# Supplementary material for: Systemic and specific effects of antihypertensive and lipid-lowering medication on plasma protein biomarkers for cardiovascular diseases
Source: Sci Rep. 2018 Apr 3;8:5531. doi: 10.1038/s41598-018-23860-y (PMC5882890; doi:10.1038/s41598-018-23860-y)
Supplement: Supplementary file 1 — Supplementary Tables 1-8 [file 41598_2018_23860_MOESM1_ESM.xlsx]

## Sheet: STable1
Protein Name (Short Name)	Uniprot Id	Gene	Proseek Panel
Tyrosine-protein kinase ABL1 (ABL1)	P00519	ABL1	ONC II
Angiotensin-converting enzyme 2 (ACE2)	Q9BYF1	ACE2	CVD II
Tartrate-resistant acid phosphatase type 5 (TR-AP)	P13686	ACP5	CVD III
Serine/threonine-protein kinase receptor R3 (SKR3)	P37023	ACVRL1	NEU I
Adenosine Deaminase (ADA)	P00813	ADA	INF I
Disintegrin and metalloproteinase domain-containing protein 22 (ADAM 22)	Q9P0K1	ADAM22	NEU I
Disintegrin and metalloproteinase domain-containing protein 23 (ADAM 23)	O75077	ADAM23	NEU I
Disintegrin and metalloproteinase domain-containing protein 8 (ADAM8)	P78325	ADAM8	ONC II
A disintegrin and metalloproteinase with thrombospondin motifs 13 (ADAM-TS13)	Q76LX8	ADAMTS13	CVD II
A disintegrin and metalloproteinase with thrombospondin motifs 15 (ADAM-TS 15)	Q8TE58	ADAMTS15	ONC II
ADM (ADM)	P35318	ADM	CVD II
Receptor for advanced glycosylation end products (RAGE)	Q15109	AGER	CVD II
Agouti-related protein (AGRP)	O00253	AGRP	CVD II
CD166 antigen (ALCAM)	Q13740	ALCAM	CVD III
Protein AMBP (AMBP)	P02760	AMBP	CVD II
Angiopoietin-1 (ANG-1)	Q15389	ANGPT1	CVD II
Aminopeptidase N (AP-N)	P15144	ANPEP	CVD III
Annexin A1 (ANXA1)	P04083	ANXA1	ONC II
Amphiregulin (AR)	P15514	AREG	ONC II
Artemin (ARTN)	Q5T4W7	ARTN	INF I
Neutral ceramidase (N-CDase)	Q9NR71	ASAH2	NEU I
Axin-1 (AXIN1)	O15169	AXIN1	INF I
Tyrosine-protein kinase receptor UFO (AXL)	P30530	AXL	CVD III
Azurocidin (AZU1	P20160	AZU1	CVD III
Brevican core protein (BCAN)	Q96GW7	BCAN	NEU I
Brain-derived neurotrophic factor (BDNF)	P23560	BDNF	NEU I, INF I
Bleomycin hydrolase (BLM hydrolase)	Q13867	BLMH	CVD III
Bone morphogenetic protein 4 (BMP-4)	P12644	BMP4	NEU I
Bone morphogenetic protein 6 (BMP-6)	P22004	BMP6	CVD II
Brother of CDO (Protein BOC)	Q9BWV1	BOC	CVD II
Carbonic anhydrase 5A, mitochondrial (CA5A)	P35218	CA5A	CVD II
Carbonic anhydrase IX (CAIX)	Q16790	CA9	ONC II
Cell adhesion molecule 3 (CADM3)	Q8N126	CADM3	NEU I
Caspase-3 (CASP-3)	P42574	CASP3	CVD III
Caspase-8 (CASP-8 )	Q14790	CASP8	INF I
Eotaxin-1 (CCL11)	P51671	CCL11	INF I
Monocyte chemotactic protein 4 (MCP-4)	Q99616	CCL13	INF I
C-C motif chemokine 15 (CCL15)	Q16663	CCL15	CVD III
C-C motif chemokine 16 (CCL16)	O15467	CCL16	CVD III
C-C motif chemokine 17 (CCL17)	Q92583	CCL17	CVD II
C-C motif chemokine 19 (CCL19)	Q99731	CCL19	INF I
Monocyte chemotactic protein 1 (MCP-1)	P13500	CCL2	CVD III, INF I
C-C motif chemokine 20 (CCL20)	P78556	CCL20	INF I
C-C motif chemokine 22 (CCL22)	O00626	CCL22	CVD III
C-C motif chemokine 23 (CCL23)	P55773	CCL23	INF I
C-C motif chemokine 24 (CCL24)	O00175	CCL24	CVD III
C-C motif chemokine 25 (CCL25)	O15444	CCL25	INF I
C-C motif chemokine 28 (CCL28)	Q9NRJ3	CCL28	INF I
C-C motif chemokine 3 (CCL3)	P10147	CCL3	CVD II, INF I
C-C motif chemokine 4 (CCL4 )	P13236	CCL4	INF I
Monocyte chemotactic protein 3 (MCP-3)	P80098	CCL7	INF I
Monocyte chemotactic protein 2 (MCP-2)	P80075	CCL8	INF I
CD160 antigen (CD160)	O95971	CD160	ONC II
Scavenger receptor cysteine-rich type 1 protein M130 (CD163)	Q86VB7	CD163	CVD III
OX-2 membrane glycoprotein (CD200)	P41217	CD200	NEU I
Cell surface glycoprotein CD200 receptor 1 (CD200R1)	Q8TD46	CD200R1	NEU I
C-type lectin domain family 4 member K (CD207)	Q9UJ71	CD207	ONC II
Natural killer cell receptor 2B4 (CD244)	Q9BZW8	CD244	INF I
CD27 antigen (CD27)	P26842	CD27	ONC II
Programmed cell death 1 ligand 1 (PD-L1)	Q9NZQ7	CD274	INF I
CMRF35-like molecule 6 (CLM-6)	Q08708	CD300C	NEU I
CMRF35-like molecule 1 (CLM-1)	Q8TDQ1	CD300LF	NEU I
ADP-ribosyl cyclase/cyclic ADP-ribose hydrolase 1 (CD38)	P28907	CD38	NEU I
T-cell surface glycoprotein CD4 (CD4)	P01730	CD4	CVD II
CD40L receptor (CD40)	P25942	CD40	INF I
CD40 ligand (CD40-L)	P29965	CD40LG	CVD II
CD48 antigen (CD48)	P09326	CD48	ONC II
T-cell surface glycoprotein CD5 (CD5)	P06127	CD5	INF I
T cell surface glycoprotein CD6 isoform (CD6)	Q8WWJ7	CD6	INF I
CD70 antigen (CD70)	P32970	CD70	ONC II
SLAM family member 5 (CD84)	Q9UIB8	CD84	CVD II
Complement component C1q receptor (CD93)	Q9NPY3	CD93	CVD III
CUB domain-containing protein 1 (CDCP1)	Q9H5V8	CDCP1	INF I
Cadherin-3 (CDH3)	P22223	CDH3	NEU I
Cadherin-5 (CDH5)	P33151	CDH5	CVD III
Cadherin-6 (CDH6)	P55285	CDH6	NEU I
Cyclin-dependent kinase inhibitor 1 (CDKN1A)	P38936	CDKN1A	ONC II
Carcinoembryonic antigen-related cell adhesion molecule 1 (CEACAM1)	P13688	CEACAM1	ONC II
Carcinoembryonic antigen (CEA)	P06731	CEACAM5	ONC II
Carcinoembryonic antigenrelated cell adhesion molecule 8 (CEACAM8)	P31997	CEACAM8	CVD II
Chitinase-3-like protein 1 (CHI3L1)	P36222	CHI3L1	CVD III
Chitotriosidase-1 (CHIT1)	Q13231	CHIT1	CVD III
C-type lectin domain family 10 member A (CLEC10A)	Q8IUN9	CLEC10A	NEU I
C-type lectin domain family 1 member B (CLEC1B)	Q9P126	CLEC1B	NEU I
Contactin-1 (CNTN1)	Q12860	CNTN1	CVD III
Contactin-5 (CNTN5)	O94779	CNTN5	NEU I
Collagen alpha-1(I) chain (COL1A1)	P02452	COL1A1	CVD III
Carboxypeptidase A1 (CPA1)	P15085	CPA1	CVD III
Carboxypeptidase A2 (CPA2)	P48052	CPA2	NEU I
Carboxypeptidase B (CPB1)	P15086	CPB1	CVD III
Carboxypeptidase E (CPE)	P16870	CPE	ONC II
Carboxypeptidase M (CPM)	P14384	CPM	NEU I
Cornulin (CRNN)	Q9UBG3	CRNN	ONC II
Cytotoxic and regulatory T-cell molecule (CRTAM)	O95727	CRTAM	NEU I
Macrophage colony-stimulating factor 1 (CSF-1)	P09603	CSF1	INF I
Granulocyte-macrophage colony-stimulating factor receptor subunit alpha (GM-CSF-R-alpha)	P15509	CSF2RA	NEU I
Granulocyte Colony-Stimulating Factor (G-CSF)	P09919	CSF3	NEU I
Cystatin D (CST5)	P28325	CST5	INF I
Cystatin-B (CSTB)	P04080	CSTB	CVD III
Chymotrypsin C (CTRC)	Q99895	CTRC	CVD II
Dipeptidyl peptidase 1 (CTSC)	P53634	CTSC	NEU I
Cathepsin D (CTSD)	P07339	CTSD	CVD III
Cathepsin L1 (CTSL1)	P07711	CTSL	CVD II
Cathepsin S (CTSS)	P25774	CTSS	NEU I
Cathepsin L2 (CTSV)	O60911	CTSV	ONC II
Cathepsin Z (CTSZ)	Q9UBR2	CTSZ	CVD III
Fractalkine (CX3CL1 )	P78423	CX3CL1	INF I
C-X-C motif chemokine 1 (CXCL1)	P09341	CXCL1	CVD II, INF I
C-X-C motif chemokine 10 (CXCL10 )	P02778	CXCL10	INF I
C-X-C motif chemokine 11 (CXCL11)	O14625	CXCL11	INF I
C-X-C motif chemokine 13 (CXCL13 )	O43927	CXCL13	ONC II
C-X-C motif chemokine 16 (CXCL16)	Q9H2A7	CXCL16	CVD III
VEGF-co regulated chemokine 1 (CXL17)	Q6UXB2	CXCL17	ONC II
C-X-C motif chemokine 5 (CXCL5 )	P42830	CXCL5	INF I
C-X-C motif chemokine 6 (CXCL6)	P80162	CXCL6	INF I
Interleukin-8 (IL-8)	P10145	CXCL8	INF I
C-X-C motif chemokine 9 (CXCL9 )	Q07325	CXCL9	INF I
Protein CYR61 (CYR61)	O00622	CYR61	ONC II
Decorin (DCN)	P07585	DCN	CVD II
Epithelial discoidin domain-containing receptor 1 (DDR1)	Q08345	DDR1	NEU I
2,4-dienoyl-CoA reductase, mitochondrial (DECR1)	Q16698	DECR1	CVD II
Dickkopf-related protein 1 (Dkk-1)	O94907	DKK1	CVD II
Dickkopf-related protein 4 (Dkk-4)	Q9UBT3	DKK4	NEU I
Protein delta homolog 1 (DLK-1)	P80370	DLK1	CVD III
Delta-like protein 1 (DLL1)	O00548	DLL1	ONC II
Delta and Notch-like epidermal growth factor-related receptor (DNER)	Q8NFT8	DNER	INF I
Draxin (DRAXIN)	Q8NBI3	DRAXIN	NEU I
Tumor necrosis factor receptor superfamily member 27 (EDA2R)	Q9HAV5	EDA2R	NEU I
Ephrin-A4 (EFNA4)	P52798	EFNA4	NEU I
Pro-epidermal growth factor (EGF)	P01133	EGF	ONC II
Epidermal growth factor receptor (EGFR )	P00533	EGFR	CVD III
Eukaryotic translation initiation factor 4E-binding protein 1 (4E-BP1)	Q13541	EIF4EBP1	INF I
Epithelial cell adhesion molecule (Ep-CAM)	P16422	EPCAM	CVD III
Ephrin type-A receptor 2 (EPHA2)	P29317	EPHA2	ONC II
Ephrin type-B receptor 4 (EPHB4)	P54760	EPHB4	CVD III
Ephrin type-B receptor 6 (EPHB6)	O15197	EPHB6	NEU I
Receptor tyrosine-protein kinase erbB-2 (ErbB2/HER2)	P04626	ERBB2	ONC II
Receptor tyrosine-protein kinase erbB-3 (ErbB3/HER3)	P21860	ERBB3	ONC II
Receptor tyrosine-protein kinase erbB-4 (ErbB4/HER4)	Q15303	ERBB4	ONC II
Endothelial cell-specific molecule 1 (ESM-1)	Q9NQ30	ESM1	ONC II
Ezrin (EZR)	P15311	EZR	NEU I
Junctional adhesion molecule A (JAM-A)	Q9Y624	F11R	CVD III
Proteinase-activated receptor 1 (PAR-1)	P25116	F2R	CVD II
Tissue factor (TF)	P13726	F3	CVD II
Fatty acid-binding protein, intestinal (FABP2)	P12104	FABP2	CVD II
Fatty acid-binding protein, adipocyte (FABP4)	P15090	FABP4	CVD III
Gastrotropin (GT)	P51161	FABP6	CVD II
FAS-associated death domain protein (FADD)	Q13158	FADD	ONC II
Tumor necrosis factor receptor superfamily member 6 (FAS )	P25445	FAS	CVD III
Fas antigen ligand (FasL)	P48023	FASLG	ONC II
Low affinity immunoglobulin gamma Fc region receptor II-b (IgG Fc receptor II-b)	P31994	FCGR2B	CVD II
Fc receptor-like protein 2 (FcRL2)	Q96LA5	FCRL2	NEU I
Fc receptor-like B (FCRLB)	Q6BAA4	FCRLB	ONC II
Fibroblast growth factor 19 (FGF-19)	O95750	FGF19	INF I
Fibroblast growth factor 21 (FGF-21)	Q9NSA1	FGF21	CVD II, INF I
Fibroblast growth factor 23 (FGF-23)	Q9GZV9	FGF23	CVD II, INF I
Fibroblast growth factor 5 (FGF-5)	Q8NF90	FGF5	INF I
Fibroblast growth factor-binding protein 1 (FGF-BP1)	Q14512	FGFBP1	ONC II
Vascular endothelial growth factor D (VEGF-D)	O43915	FIGF	CVD II
Leucine-rich repeat transmembrane protein FLRT2 (FLRT2)	O43155	FLRT2	NEU I
Fms-related tyrosine kinase 3 ligand (Flt3L)	P49771	FLT3LG	INF I
Vascular endothelial growth factor receptor 3 (VEGFR-3)	P35916	FLT4	ONC II
Folate receptor alpha (FR-alpha)	P15328	FOLR1	ONC II
Folate receptor gamma (FR-gamma)	P41439	FOLR3	ONC II
Secreted frizzled-related protein 3 (sFRP-3)	Q92765	FRZB	NEU I
Follistatin (FS)	P19883	FST	CVD II
Furin (FUR)	P09958	FURIN	ONC II
Growth/differentiation factor 15 (GDF-15)	Q99988	GDF15	CVD III
Growth/differentiation factor 2 (GDF-2)	Q9UK05	GDF2	CVD II
Glial cell line-derived neurotrophic factor (GDNF)	P39905	GDNF	NEU I, INF I
GDNF family receptor alpha-1 (GFR-alpha-1)	P56159	GFRA1	NEU I
GDNF family receptor alpha-3 (GDNFR-alpha-3)	O60609	GFRA3	NEU I
Growth hormone (GH)	P01241	GH1	CVD II
Gastric intrinsic factor (GIF)	P27352	GIF	CVD II
Lactoylglutathione lyase (GLO1)	Q04760	GLO1	CVD II
Glypican-1 (GPC1)	P35052	GPC1	ONC II
Glypican-5 (GCP5)	P78333	GPC5	NEU I
Transmembrane glycoprotein NMB (GPNMB)	Q14956	GPNMB	ONC II
Granulins (GRN)	P28799	GRN	CVD III
Granzyme A (GZMA)	P12544	GZMA	NEU I
Granzyme B (GZMB)	P10144	GZMB	ONC II
Granzyme H (GZMH)	P20718	GZMH	ONC II
Hydroxyacylglutathione hydrolase, mitochondrial (HAGH)	Q16775	HAGH	NEU I
Hydroxyacid oxidase 1 (HAOX1)	Q9UJM8	HAO1	CVD II
Kidney injury molecule 1 (KIM-1)	Q96D42	HAVCR1	CVD II
Proheparin-binding EGF-like growth factor (HB-EGF)	Q99075	HBEGF	CVD II
Hepatocyte growth factor (HGF)	P14210	HGF	INF I, ONC II
Heme oxygenase 1 (HO-1)	P09601	HMOX1	CVD II
Heat shock 27 kDa protein (HSP 27)	P04792	HSPB1	CVD II
Perlecan (PLC)	P98160	HSPG2	CVD III
Intercellular adhesion molecule 2 (ICAM-2)	P13598	ICAM2	CVD III
ICOS ligand (ICOSLG)	O75144	ICOSLG	ONC II
Alpha-L-iduronidase (IDUA)	P35475	IDUA	CVD II
Interferon gamma (IFN-gamma)	P01579	IFNG	INF I
Interferon gamma receptor 1 (IFN-gamma-R1)	P15260	IFNGR1	ONC II
Insulin-like growth factor 1 receptor (IGF1R)	P08069	IGF1R	ONC II
Insulin-like growth factor-binding protein 1 (IGFBP-1)	P08833	IGFBP1	CVD III
Insulin-like growth factor-binding protein 2 (IGFBP-2)	P18065	IGFBP2	CVD III
Insulin-like growth factor-binding protein 7 (IGFBP-7)	Q16270	IGFBP7	CVD III
NF-kappa-B essential modulator (NEMO)	Q9Y6K9	IKBKG	CVD II
Interleukin-10 (IL-10)	P22301	IL10	INF I
Interleukin-10 receptor subunit alpha (IL-10RA)	Q13651	IL10RA	INF I
Interleukin-10 receptor subunit beta (IL-10RB)	Q08334	IL10RB	INF I
Interleukin-12 subunit beta (IL-12B)	P29460	IL12B	INF I
Interleukin-12 subunit beta, Interleukin-12 subunit alpha (IL-12B, IL-12A)	P29460, P29459	IL12B,IL12A	NEU I
Interleukin-13 (IL-13)	P35225	IL13	INF I
Interleukin-15 receptor subunit alpha (IL-15RA)	Q13261	IL15RA	INF I
Pro-interleukin-16 (IL16)	Q14005	IL16	CVD II
Interleukin-17A (IL-17A)	Q16552	IL17A	INF I
Interleukin-17C (IL-17C)	Q9P0M4	IL17C	INF I
Interleukin-17D (IL-17D)	Q8TAD2	IL17D	CVD II
Interleukin-17 receptor A (IL-17RA)	Q96F46	IL17RA	CVD III
Interleukin-18 (IL-18)	Q14116	IL18	CVD II, INF I
Interleukin-18-binding protein (IL-18BP)	O95998	IL18BP	CVD III
Interleukin-18 receptor 1 (IL-18R1)	Q13478	IL18R1	INF I
Interleukin-1 alpha (IL-1 alpha)	P01583	IL1A	INF I
Interleukin-1 receptor type 1 (IL-1RT1)	P14778	IL1R1	CVD III
Interleukin-1 receptor type 2 (IL-1RT2)	P27930	IL1R2	CVD III
ST2 protein (ST2)	Q01638	IL1RL1	CVD III
Interleukin-1 receptor-like 2 (IL1RL2)	Q9HB29	IL1RL2	CVD II
Interleukin-1 receptor antagonist protein (IL-1ra)	P18510	IL1RN	CVD II
Interleukin-2 (IL-2)	P60568	IL2	INF I
Interleukin-20 (IL-20)	Q9NYY1	IL20	INF I
Interleukin-20 receptor subunit alpha (IL-20RA)	Q9UHF4	IL20RA	INF I
Interleukin-22 receptor subunit alpha-1 (IL-22 RA1)	Q8N6P7	IL22RA1	INF I
Interleukin-24 (IL-24)	Q13007	IL24	INF I
Interleukin-27 (IL-27)	Q8NEV9, Q14213	IL27, EBI3	CVD II
Interleukin-2 receptor subunit alpha (IL2-RA)	P01589	IL2RA	CVD III
Interleukin-2 receptor subunit beta (IL-2RB)	P14784	IL2RB	INF I
Interleukin-33 (IL-33)	O95760	IL33	INF I
Interleukin-4 (IL-4)	P05112	IL4	INF I
Interleukin-4 receptor subunit alpha (IL-4RA)	P24394	IL4R	CVD II
Interleukin-5 (IL-5)	P05113	IL5	INF I
Interleukin-5 receptor subunit alpha (IL-5R-alpha)	Q01344	IL5RA	NEU I
Interleukin-6 (IL-6)	P05231	IL6	CVD II, INF I, ONC II
Interleukin-6 receptor subunit alpha (IL-6RA)	P08887	IL6R	CVD III
Interleukin-7 (IL-7)	P13232	IL7	INF I
Integrin alpha-V (ITGAV)	P06756	ITGAV	ONC II
Melusin (ITGB1BP2)	Q9UKP3	ITGB1BP2	CVD II
Integrin beta-2 (ITGB2)	P05107	ITGB2	CVD III
Integrin beta-5 (ITGB5)	P18084	ITGB5	ONC II
Junctional adhesion molecule B (JAM-B)	P57087	JAM2	NEU I
Vascular endothelial growth factor receptor 2 (VEGFR-2)	P35968	KDR	ONC II
Stem cell factor (SCF)	P21583	KITLG	CVD II, INF I, ONC II
Kallikrein-11 (hK11)	Q9UBX7	KLK11	ONC II
Kallikrein-13 (KLK13)	Q9UKR3	KLK13	ONC II
Kallikrein-14 (hK14)	Q9P0G3	KLK14	ONC II
Kallikrein-6 (KLK6 )	Q92876	KLK6	CVD III
Kallikrein-8 (hK8)	O60259	KLK8	ONC II
Kynureninase (KYNU)	Q16719	KYNU	NEU I
Leukocyte-associated immunoglobulin-like receptor 2 (LAIR-2)	Q6ISS4	LAIR2	NEU I
Linker for activation of T-cells family member 1 (LAT)	O43561	LAT	NEU I
Layilin (LAYN)	Q6UX15	LAYN	NEU I
Low-density lipoprotein receptor (LDL receptor)	P01130	LDLR	CVD III
Leptin (LEP)	P41159	LEP	CVD II
Galectin-1 (Gal-1)	P09382	LGALS1	ONC II
Galectin-3 (Gal-3)	P17931	LGALS3	CVD III
Galectin-4 (Gal-4)	P56470	LGALS4	CVD III
Galectin-8 (gal-8)	O00214	LGALS8	NEU I
Galectin-9 (Gal-9)	O00182	LGALS9	CVD II
Leukemia inhibitory factor (LIF)	P15018	LIF	INF I
Leukemia inhibitory factor receptor (LIF-R)	P42702	LIFR	INF I
Lipoprotein lipase (LPL)	P06858	LPL	CVD II
Alpha-2-macroglobulin receptor-associated protein (Alpha-2-MRAP)	P30533	LRPAP1	NEU I
TNF-beta (TNFB)	P01374	LTA	INF I
Lymphotoxin-beta receptor (LTBR)	P36941	LTBR	CVD III
Latexin (LXN)	Q9BS40	LXN	NEU I
T-lymphocyte surface antigen Ly-9 (LY9)	Q9HBG7	LY9	ONC II
Tyrosine-protein kinase Lyn (LYN)	P07948	LYN	ONC II
Ly6/PLAUR domain-containing protein 3 (LYPD3)	O95274	LYPD3	ONC II
Mesencephalic astrocyte-derived neurotrophic factor (MANF)	P55145	MANF	NEU I
Macrophage receptor MARCO (MARCO)	Q9UEW3	MARCO	CVD II
Matrilin-3 (MATN3)	O15232	MATN3	NEU I
Myoglobin (MB)	P02144	MB	CVD III
MAM domain-containing glycosylphosphatidylinositol anchor protein 1 (MDGA1)	Q8NFP4	MDGA1	NEU I
Midkine (MK)	P21741	MDK	ONC II
Matrix extracellular phosphoglycoprotein (MEPE)	Q9NQ76	MEPE	CVD III
Tyrosine-protein kinase Mer (MERTK)	Q12866	MERTK	CVD II
Methionine aminopeptidase 2 (MetAP 2)	P50579	METAP2	ONC II
Melanoma-derived growth regulatory protein (MIA)	Q16674	MIA	ONC II
MHC class I polypeptide-related sequence A/B (MIC-A/B)	Q29983, Q29980	MICA,MICB	ONC II
Neprilysin (NEP)	P08473	MME	NEU I
Matrix metalloproteinase-1 (MMP-1)	P03956	MMP1	INF I
Matrix metalloproteinase-10 (MMP-10)	P09238	MMP10	INF I
Matrix metalloproteinase-12 (MMP-12)	P39900	MMP12	CVD II
Matrix metalloproteinase-2 (MMP-2)	P08253	MMP2	CVD III
Matrix metalloproteinase-3 (MMP-3)	P08254	MMP3	CVD III
Matrix metalloproteinase-7 (MMP-7)	P09237	MMP7	CVD II
Matrix metalloproteinase-9 (MMP-9)	P14780	MMP9	CVD III
Myeloperoxidase (MPO)	P05164	MPO	CVD III
Mesothelin (MSLN)	Q13421	MSLN	ONC II
Macrophage scavenger receptor types I and II (MSR1)	P21757	MSR1	NEU I
Growth/differentiation factor 8 (GDF-8)	O14793	MSTN	NEU I
Mucin-16 (MUC-16)	Q8WXI7	MUC16	ONC II
N-acylethanolamine-hydrolyzing acid amidase (NAAA)	Q02083	NAAA	NEU I
Neuroblastoma suppressor of tumorigenicity 1 (NBL1)	P41271	NBL1	NEU I
Neurocan core protein (NCAN)	O14594	NCAN	NEU I
Nectin-4 (PVRL4)	Q96NY8	NECTIN4	ONC II
Beta-nerve growth factor (Beta-NGF)	P01138	NGF	NEU I, INF I
Nicotinamide/nicotinic acid mononucleotide adenylyltransferase 1 (NMNAT1)	Q9HAN9	NMNAT1	NEU I
Neurogenic locus notch homolog protein 3 (Notch 3)	Q9UM47	NOTCH3	CVD III
Natriuretic peptides B (BNP)	P16860	NPPB	CVD II
Neuronal cell adhesion molecule (Nr-CAM)	Q92823	NRCAM	NEU I
Neuropilin-2 (NRP2)	O60462	NRP2	NEU I
Neurturin (NRTN)	Q99748	NRTN	INF I
5'-nucleotidase (5'-NT)	P21589	NT5E	ONC II
Neurotrophin-3 (NT-3)	P20783	NTF3	INF I
BDNF/NT-3 growth factors receptor (NTRK2)	Q16620	NTRK2	NEU I
NT-3 growth factor receptor (NTRK3)	Q16288	NTRK3	NEU I
Lectin-like oxidized LDL receptor 1 (LOX-1)	P78380	OLR1	CVD II
Osteoclast-associated immunoglobulin-like receptor (hOSCAR)	Q8IYS5	OSCAR	CVD II
Oncostatin-M (OSM)	P13725	OSM	INF I
Pappalysin-1 (PAPPA)	Q13219	PAPPA	CVD II
Poly [ADP-ribose] polymerase 1 (PARP-1)	P09874	PARP1	CVD II
Proprotein convertase subtilisin/kexin type 9 (PCSK9)	Q8NBP7	PCSK9	CVD III
Programmed cell death 1 ligand 2 (PD-L2)	Q9BQ51	PDCD1LG2	CVD II
Platelet-derived growth factor subunit A (PDGF subunit A)	P04085	PDGFA	CVD III
Platelet-derived growth factor subunit B (PDGF subunit B)	P01127	PDGFB	CVD II
Platelet-derived growth factor receptor alpha (PDGF-R-alpha)	P16234	PDGFRA	NEU I
Platelet endothelial cell adhesion molecule (PECAM-1)	P16284	PECAM1	CVD III
Placenta growth factor (PlGF)	P49763	PGF	CVD II
Peptidoglycan recognition protein 1 (PGLYRP1)	O75594	PGLYRP1	CVD III
Elafin (PI3)	P19957	PI3	CVD III
Polymeric immunoglobulin receptor (PIgR)	P01833	PIGR	CVD II
Tissue-type plasminogen activator (t-PA)	P00750	PLAT	CVD III
Urokinase-type plasminogen activator (uPA)	P00749	PLAU	CVD III, INF I
Urokinase plasminogen activator surface receptor (U-PAR)	Q03405	PLAUR	CVD III
Plexin-B1 (PLXNB1)	O43157	PLXNB1	NEU I
Plexin-B3 (PLXNB3)	Q9ULL4	PLXNB3	NEU I
Podocalyxin (PODXL)	O00592	PODXL	ONC II
Paraoxonase (PON3)	Q15166	PON3	CVD III
Pancreatic prohormone (PPY)	P01298	PPY	ONC II
Prolargin (PRELP)	P51888	PRELP	CVD II
Serine protease 27 (PRSS27)	Q9BQR3	PRSS27	CVD II
Prostasin (PRSS8 )	Q16651	PRSS8	CVD II
Protogenin (PRTG)	Q2VWP7	PRTG	NEU I
Myeloblastin (PRTN3)	P24158	PRTN3	CVD III
Pentraxin-related protein PTX3 (PTX3)	P26022	PTX3	CVD II
Poliovirus receptor (PVR)	P15151	PVR	NEU I
Retinoic acid receptor responder protein 2 (RARRES2)	Q99969	RARRES2	CVD III
Renin (REN)	P00797	REN	CVD II
Proto-oncogene tyrosine-protein kinase receptor Ret (RET)	P07949	RET	ONC II
Resistin (RETN)	Q9HD89	RETN	CVD III
Repulsive guidance molecule A (RGMA)	Q96B86	RGMA	NEU I
RGM domain family member B (RGMB)	Q6NW40	RGMB	NEU I
Roundabout homolog 2 (ROBO2)	Q9HCK4	ROBO2	NEU I
R-spondin-1 (RSPO1)	Q2MKA7	RSPO1	NEU I
R-spondin-3 (RSPO3)	Q9BXY4	RSPO3	ONC II
Protein S100-A11 (S100A11)	P31949	S100A11	ONC II
Protein S100-A12 (EN-RAGE )	P80511	S100A12	INF I
Protein S100-A4 (S100A4)	P26447	S100A4	ONC II
Secretory carrier-associated membrane protein 3 (SCAMP3)	O14828	SCAMP3	ONC II
Scavenger receptor class A member 5 (SCARA5)	Q6ZMJ2	SCARA5	NEU I
Lysosome membrane protein 2 (SCARB2)	Q14108	SCARB2	NEU I
Scavenger receptor class F member 2 (SCARF2)	Q96GP6	SCARF2	NEU I
Secretoglobin family 3A member 2 (SCGB3A2)	Q96PL1	SCGB3A2	CVD III
Syndecan-1 (SYND1)	P18827	SDC1	ONC II
E-selectin (SELE)	P16581	SELE	CVD III
P-selectin (SELP)	P16109	SELP	CVD III
P-selectin glycoprotein ligand 1 (PSGL-1)	Q14242	SELPLG	CVD II
Serpin A12 (SERPINA12)	Q8IW75	SERPINA12	CVD II
Plasminogen activator inhibitor 1 (PAI)	P05121	SERPINE1	CVD III
Seizure 6-like protein (SEZ6L)	Q9BYH1	SEZ6L	ONC II
Pulmonary surfactant-associated protein D (PSP-D)	P35247	SFTPD	CVD III
Sialoadhesin (SIGLEC1)	Q9BZZ2	SIGLEC1	NEU I
Sialic acid-binding Ig-like lectin 9 (Siglec-9)	Q9Y336	SIGLEC9	NEU I
Tyrosine-protein phosphatase non-receptor type substrate 1 (SHPS-1)	P78324	SIRPA	CVD III
SIR2-like protein 2 (SIRT2)	Q8IXJ6	SIRT2	INF I
Signaling lymphocytic activation molecule (SLAMF1)	Q13291	SLAMF1	INF I
SLAM family member 7 (SLAMF7)	Q9NQ25	SLAMF7	CVD II
Mothers against decapentaplegic homolog 5 (MAD homolog 5)	Q99717	SMAD5	ONC II
SPARC-related modular calcium-binding protein 2 (SMOC2)	Q9H3U7	SMOC2	NEU I
Sphingomyelin phosphodiesterase (SMPD1)	P17405	SMPD1	NEU I
Superoxide dismutase [Mn], mitochondrial (SOD2)	P04179	SOD2	CVD II
Sortilin (SORT1)	Q99523	SORT1	CVD II
SPARC (SPARC)	P09486	SPARC	ONC II
Testican-1 (SPOCK1)	Q08629	SPOCK1	NEU I
Spondin-1 (SPON1)	Q9HCB6	SPON1	CVD III
Spondin-2 (SPON2)	Q9BUD6	SPON2	CVD II
Osteopontin (OPN)	P10451	SPP1	CVD III
Proto-oncogene tyrosine-protein kinase Src (SRC)	P12931	SRC	CVD II
STAM-binding protein (STAMPB)	O95630	STAMBP	INF I
Serine/threonine-protein kinase 4 (STK4)	Q13043	STK4	CVD II
Sulfotransferase 1A1 (ST1A1)	P50225	SULT1A1	INF I
T-cell leukemia / lymphoma protein 1A (TCL1A)	P56279	TCL1A	ONC II
Angiopoietin-1 receptor (TIE2)	Q02763	TEK	CVD II
Trefoil factor 3 (TFF3)	Q07654	TFF3	CVD III
Tissue factor pathway inhibitor (TFPI)	P10646	TFPI	CVD III
Tissue factor pathway inhibitor 2 (TFPI-2)	P48307	TFPI2	ONC II
Transferrin receptor protein 1 (TR)	P02786	TFRC	CVD III
Transforming growth factor alpha (TGF-alpha)	P01135	TGFA	INF I, ONC II
Latency-associated peptide transforming growth factor beta-1 (LAP TGF-beta-1)	P01137	TGFB1	INF I
TGF-beta receptor type-2 (TGFR-2)	P37173	TGFBR2	ONC II
Protein-glutamine gamma-glutamyltransferase 2 (TGM2)	P21980	TGM2	CVD II
Thrombomodulin TM	P07204	THBD	CVD II
Thrombospondin-2 (THBS2)	P35442	THBS2	CVD II
Thrombopoietin (THPO)	P40225	THPO	CVD II
Thy-1 membrane glycoprotein (THY 1)	P04216	THY1	NEU I
Metalloproteinase inhibitor 4 (TIMP4)	Q99727	TIMP4	CVD III
Toll-like receptor 3 (TLR3)	O15455	TLR3	ONC II
Transmembrane protease serine 5 (TMPRSS5)	Q9H3S3	TMPRSS5	NEU I
Tumor necrosis factor (TNF)	P01375	TNF	INF I
Tumor necrosis factor receptor superfamily member 10A (TNFRSF10A)	O00220	TNFRSF10A	CVD II
TNF-related apoptosis-inducing ligand receptor 2 (TRAIL-R2)	O14763	TNFRSF10B	CVD II
Tumor necrosis factor receptor superfamily member 10C (TNFRSF10C)	O14798	TNFRSF10C	CVD III
Tumor necrosis factor receptor superfamily member 11A (TNFRSF11A)	Q9Y6Q6	TNFRSF11A	CVD II
Osteoprotegerin (OPG)	O00300	TNFRSF11B	CVD III, INF I
Tumor necrosis factor receptor superfamily member 12A (TNFRSF12A)	Q9NP84	TNFRSF12A	NEU I
Tumor necrosis factor receptor superfamily member 13B (TNFRSF13B)	O14836	TNFRSF13B	CVD II
Tumor necrosis factor receptor superfamily member 14 (TNFRSF14)	Q92956	TNFRSF14	CVD III
Tumor necrosis factor receptor superfamily member 19 (TNFRSF19)	Q9NS68	TNFRSF19	ONC II
Tumor necrosis factor receptor 1 (TNF-R1)	P19438	TNFRSF1A	CVD III
Tumor necrosis factor receptor 2 (TNF-R2)	P20333	TNFRSF1B	CVD III
Tumor necrosis factor receptor superfamily member 21 (TNFRSF21)	O75509	TNFRSF21	NEU I
Tumor necrosis factor receptor superfamily member 4 (TNFRSF4 )	P43489	TNFRSF4	ONC II
Tumor necrosis factor receptor superfamily member 6B (TNFRSF6B)	O95407	TNFRSF6B	ONC II
Tumor necrosis factor receptor superfamily member 9 (TNFRSF9)	Q07011	TNFRSF9	INF I
TNF-related apoptosis-inducing ligand (TRAIL)	P50591	TNFSF10	INF I, ONC II
TNF-related activation-induced cytokine (TRANCE)	O14788	TNFSF11	INF I
Tumor necrosis factor (Ligand) superfamily, member 12 (TWEAK)	O43508	TNFSF12	INF I
Tumor necrosis factor ligand superfamily member 13 (TNFSF13)	O75888	TNFSF13	ONC II
Tumor necrosis factor ligand superfamily member 13B (TNFSF13B)	Q9Y275	TNFSF13B	CVD III
Tumor necrosis factor ligand superfamily member 14 (TNFSF14 )	O43557	TNFSF14	INF I
Tenascin-R (TN-R)	Q92752	TNR	NEU I
Trem-like transcript 2 protein (TLT-2)	Q5T2D2	TREML2	CVD III
Thymic stromal lymphopoietin (TSLP)	Q969D9	TSLP	INF I
Alpha-taxilin (TXLNA)	P40222	TXLNA	ONC II
NKG2D ligand 2 (N2DL-2)	Q9BZM5	ULBP2	NEU I
Netrin receptor UNC5C (UNC5C)	O95185	UNC5C	NEU I
Vascular endothelial growth factor A (VEGF-A)	P15692	VEGFA	INF I, ONC II
Vimentin (VIM)	P08670	VIM	ONC II
V-set and immunoglobulin domain-containing protein 2 (VSIG2)	Q96IQ7	VSIG2	CVD II
Brorin (VWC2)	Q2TAL6	VWC2	NEU I
von Willebrand factor (vWF)	P04275	VWF	CVD III
WAP four-disulfide core domain protein 2 (WFDC2)	Q14508	WFDC2	ONC II
WAP, Kazal, immunoglobulin, Kunitz and NTR domain-containing protein 1 (WFIKKN1)	Q96NZ8	WFIKKN1	NEU I
Wnt inhibitory factor 1 (WIF-1)	Q9Y5W5	WIF1	ONC II
WNT1-inducible-signaling pathway protein 1 (WISP-1)	O95388	WISP1	ONC II
Lymphotactin (XCL1)	P47992	XCL1	CVD II
Xaa-Pro aminopeptidase 2 (XPNPEP2)	O43895	XPNPEP2	ONC II
N-terminal prohormone brain natriuretic peptide (NT-pro BNP)			CVD III

## Sheet: STable2
ProteinName	UniprotID	codingGene	covariate	varianceExplained	modelBeta	modelPvalue
Folate receptor gamma (FR-gamma)	P41439	FOLR3	N02AX	0.55	1.47	0.0298
Folate receptor gamma (FR-gamma)	P41439	FOLR3	N02BA	0.74	4.16	0.0117
Folate receptor gamma (FR-gamma)	P41439	FOLR3	R03DC	0.837	3.62	0.0073
Toll-like receptor 3 (TLR3)	O15455	TLR3	weight	0.851	0.00439	0.00684
Toll-like receptor 3 (TLR3)	O15455	TLR3	waist	0.642	0.00143	0.0189
Toll-like receptor 3 (TLR3)	O15455	TLR3	sbp	2.06	0.00573	2.88e-05
Toll-like receptor 3 (TLR3)	O15455	TLR3	age	1.83	0.00494	7.05e-05
Toll-like receptor 3 (TLR3)	O15455	TLR3	bmi	1.97	0.0211	3.76e-05
Toll-like receptor 3 (TLR3)	O15455	TLR3	A05AA	0.675	1.75	0.016
Toll-like receptor 3 (TLR3)	O15455	TLR3	A10AB	0.975	1.06	0.00376
Toll-like receptor 3 (TLR3)	O15455	TLR3	B01AC	0.84	0.203	0.00719
Toll-like receptor 3 (TLR3)	O15455	TLR3	C03CA	0.59	0.305	0.0244
R-spondin-1 (RSPO1)	Q2MKA7	RSPO1	C07AB	9.2	0.508	1.39e-19
Toll-like receptor 3 (TLR3)	O15455	TLR3	C08CA	0.783	0.31	0.00945
Toll-like receptor 3 (TLR3)	O15455	TLR3	M05BA	0.876	1	0.00605
Toll-like receptor 3 (TLR3)	O15455	TLR3	N02BE	0.781	0.362	0.00957
Toll-like receptor 3 (TLR3)	O15455	TLR3	S01ED	0.716	0.905	0.0131
CMRF35-like molecule 1 (CLM-1)	Q8TDQ1	CD300LF	len	0.936	-0.0071	0.00472
CMRF35-like molecule 1 (CLM-1)	Q8TDQ1	CD300LF	weight	0.578	0.00352	0.0266
CMRF35-like molecule 1 (CLM-1)	Q8TDQ1	CD300LF	waist	0.604	0.00134	0.0233
CMRF35-like molecule 1 (CLM-1)	Q8TDQ1	CD300LF	sbp	2.23	0.00574	1.42e-05
CMRF35-like molecule 1 (CLM-1)	Q8TDQ1	CD300LF	dbp	0.827	0.00784	0.00846
CMRF35-like molecule 1 (CLM-1)	Q8TDQ1	CD300LF	age	3.46	0.0066	4.5e-08
CMRF35-like molecule 1 (CLM-1)	Q8TDQ1	CD300LF	bmi	2.43	0.0229	4.97e-06
CMRF35-like molecule 1 (CLM-1)	Q8TDQ1	CD300LF	A02BC	1.04	0.417	0.00285
CMRF35-like molecule 1 (CLM-1)	Q8TDQ1	CD300LF	A11EA	1.54	1.48	0.000277
CMRF35-like molecule 1 (CLM-1)	Q8TDQ1	CD300LF	B01AC	1.01	0.217	0.00328
CMRF35-like molecule 1 (CLM-1)	Q8TDQ1	CD300LF	B03BA	0.643	1.16	0.0193
CMRF35-like molecule 1 (CLM-1)	Q8TDQ1	CD300LF	C01DA	0.634	0.314	0.0201
CMRF35-like molecule 1 (CLM-1)	Q8TDQ1	CD300LF	C03CA	4.19	0.794	1.62e-09
Tumor necrosis factor receptor superfamily member 27 (EDA2R)	Q9HAV5	EDA2R	C07AB	8.39	0.692	6.29e-18
CMRF35-like molecule 1 (CLM-1)	Q8TDQ1	CD300LF	C08CA	1.97	0.472	3.93e-05
CMRF35-like molecule 1 (CLM-1)	Q8TDQ1	CD300LF	D01AC	0.557	-1.53	0.0294
CMRF35-like molecule 1 (CLM-1)	Q8TDQ1	CD300LF	H02AB	0.831	0.767	0.00776
CMRF35-like molecule 1 (CLM-1)	Q8TDQ1	CD300LF	M01AH	0.578	1.1	0.0265
CMRF35-like molecule 1 (CLM-1)	Q8TDQ1	CD300LF	N06AB	1.44	0.936	0.000441
CMRF35-like molecule 1 (CLM-1)	Q8TDQ1	CD300LF	R03DC	1.38	-1.4	0.000579
CMRF35-like molecule 1 (CLM-1)	Q8TDQ1	CD300LF	S01ED	0.719	0.873	0.0133
Interleukin-6 receptor subunit alpha (IL-6RA)	P08887	IL6R	weight	1.04	0.0026	0.00225
Interleukin-6 receptor subunit alpha (IL-6RA)	P08887	IL6R	bmi	0.681	0.0067	0.0134
Interleukin-6 receptor subunit alpha (IL-6RA)	P08887	IL6R	A10AB	0.723	0.505	0.0108
Interleukin-6 receptor subunit alpha (IL-6RA)	P08887	IL6R	A10AE	0.627	0.47	0.0176
WAP four-disulfide core domain protein 2 (WFDC2)	Q14508	WFDC2	C07AB	7.51	0.444	2.91e-16
Interleukin-6 receptor subunit alpha (IL-6RA)	P08887	IL6R	R03BA	0.482	0.177	0.0375
MAM domain-containing glycosylphosphatidylinositol anchor protein 1 (MDGA1)	Q8NFP4	MDGA1	len	3.97	-0.0152	4.54e-09
MAM domain-containing glycosylphosphatidylinositol anchor protein 1 (MDGA1)	Q8NFP4	MDGA1	weight	1.48	-0.00584	0.000379
MAM domain-containing glycosylphosphatidylinositol anchor protein 1 (MDGA1)	Q8NFP4	MDGA1	sex	2.37	0.224	6.3e-06
MAM domain-containing glycosylphosphatidylinositol anchor protein 1 (MDGA1)	Q8NFP4	MDGA1	A02BC	0.527	-0.308	0.0341
MAM domain-containing glycosylphosphatidylinositol anchor protein 1 (MDGA1)	Q8NFP4	MDGA1	A10AE	0.744	0.92	0.0118
MAM domain-containing glycosylphosphatidylinositol anchor protein 1 (MDGA1)	Q8NFP4	MDGA1	A10BB	0.465	0.595	0.0466
MAM domain-containing glycosylphosphatidylinositol anchor protein 1 (MDGA1)	Q8NFP4	MDGA1	B01AC	0.554	0.167	0.0298
Macrophage scavenger receptor types I and II (MSR1)	P21757	MSR1	C07AB	6.96	0.452	4.99e-15
MAM domain-containing glycosylphosphatidylinositol anchor protein 1 (MDGA1)	Q8NFP4	MDGA1	G04CA	0.528	-0.895	0.034
MAM domain-containing glycosylphosphatidylinositol anchor protein 1 (MDGA1)	Q8NFP4	MDGA1	H03AA	0.548	0.268	0.0308
MAM domain-containing glycosylphosphatidylinositol anchor protein 1 (MDGA1)	Q8NFP4	MDGA1	N02AC	0.457	0.645	0.0486
MAM domain-containing glycosylphosphatidylinositol anchor protein 1 (MDGA1)	Q8NFP4	MDGA1	N02AX	0.556	-0.462	0.0295
MAM domain-containing glycosylphosphatidylinositol anchor protein 1 (MDGA1)	Q8NFP4	MDGA1	N02BA	0.454	1.02	0.0493
MAM domain-containing glycosylphosphatidylinositol anchor protein 1 (MDGA1)	Q8NFP4	MDGA1	R03AK	0.728	-0.411	0.0127
MAM domain-containing glycosylphosphatidylinositol anchor protein 1 (MDGA1)	Q8NFP4	MDGA1	R03DC	1.06	-1.27	0.00264
MAM domain-containing glycosylphosphatidylinositol anchor protein 1 (MDGA1)	Q8NFP4	MDGA1	pregnant	1.05	-0.774	0.00275
MHC class I polypeptide-related sequence A/B (MIC-A/B)	Q29983, Q29980	MICA,MICB	sex	1.09	0.257	0.00664
MHC class I polypeptide-related sequence A/B (MIC-A/B)	Q29983, Q29980	MICA,MICB	C08DB	0.652	-1.82	0.0363
MHC class I polypeptide-related sequence A/B (MIC-A/B)	Q29983, Q29980	MICA,MICB	M05BA	0.601	-1.43	0.0445
MHC class I polypeptide-related sequence A/B (MIC-A/B)	Q29983, Q29980	MICA,MICB	N02AA	0.639	-1.05	0.0381
Low affinity immunoglobulin gamma Fc region receptor II-b (IgG Fc receptor II-b)	P31994	FCGR2B	sbp	2.06	0.00369	9.14e-05
Low affinity immunoglobulin gamma Fc region receptor II-b (IgG Fc receptor II-b)	P31994	FCGR2B	age	3.28	0.00429	6e-07
Low affinity immunoglobulin gamma Fc region receptor II-b (IgG Fc receptor II-b)	P31994	FCGR2B	bmi	0.924	0.00944	0.00849
Low affinity immunoglobulin gamma Fc region receptor II-b (IgG Fc receptor II-b)	P31994	FCGR2B	A10A	0.613	0.456	0.032
Low affinity immunoglobulin gamma Fc region receptor II-b (IgG Fc receptor II-b)	P31994	FCGR2B	A10BA	0.747	0.261	0.0179
Low affinity immunoglobulin gamma Fc region receptor II-b (IgG Fc receptor II-b)	P31994	FCGR2B	C03AB	0.895	0.437	0.00953
Low affinity immunoglobulin gamma Fc region receptor II-b (IgG Fc receptor II-b)	P31994	FCGR2B	C03CA	1.31	0.282	0.00168
Low affinity immunoglobulin gamma Fc region receptor II-b (IgG Fc receptor II-b)	P31994	FCGR2B	C03DA	0.925	0.884	0.00838
Tumor necrosis factor ligand superfamily member 13 (TNFSF13)	O75888	TNFSF13	C07AB	6.71	0.424	1.22e-14
Low affinity immunoglobulin gamma Fc region receptor II-b (IgG Fc receptor II-b)	P31994	FCGR2B	C08CA	0.828	0.197	0.0127
Low affinity immunoglobulin gamma Fc region receptor II-b (IgG Fc receptor II-b)	P31994	FCGR2B	C09BA	0.723	1.1	0.0199
Low affinity immunoglobulin gamma Fc region receptor II-b (IgG Fc receptor II-b)	P31994	FCGR2B	C10AA	0.885	0.149	0.00993
Low affinity immunoglobulin gamma Fc region receptor II-b (IgG Fc receptor II-b)	P31994	FCGR2B	G03CA	0.927	-0.561	0.00832
Low affinity immunoglobulin gamma Fc region receptor II-b (IgG Fc receptor II-b)	P31994	FCGR2B	H02AB	0.648	0.428	0.0274
Low affinity immunoglobulin gamma Fc region receptor II-b (IgG Fc receptor II-b)	P31994	FCGR2B	M01AE	0.561	0.283	0.0402
Low affinity immunoglobulin gamma Fc region receptor II-b (IgG Fc receptor II-b)	P31994	FCGR2B	M01AH	0.642	0.736	0.0283
Low affinity immunoglobulin gamma Fc region receptor II-b (IgG Fc receptor II-b)	P31994	FCGR2B	R03CC	0.742	-0.292	0.0183
Low affinity immunoglobulin gamma Fc region receptor II-b (IgG Fc receptor II-b)	P31994	FCGR2B	S01XA	0.784	0.814	0.0153
Low affinity immunoglobulin gamma Fc region receptor II-b (IgG Fc receptor II-b)	P31994	FCGR2B	smoke	0.933	0.14	0.00807
Furin (FUR)	P09958	FURIN	len	0.555	-0.00448	0.029
Furin (FUR)	P09958	FURIN	weight	8.17	0.0107	1.38e-17
Furin (FUR)	P09958	FURIN	waist	1.97	0.00198	3.64e-05
Furin (FUR)	P09958	FURIN	sbp	5.05	0.00707	3.98e-11
Furin (FUR)	P09958	FURIN	dbp	4.65	0.0153	2.38e-10
Furin (FUR)	P09958	FURIN	age	4.82	0.00635	7.61e-11
Furin (FUR)	P09958	FURIN	bmi	15.2	0.0463	1.67e-32
Furin (FUR)	P09958	FURIN	A10BA	1.55	0.502	0.000257
Furin (FUR)	P09958	FURIN	B01AC	0.534	0.128	0.0323
Furin (FUR)	P09958	FURIN	C03AA	0.868	0.502	0.00627
Furin (FUR)	P09958	FURIN	C03CA	0.68	0.26	0.0156
Layilin (LAYN)	Q6UX15	LAYN	C07AB	6.69	0.439	1.75e-14
Furin (FUR)	P09958	FURIN	C08CA	0.625	0.22	0.0205
Furin (FUR)	P09958	FURIN	C09AA	1.83	0.311	7.03e-05
Furin (FUR)	P09958	FURIN	C10AA	0.477	0.132	0.043
Furin (FUR)	P09958	FURIN	H03AA	0.943	0.28	0.00439
Furin (FUR)	P09958	FURIN	M01AE	1.85	0.644	6.38e-05
Furin (FUR)	P09958	FURIN	N02AA	0.963	0.681	0.004
Furin (FUR)	P09958	FURIN	S01ED	1.28	0.962	0.000882
Furin (FUR)	P09958	FURIN	pregnant	1.02	0.607	0.00307
C-X-C motif chemokine 10 (CXCL10 )	P02778	CXCL10	weight	1.57	0.00871	0.000168
C-X-C motif chemokine 10 (CXCL10 )	P02778	CXCL10	waist	0.5	0.0019	0.034
C-X-C motif chemokine 10 (CXCL10 )	P02778	CXCL10	TSL	0.904	-0.297	0.00431
C-X-C motif chemokine 10 (CXCL10 )	P02778	CXCL10	sbp	3.89	0.0115	3.22e-09
C-X-C motif chemokine 10 (CXCL10 )	P02778	CXCL10	dbp	2.1	0.0191	1.49e-05
C-X-C motif chemokine 10 (CXCL10 )	P02778	CXCL10	age	8.24	0.0153	1.52e-18
C-X-C motif chemokine 10 (CXCL10 )	P02778	CXCL10	bmi	3.53	0.0416	1.4e-08
C-X-C motif chemokine 10 (CXCL10 )	P02778	CXCL10	A02BC	0.741	0.532	0.00977
C-X-C motif chemokine 10 (CXCL10 )	P02778	CXCL10	A10AE	1.13	1.72	0.00138
C-X-C motif chemokine 10 (CXCL10 )	P02778	CXCL10	A10BB	0.626	0.905	0.0176
C-X-C motif chemokine 10 (CXCL10 )	P02778	CXCL10	A11EA	1.41	1.92	0.000358
C-X-C motif chemokine 10 (CXCL10 )	P02778	CXCL10	A12AX	0.582	1.23	0.0221
C-X-C motif chemokine 10 (CXCL10 )	P02778	CXCL10	B01AA	0.468	0.616	0.0401
C-X-C motif chemokine 10 (CXCL10 )	P02778	CXCL10	B01AC	3.96	0.665	1.75e-09
C-X-C motif chemokine 10 (CXCL10 )	P02778	CXCL10	C01DA	1.43	0.726	0.000329
C-X-C motif chemokine 10 (CXCL10 )	P02778	CXCL10	C03CA	2.89	0.986	2.83e-07
C-X-C motif chemokine 10 (CXCL10 )	P02778	CXCL10	C03DA	1.55	2.84	0.000177
Lysosome membrane protein 2 (SCARB2)	Q14108	SCARB2	C07AB	6.54	0.37	3.47e-14
C-X-C motif chemokine 10 (CXCL10 )	P02778	CXCL10	C08CA	1.51	0.632	0.00022
C-X-C motif chemokine 10 (CXCL10 )	P02778	CXCL10	C09AA	0.842	0.398	0.00587
C-X-C motif chemokine 10 (CXCL10 )	P02778	CXCL10	C09CA	1.81	0.957	5.12e-05
C-X-C motif chemokine 10 (CXCL10 )	P02778	CXCL10	C10AA	1.39	0.421	0.000403
C-X-C motif chemokine 10 (CXCL10 )	P02778	CXCL10	H03AA	1.02	0.539	0.0024
C-X-C motif chemokine 10 (CXCL10 )	P02778	CXCL10	M01AB	0.523	-0.954	0.03
C-X-C motif chemokine 10 (CXCL10 )	P02778	CXCL10	M01AH	0.996	2.27	0.00272
C-X-C motif chemokine 10 (CXCL10 )	P02778	CXCL10	R03BA	0.457	-0.47	0.0425
C-X-C motif chemokine 10 (CXCL10 )	P02778	CXCL10	R03DC	0.494	-1.31	0.035
C-X-C motif chemokine 10 (CXCL10 )	P02778	CXCL10	S01XA	1.25	2.55	0.000769
C-X-C motif chemokine 10 (CXCL10 )	P02778	CXCL10	smoke	2.09	-0.47	1.3e-05
Tyrosine-protein phosphatase non-receptor type substrate 1 (SHPS-1)	P78324	SIRPA	A10AE	0.771	0.57	0.00845
Tyrosine-protein phosphatase non-receptor type substrate 1 (SHPS-1)	P78324	SIRPA	A10BB	0.451	0.309	0.044
Tyrosine-protein phosphatase non-receptor type substrate 1 (SHPS-1)	P78324	SIRPA	A10BF	0.484	0.902	0.0369
Tyrosine-protein phosphatase non-receptor type substrate 1 (SHPS-1)	P78324	SIRPA	A11EA	1.24	0.723	0.000813
Tyrosine-protein phosphatase non-receptor type substrate 1 (SHPS-1)	P78324	SIRPA	B01AC	0.656	0.108	0.0151
Tyrosine-protein phosphatase non-receptor type substrate 1 (SHPS-1)	P78324	SIRPA	C03CA	2.24	0.349	6.65e-06
VEGF-co regulated chemokine 1 (CXL17)	Q6UXB2	CXCL17	C07AB	6.11	0.729	2.01e-13
Tyrosine-protein phosphatase non-receptor type substrate 1 (SHPS-1)	P78324	SIRPA	H02AB	0.449	0.355	0.0445
Tyrosine-protein phosphatase non-receptor type substrate 1 (SHPS-1)	P78324	SIRPA	N02BA	0.491	0.642	0.0356
Tyrosine-protein phosphatase non-receptor type substrate 1 (SHPS-1)	P78324	SIRPA	N02BE	1.13	0.259	0.00144
Tyrosine-protein phosphatase non-receptor type substrate 1 (SHPS-1)	P78324	SIRPA	N06AA	0.659	0.527	0.0149
T-lymphocyte surface antigen Ly-9 (LY9)	Q9HBG7	LY9	len	2.61	-0.00768	2e-06
T-lymphocyte surface antigen Ly-9 (LY9)	Q9HBG7	LY9	waist	0.564	0.000838	0.0279
T-lymphocyte surface antigen Ly-9 (LY9)	Q9HBG7	LY9	sbp	1.08	0.00257	0.00253
T-lymphocyte surface antigen Ly-9 (LY9)	Q9HBG7	LY9	age	1.71	0.00297	0.00012
T-lymphocyte surface antigen Ly-9 (LY9)	Q9HBG7	LY9	sex	0.577	0.0687	0.0258
T-lymphocyte surface antigen Ly-9 (LY9)	Q9HBG7	LY9	bmi	0.648	0.00756	0.0184
T-lymphocyte surface antigen Ly-9 (LY9)	Q9HBG7	LY9	A02BC	0.491	0.182	0.04
T-lymphocyte surface antigen Ly-9 (LY9)	Q9HBG7	LY9	A10AE	0.559	0.499	0.0284
T-lymphocyte surface antigen Ly-9 (LY9)	Q9HBG7	LY9	B01AA	1.23	0.412	0.00115
T-lymphocyte surface antigen Ly-9 (LY9)	Q9HBG7	LY9	C03CA	0.475	0.17	0.0435
Kidney injury molecule 1 (KIM-1)	Q96D42	HAVCR1	C07AB	5.97	0.888	2.13e-13
T-lymphocyte surface antigen Ly-9 (LY9)	Q9HBG7	LY9	C08CA	0.563	0.164	0.0279
T-lymphocyte surface antigen Ly-9 (LY9)	Q9HBG7	LY9	H03AA	0.981	0.224	0.00367
T-lymphocyte surface antigen Ly-9 (LY9)	Q9HBG7	LY9	M01AH	1.71	-1.23	0.000119
T-lymphocyte surface antigen Ly-9 (LY9)	Q9HBG7	LY9	N02BE	0.75	0.221	0.0111
T-lymphocyte surface antigen Ly-9 (LY9)	Q9HBG7	LY9	R03DC	0.949	-0.75	0.00426
T-lymphocyte surface antigen Ly-9 (LY9)	Q9HBG7	LY9	S01XA	1.96	-1.32	3.9e-05
T-lymphocyte surface antigen Ly-9 (LY9)	Q9HBG7	LY9	smoke	0.484	-0.0949	0.0413
T-lymphocyte surface antigen Ly-9 (LY9)	Q9HBG7	LY9	pregnant	0.582	-0.361	0.0252
Leukocyte-associated immunoglobulin-like receptor 2 (LAIR-2)	Q6ISS4	LAIR2	len	0.496	-0.00874	0.0411
Leukocyte-associated immunoglobulin-like receptor 2 (LAIR-2)	Q6ISS4	LAIR2	weight	0.474	-0.00537	0.0457
Leukocyte-associated immunoglobulin-like receptor 2 (LAIR-2)	Q6ISS4	LAIR2	TSL	1.03	-0.349	0.00311
Leukocyte-associated immunoglobulin-like receptor 2 (LAIR-2)	Q6ISS4	LAIR2	A11EA	0.692	1.66	0.0157
Leukocyte-associated immunoglobulin-like receptor 2 (LAIR-2)	Q6ISS4	LAIR2	C02CA	1.76	3.24	0.00011
Leukocyte-associated immunoglobulin-like receptor 2 (LAIR-2)	Q6ISS4	LAIR2	C03CA	0.971	0.641	0.00419
Leukocyte-associated immunoglobulin-like receptor 2 (LAIR-2)	Q6ISS4	LAIR2	C08CA	0.853	0.522	0.00729
Leukocyte-associated immunoglobulin-like receptor 2 (LAIR-2)	Q6ISS4	LAIR2	C09CA	0.512	0.557	0.0379
Leukocyte-associated immunoglobulin-like receptor 2 (LAIR-2)	Q6ISS4	LAIR2	H03AA	0.463	0.399	0.0482
Leukocyte-associated immunoglobulin-like receptor 2 (LAIR-2)	Q6ISS4	LAIR2	M01AC	0.457	2.33	0.0498
Leukocyte-associated immunoglobulin-like receptor 2 (LAIR-2)	Q6ISS4	LAIR2	N06AB	0.51	0.933	0.0382
Leukocyte-associated immunoglobulin-like receptor 2 (LAIR-2)	Q6ISS4	LAIR2	smoke	0.91	-0.341	0.00553
Leukocyte-associated immunoglobulin-like receptor 2 (LAIR-2)	Q6ISS4	LAIR2	pregnant	4.47	2.59	5.37e-10
P-selectin glycoprotein ligand 1 (PSGL-1)	Q14242	SELPLG	age	1.06	0.0013	0.00228
P-selectin glycoprotein ligand 1 (PSGL-1)	Q14242	SELPLG	abo	0.468	-0.0128	0.0458
P-selectin glycoprotein ligand 1 (PSGL-1)	Q14242	SELPLG	A10A	0.566	0.233	0.0259
P-selectin glycoprotein ligand 1 (PSGL-1)	Q14242	SELPLG	A10BA	0.839	0.157	0.00661
P-selectin glycoprotein ligand 1 (PSGL-1)	Q14242	SELPLG	B01AC	0.667	0.0641	0.0155
P-selectin glycoprotein ligand 1 (PSGL-1)	Q14242	SELPLG	C01AA	0.716	0.263	0.0122
P-selectin glycoprotein ligand 1 (PSGL-1)	Q14242	SELPLG	C03AA	0.842	-0.221	0.00652
P-selectin glycoprotein ligand 1 (PSGL-1)	Q14242	SELPLG	C03CA	1.08	0.144	0.00204
CUB domain-containing protein 1 (CDCP1)	Q9H5V8	CDCP1	C07AB	5.79	0.591	2.58e-13
P-selectin glycoprotein ligand 1 (PSGL-1)	Q14242	SELPLG	C09AA	0.5	0.0722	0.0361
P-selectin glycoprotein ligand 1 (PSGL-1)	Q14242	SELPLG	C10AA	0.554	0.0628	0.0274
P-selectin glycoprotein ligand 1 (PSGL-1)	Q14242	SELPLG	C10AX	0.628	0.347	0.0189
P-selectin glycoprotein ligand 1 (PSGL-1)	Q14242	SELPLG	G03FA	0.447	0.358	0.0478
Monocyte chemotactic protein 2 (MCP-2)	P80075	CCL8	weight	3.66	0.00751	7.26e-09
Monocyte chemotactic protein 2 (MCP-2)	P80075	CCL8	TSL	0.589	0.135	0.0213
Monocyte chemotactic protein 2 (MCP-2)	P80075	CCL8	sbp	3.29	0.006	5.39e-08
Monocyte chemotactic protein 2 (MCP-2)	P80075	CCL8	dbp	2.42	0.0116	3.26e-06
Monocyte chemotactic protein 2 (MCP-2)	P80075	CCL8	age	5.94	0.00732	1.22e-13
Monocyte chemotactic protein 2 (MCP-2)	P80075	CCL8	sex	1.83	-0.163	4.65e-05
Monocyte chemotactic protein 2 (MCP-2)	P80075	CCL8	bmi	3.76	0.0242	4.56e-09
Monocyte chemotactic protein 2 (MCP-2)	P80075	CCL8	A10AB	0.461	0.618	0.0417
Monocyte chemotactic protein 2 (MCP-2)	P80075	CCL8	A10AE	0.463	0.619	0.0414
Monocyte chemotactic protein 2 (MCP-2)	P80075	CCL8	B01AC	0.948	0.184	0.00346
Monocyte chemotactic protein 2 (MCP-2)	P80075	CCL8	C03CA	1.21	0.36	0.00095
Monocyte chemotactic protein 2 (MCP-2)	P80075	CCL8	C03DA	0.591	0.989	0.0211
C-X-C motif chemokine 9 (CXCL9 )	Q07325	CXCL9	C07AB	5.74	0.771	3.28e-13
Monocyte chemotactic protein 2 (MCP-2)	P80075	CCL8	C08CA	0.458	0.197	0.0423
Monocyte chemotactic protein 2 (MCP-2)	P80075	CCL8	G03CA	0.547	0.602	0.0266
Monocyte chemotactic protein 2 (MCP-2)	P80075	CCL8	H02AB	0.647	0.599	0.0158
Monocyte chemotactic protein 2 (MCP-2)	P80075	CCL8	N02AX	0.596	0.408	0.0205
Monocyte chemotactic protein 2 (MCP-2)	P80075	CCL8	N02BE	0.616	0.269	0.0185
Monocyte chemotactic protein 2 (MCP-2)	P80075	CCL8	pregnant	3.02	-1.06	1.5e-07
Tumor necrosis factor receptor superfamily member 10C (TNFRSF10C)	O14798	TNFRSF10C	len	0.679	-0.00454	0.0135
Tumor necrosis factor receptor superfamily member 10C (TNFRSF10C)	O14798	TNFRSF10C	sbp	0.944	0.00278	0.00382
Tumor necrosis factor receptor superfamily member 10C (TNFRSF10C)	O14798	TNFRSF10C	age	1.59	0.00329	0.000152
Tumor necrosis factor receptor superfamily member 10C (TNFRSF10C)	O14798	TNFRSF10C	bmi	1	0.0108	0.00266
Tumor necrosis factor receptor superfamily member 10C (TNFRSF10C)	O14798	TNFRSF10C	A05AA	0.504	1.12	0.0332
Tumor necrosis factor receptor superfamily member 10C (TNFRSF10C)	O14798	TNFRSF10C	A07EC	0.437	-0.468	0.0476
Tumor necrosis factor receptor superfamily member 10C (TNFRSF10C)	O14798	TNFRSF10C	B01AC	0.633	0.13	0.017
Tumor necrosis factor receptor superfamily member 10C (TNFRSF10C)	O14798	TNFRSF10C	C03CA	1.31	0.325	0.000592
Tumor necrosis factor receptor superfamily member 10C (TNFRSF10C)	O14798	TNFRSF10C	C08CA	1.38	0.296	0.000418
Tumor necrosis factor receptor superfamily member 10C (TNFRSF10C)	O14798	TNFRSF10C	M01AB	0.517	-0.465	0.0311
Tumor necrosis factor receptor superfamily member 10C (TNFRSF10C)	O14798	TNFRSF10C	N02BA	0.441	0.742	0.0464
Tumor necrosis factor receptor superfamily member 10C (TNFRSF10C)	O14798	TNFRSF10C	N02BE	0.89	0.281	0.00463
Tumor necrosis factor receptor superfamily member 10C (TNFRSF10C)	O14798	TNFRSF10C	N06AA	0.759	0.688	0.00897
Tumor necrosis factor receptor superfamily member 10C (TNFRSF10C)	O14798	TNFRSF10C	smoke	0.696	0.133	0.0123
Tumor necrosis factor receptor superfamily member 10C (TNFRSF10C)	O14798	TNFRSF10C	pregnant	0.861	0.49	0.00531
Interleukin-17 receptor A (IL-17RA)	Q96F46	IL17RA	sbp	0.626	0.00229	0.0186
Interleukin-17 receptor A (IL-17RA)	Q96F46	IL17RA	sex	1.28	-0.12	0.00066
Interleukin-17 receptor A (IL-17RA)	Q96F46	IL17RA	A03AD	0.479	-1.1	0.038
Interleukin-17 receptor A (IL-17RA)	Q96F46	IL17RA	A10AE	0.501	0.562	0.0339
Interleukin-17 receptor A (IL-17RA)	Q96F46	IL17RA	L02BA	0.437	-1.05	0.0475
Glypican-5 (GCP5)	P78333	GPC5	TSL	1	0.177	0.00346
Glypican-5 (GCP5)	P78333	GPC5	age	0.895	-0.00292	0.00568
Glypican-5 (GCP5)	P78333	GPC5	sex	0.624	-0.0969	0.021
Glypican-5 (GCP5)	P78333	GPC5	bmi	0.506	-0.00913	0.0381
Glypican-5 (GCP5)	P78333	GPC5	A02BC	1.66	-0.461	0.000163
Glypican-5 (GCP5)	P78333	GPC5	A11D	0.901	-0.985	0.00556
Glypican-5 (GCP5)	P78333	GPC5	C01DA	0.752	-0.299	0.0113
Glypican-5 (GCP5)	P78333	GPC5	C03CA	0.699	-0.283	0.0147
Scavenger receptor class F member 2 (SCARF2)	Q96GP6	SCARF2	C07AB	5.95	0.36	5.13e-13
Glypican-5 (GCP5)	P78333	GPC5	C08CA	0.535	-0.215	0.0328
Glypican-5 (GCP5)	P78333	GPC5	C09AA	0.559	-0.186	0.0291
Glypican-5 (GCP5)	P78333	GPC5	L02BA	0.515	-1.29	0.0363
Glypican-5 (GCP5)	P78333	GPC5	N02BE	1.33	-0.398	0.000751
Glypican-5 (GCP5)	P78333	GPC5	N05AX	0.664	1.04	0.0174
Glypican-5 (GCP5)	P78333	GPC5	N06AB	1.17	-0.735	0.0016
Glypican-5 (GCP5)	P78333	GPC5	S01ED	0.652	-0.726	0.0184
Glypican-5 (GCP5)	P78333	GPC5	pregnant	1.22	-0.706	0.0012
Interleukin-18 receptor 1 (IL-18R1)	Q13478	IL18R1	weight	7.83	0.00789	1.23e-17
Interleukin-18 receptor 1 (IL-18R1)	Q13478	IL18R1	waist	2.93	0.00187	2.44e-07
Interleukin-18 receptor 1 (IL-18R1)	Q13478	IL18R1	TSL	0.574	0.096	0.023
Interleukin-18 receptor 1 (IL-18R1)	Q13478	IL18R1	sbp	6.06	0.00585	1.05e-13
Interleukin-18 receptor 1 (IL-18R1)	Q13478	IL18R1	dbp	4.48	0.0113	1.99e-10
Interleukin-18 receptor 1 (IL-18R1)	Q13478	IL18R1	age	5.31	0.00498	2.53e-12
Interleukin-18 receptor 1 (IL-18R1)	Q13478	IL18R1	sex	2.05	-0.124	1.57e-05
Interleukin-18 receptor 1 (IL-18R1)	Q13478	IL18R1	bmi	10	0.0284	2.04e-22
Interleukin-18 receptor 1 (IL-18R1)	Q13478	IL18R1	A02BC	0.85	0.231	0.00563
Interleukin-18 receptor 1 (IL-18R1)	Q13478	IL18R1	A05AA	1.61	1.66	0.000133
Interleukin-18 receptor 1 (IL-18R1)	Q13478	IL18R1	A06AD	0.552	0.561	0.0258
Interleukin-18 receptor 1 (IL-18R1)	Q13478	IL18R1	A10A	0.921	0.513	0.00396
Interleukin-18 receptor 1 (IL-18R1)	Q13478	IL18R1	A10AB	1.37	0.766	0.000429
Interleukin-18 receptor 1 (IL-18R1)	Q13478	IL18R1	A10AE	1.18	0.711	0.0011
Interleukin-18 receptor 1 (IL-18R1)	Q13478	IL18R1	A10BA	0.749	0.249	0.00939
Interleukin-18 receptor 1 (IL-18R1)	Q13478	IL18R1	A10BB	1.56	0.579	0.000175
Interleukin-18 receptor 1 (IL-18R1)	Q13478	IL18R1	A10BF	1.03	1.33	0.00225
Interleukin-18 receptor 1 (IL-18R1)	Q13478	IL18R1	A11D	0.505	0.536	0.0331
Interleukin-18 receptor 1 (IL-18R1)	Q13478	IL18R1	A11EA	1.99	0.923	2.17e-05
Interleukin-18 receptor 1 (IL-18R1)	Q13478	IL18R1	B01AA	0.428	0.239	0.0497
Interleukin-18 receptor 1 (IL-18R1)	Q13478	IL18R1	B01AC	3.01	0.235	1.63e-07
Interleukin-18 receptor 1 (IL-18R1)	Q13478	IL18R1	B03BA	0.872	0.863	0.00506
Interleukin-18 receptor 1 (IL-18R1)	Q13478	IL18R1	C03CA	2.76	0.391	5.33e-07
Interleukin-18 receptor 1 (IL-18R1)	Q13478	IL18R1	C03DA	1.43	1.11	0.000321
R-spondin-3 (RSPO3)	Q9BXY4	RSPO3	C07AB	5.69	0.45	1.43e-12
Interleukin-18 receptor 1 (IL-18R1)	Q13478	IL18R1	C08CA	1.3	0.238	0.000618
Interleukin-18 receptor 1 (IL-18R1)	Q13478	IL18R1	C09AA	0.495	0.124	0.0349
Interleukin-18 receptor 1 (IL-18R1)	Q13478	IL18R1	C09CA	0.756	0.251	0.00907
Interleukin-18 receptor 1 (IL-18R1)	Q13478	IL18R1	C10AA	1.39	0.171	0.000394
Interleukin-18 receptor 1 (IL-18R1)	Q13478	IL18R1	G03CA	0.493	0.411	0.0351
Interleukin-18 receptor 1 (IL-18R1)	Q13478	IL18R1	G03FA	0.449	0.619	0.0446
Interleukin-18 receptor 1 (IL-18R1)	Q13478	IL18R1	G04CB	0.503	0.351	0.0334
Interleukin-18 receptor 1 (IL-18R1)	Q13478	IL18R1	H02AB	0.5	0.378	0.0339
Interleukin-18 receptor 1 (IL-18R1)	Q13478	IL18R1	H03AA	0.72	0.184	0.0109
Interleukin-18 receptor 1 (IL-18R1)	Q13478	IL18R1	M01AE	0.532	0.257	0.0286
Interleukin-18 receptor 1 (IL-18R1)	Q13478	IL18R1	M04AA	0.435	0.386	0.048
Interleukin-18 receptor 1 (IL-18R1)	Q13478	IL18R1	M05BA	1.04	0.668	0.00217
Interleukin-18 receptor 1 (IL-18R1)	Q13478	IL18R1	N02AA	0.619	0.461	0.0182
Interleukin-18 receptor 1 (IL-18R1)	Q13478	IL18R1	N02AX	0.866	0.353	0.00522
Interleukin-18 receptor 1 (IL-18R1)	Q13478	IL18R1	N02BA	1.21	1.01	0.000966
Interleukin-18 receptor 1 (IL-18R1)	Q13478	IL18R1	N02BE	1.43	0.295	0.00032
Interleukin-18 receptor 1 (IL-18R1)	Q13478	IL18R1	N06AA	0.857	0.606	0.00544
Interleukin-18 receptor 1 (IL-18R1)	Q13478	IL18R1	S01XA	0.541	0.68	0.0273
Serpin A12 (SERPINA12)	Q8IW75	SERPINA12	len	2.58	-0.0166	2.64e-06
Serpin A12 (SERPINA12)	Q8IW75	SERPINA12	sbp	1.04	0.00546	0.00318
Serpin A12 (SERPINA12)	Q8IW75	SERPINA12	age	3.76	0.00954	1.19e-08
Serpin A12 (SERPINA12)	Q8IW75	SERPINA12	sex	4.74	0.427	1.39e-10
Serpin A12 (SERPINA12)	Q8IW75	SERPINA12	bmi	1.17	0.0219	0.0016
Serpin A12 (SERPINA12)	Q8IW75	SERPINA12	C08CA	0.544	0.345	0.0317
Serpin A12 (SERPINA12)	Q8IW75	SERPINA12	C09AA	0.489	0.272	0.0417
Serpin A12 (SERPINA12)	Q8IW75	SERPINA12	G03FA	0.516	1.45	0.0363
Serpin A12 (SERPINA12)	Q8IW75	SERPINA12	G04CA	0.71	1.39	0.0141
Serpin A12 (SERPINA12)	Q8IW75	SERPINA12	H02AB	0.461	0.794	0.048
Serpin A12 (SERPINA12)	Q8IW75	SERPINA12	N02BE	0.64	0.432	0.0197
Serpin A12 (SERPINA12)	Q8IW75	SERPINA12	pregnant	2.73	1.59	1.27e-06
Cell surface glycoprotein CD200 receptor 1 (CD200R1)	Q8TD46	CD200R1	weight	1.01	0.00232	0.0033
Cell surface glycoprotein CD200 receptor 1 (CD200R1)	Q8TD46	CD200R1	TSL	2.08	-0.146	2.33e-05
Cell surface glycoprotein CD200 receptor 1 (CD200R1)	Q8TD46	CD200R1	age	1.68	-0.00228	0.000145
Cell surface glycoprotein CD200 receptor 1 (CD200R1)	Q8TD46	CD200R1	bmi	0.706	0.00614	0.0142
Cell surface glycoprotein CD200 receptor 1 (CD200R1)	Q8TD46	CD200R1	abo	0.547	0.0189	0.0332
Cell surface glycoprotein CD200 receptor 1 (CD200R1)	Q8TD46	CD200R1	A10AB	0.554	0.381	0.0298
Cell surface glycoprotein CD200 receptor 1 (CD200R1)	Q8TD46	CD200R1	A11E	0.597	0.456	0.0241
Cell surface glycoprotein CD200 receptor 1 (CD200R1)	Q8TD46	CD200R1	C02CA	0.527	-0.525	0.0341
Cell surface glycoprotein CD200 receptor 1 (CD200R1)	Q8TD46	CD200R1	C09CA	1.02	0.233	0.00324
Cell surface glycoprotein CD200 receptor 1 (CD200R1)	Q8TD46	CD200R1	H02AB	1.94	-0.583	4.43e-05
Cell surface glycoprotein CD200 receptor 1 (CD200R1)	Q8TD46	CD200R1	R03AK	0.453	-0.156	0.0494
C-C motif chemokine 15 (CCL15)	Q16663	CCL15	weight	0.844	0.00303	0.00586
C-C motif chemokine 15 (CCL15)	Q16663	CCL15	sbp	5.02	0.00623	1.53e-11
C-C motif chemokine 15 (CCL15)	Q16663	CCL15	dbp	0.998	0.00626	0.00293
C-C motif chemokine 15 (CCL15)	Q16663	CCL15	age	8.63	0.00742	2.22e-19
C-C motif chemokine 15 (CCL15)	Q16663	CCL15	sex	0.774	-0.0892	0.00825
C-C motif chemokine 15 (CCL15)	Q16663	CCL15	bmi	1.62	0.0133	0.000134
C-C motif chemokine 15 (CCL15)	Q16663	CCL15	abo	0.773	0.0326	0.00936
C-C motif chemokine 15 (CCL15)	Q16663	CCL15	A02BC	0.437	0.194	0.0476
C-C motif chemokine 15 (CCL15)	Q16663	CCL15	A05AA	0.699	1.28	0.0122
C-C motif chemokine 15 (CCL15)	Q16663	CCL15	A07EC	0.452	-0.46	0.044
C-C motif chemokine 15 (CCL15)	Q16663	CCL15	A10AB	0.47	0.525	0.0399
C-C motif chemokine 15 (CCL15)	Q16663	CCL15	A10BA	0.536	0.247	0.0281
C-C motif chemokine 15 (CCL15)	Q16663	CCL15	A10BB	0.925	0.521	0.00391
C-C motif chemokine 15 (CCL15)	Q16663	CCL15	A11D	0.441	0.586	0.0465
C-C motif chemokine 15 (CCL15)	Q16663	CCL15	A11EA	1.4	0.906	0.000372
C-C motif chemokine 15 (CCL15)	Q16663	CCL15	B01AA	0.581	0.313	0.0223
C-C motif chemokine 15 (CCL15)	Q16663	CCL15	B01AC	3.85	0.31	2.96e-09
C-C motif chemokine 15 (CCL15)	Q16663	CCL15	C01DA	0.6	0.223	0.0202
C-C motif chemokine 15 (CCL15)	Q16663	CCL15	C02CA	0.728	0.923	0.0105
C-C motif chemokine 15 (CCL15)	Q16663	CCL15	C03CA	6.64	0.708	4.26e-15
Chitinase-3-like protein 1 (CHI3L1)	P36222	CHI3L1	C07AB	5.08	0.737	7.95e-12
Dickkopf-related protein 4 (Dkk-4)	Q9UBT3	DKK4	C07AB	5.25	0.499	1.29e-11
C-C motif chemokine 15 (CCL15)	Q16663	CCL15	C08CA	1.31	0.279	0.000591
C-C motif chemokine 15 (CCL15)	Q16663	CCL15	C09AA	1.1	0.216	0.00162
C-C motif chemokine 15 (CCL15)	Q16663	CCL15	C09CA	0.617	0.265	0.0185
C-C motif chemokine 15 (CCL15)	Q16663	CCL15	C10AA	1.66	0.218	0.000109
C-C motif chemokine 15 (CCL15)	Q16663	CCL15	G04CA	0.503	0.626	0.0335
C-C motif chemokine 15 (CCL15)	Q16663	CCL15	G04CB	0.641	0.434	0.0163
C-C motif chemokine 15 (CCL15)	Q16663	CCL15	H02AB	0.705	0.525	0.0118
C-C motif chemokine 15 (CCL15)	Q16663	CCL15	H03AA	0.814	0.228	0.0068
C-C motif chemokine 15 (CCL15)	Q16663	CCL15	M05BA	1.77	1.02	6.17e-05
C-C motif chemokine 15 (CCL15)	Q16663	CCL15	N02AX	0.928	0.428	0.00383
C-C motif chemokine 15 (CCL15)	Q16663	CCL15	N02BE	1.99	0.407	2.13e-05
C-C motif chemokine 15 (CCL15)	Q16663	CCL15	N06AB	0.996	0.541	0.00274
C-C motif chemokine 15 (CCL15)	Q16663	CCL15	S01ED	0.585	0.585	0.0219
Transmembrane protease serine 5 (TMPRSS5)	Q9H3S3	TMPRSS5	len	1.9	-0.00545	5.55e-05
Transmembrane protease serine 5 (TMPRSS5)	Q9H3S3	TMPRSS5	weight	1.95	-0.00348	4.42e-05
Transmembrane protease serine 5 (TMPRSS5)	Q9H3S3	TMPRSS5	sbp	2.34	0.00318	8.8e-06
Transmembrane protease serine 5 (TMPRSS5)	Q9H3S3	TMPRSS5	dbp	0.615	0.00366	0.0232
Transmembrane protease serine 5 (TMPRSS5)	Q9H3S3	TMPRSS5	age	4.63	0.0041	2.17e-10
Transmembrane protease serine 5 (TMPRSS5)	Q9H3S3	TMPRSS5	bmi	0.549	-0.00587	0.0306
Transmembrane protease serine 5 (TMPRSS5)	Q9H3S3	TMPRSS5	abo	0.548	-0.0203	0.0331
Transmembrane protease serine 5 (TMPRSS5)	Q9H3S3	TMPRSS5	A05AA	0.52	0.798	0.0354
Transmembrane protease serine 5 (TMPRSS5)	Q9H3S3	TMPRSS5	A10AE	1.08	0.576	0.0024
Transmembrane protease serine 5 (TMPRSS5)	Q9H3S3	TMPRSS5	A11D	0.48	0.443	0.0431
Transmembrane protease serine 5 (TMPRSS5)	Q9H3S3	TMPRSS5	B01AC	1.01	0.117	0.0033
Transmembrane protease serine 5 (TMPRSS5)	Q9H3S3	TMPRSS5	C01DA	0.652	0.172	0.0184
Brorin (VWC2)	Q2TAL6	VWC2	C07AB	5.19	0.415	1.74e-11
Transmembrane protease serine 5 (TMPRSS5)	Q9H3S3	TMPRSS5	C08CA	0.836	0.166	0.00757
Transmembrane protease serine 5 (TMPRSS5)	Q9H3S3	TMPRSS5	M01AB	0.92	-0.435	0.00508
Transmembrane protease serine 5 (TMPRSS5)	Q9H3S3	TMPRSS5	R03AK	0.6	-0.194	0.0238
Transmembrane protease serine 5 (TMPRSS5)	Q9H3S3	TMPRSS5	R03DC	0.756	-0.556	0.0111
Transmembrane protease serine 5 (TMPRSS5)	Q9H3S3	TMPRSS5	pregnant	0.928	-0.379	0.00483
Agouti-related protein (AGRP)	O00253	AGRP	weight	1.14	0.0037	0.00153
Agouti-related protein (AGRP)	O00253	AGRP	sex	1.46	-0.127	0.000339
Agouti-related protein (AGRP)	O00253	AGRP	bmi	0.768	0.00962	0.00952
Agouti-related protein (AGRP)	O00253	AGRP	A07EC	0.879	-0.659	0.00548
Agouti-related protein (AGRP)	O00253	AGRP	A11EA	0.49	0.55	0.0384
Agouti-related protein (AGRP)	O00253	AGRP	C03CA	1.48	0.349	0.0003
Agouti-related protein (AGRP)	O00253	AGRP	C09CA	0.489	0.248	0.0386
Agouti-related protein (AGRP)	O00253	AGRP	C10AA	0.451	-0.118	0.0468
Agouti-related protein (AGRP)	O00253	AGRP	G03FA	0.53	-0.808	0.0312
Agouti-related protein (AGRP)	O00253	AGRP	H02AB	0.464	0.438	0.0438
Agouti-related protein (AGRP)	O00253	AGRP	R03AK	0.567	-0.261	0.0259
Agouti-related protein (AGRP)	O00253	AGRP	S01XA	0.868	1.03	0.00579
E-selectin (SELE)	P16581	SELE	weight	2.33	0.00521	4.44e-06
E-selectin (SELE)	P16581	SELE	sex	1.84	-0.143	4.4e-05
E-selectin (SELE)	P16581	SELE	bmi	3.3	0.0197	4.23e-08
E-selectin (SELE)	P16581	SELE	abo	6.29	0.0962	5.54e-14
E-selectin (SELE)	P16581	SELE	A10BB	0.737	0.483	0.01
E-selectin (SELE)	P16581	SELE	A10BF	0.637	1.26	0.0167
E-selectin (SELE)	P16581	SELE	B03BA	0.576	-0.851	0.0229
E-selectin (SELE)	P16581	SELE	C03CA	0.477	0.197	0.0384
E-selectin (SELE)	P16581	SELE	C08DA	0.46	-1.07	0.042
E-selectin (SELE)	P16581	SELE	N02BE	0.443	0.199	0.0461
E-selectin (SELE)	P16581	SELE	N06AA	0.466	0.542	0.0407
E-selectin (SELE)	P16581	SELE	S01XA	0.435	0.739	0.0481
E-selectin (SELE)	P16581	SELE	snuff	1.76	0.0424	0.00285
E-selectin (SELE)	P16581	SELE	pregnant	0.608	-0.414	0.0193
Vascular endothelial growth factor D (VEGF-D)	O43915	FIGF	len	2	-0.00743	2.62e-05
Vascular endothelial growth factor D (VEGF-D)	O43915	FIGF	weight	2.56	-0.00526	1.92e-06
Vascular endothelial growth factor D (VEGF-D)	O43915	FIGF	age	0.645	0.00201	0.0172
Vascular endothelial growth factor D (VEGF-D)	O43915	FIGF	sex	2.57	0.161	1.77e-06
Vascular endothelial growth factor D (VEGF-D)	O43915	FIGF	bmi	1.06	-0.0107	0.00229
Vascular endothelial growth factor D (VEGF-D)	O43915	FIGF	B01AA	1.33	0.463	0.00063
Vascular endothelial growth factor D (VEGF-D)	O43915	FIGF	B03BA	0.808	0.949	0.00771
Vascular endothelial growth factor D (VEGF-D)	O43915	FIGF	C01DA	0.492	0.194	0.0377
Vascular endothelial growth factor D (VEGF-D)	O43915	FIGF	M01AB	1.09	-0.637	0.00198
Vascular endothelial growth factor D (VEGF-D)	O43915	FIGF	R03AC	0.683	-0.392	0.0143
Vascular endothelial growth factor D (VEGF-D)	O43915	FIGF	R03AK	1.82	-0.444	6.1e-05
Vascular endothelial growth factor D (VEGF-D)	O43915	FIGF	R03DC	1.84	-1.17	5.65e-05
Vascular endothelial growth factor D (VEGF-D)	O43915	FIGF	smoke	0.889	0.144	0.00513
Monocyte chemotactic protein 4 (MCP-4)	Q99616	CCL13	weight	3.55	0.00869	1.23e-08
Monocyte chemotactic protein 4 (MCP-4)	Q99616	CCL13	waist	0.581	0.00136	0.0223
Monocyte chemotactic protein 4 (MCP-4)	Q99616	CCL13	TSL	0.845	0.191	0.00577
Monocyte chemotactic protein 4 (MCP-4)	Q99616	CCL13	sbp	6.17	0.00962	6.46e-14
Monocyte chemotactic protein 4 (MCP-4)	Q99616	CCL13	dbp	5.31	0.0202	3.83e-12
Monocyte chemotactic protein 4 (MCP-4)	Q99616	CCL13	age	13.2	0.013	1.39e-29
Monocyte chemotactic protein 4 (MCP-4)	Q99616	CCL13	sex	1.81	-0.193	5.07e-05
Monocyte chemotactic protein 4 (MCP-4)	Q99616	CCL13	bmi	5.17	0.0333	5.27e-12
Monocyte chemotactic protein 4 (MCP-4)	Q99616	CCL13	A02BC	0.557	0.306	0.0252
Monocyte chemotactic protein 4 (MCP-4)	Q99616	CCL13	A10AB	0.772	0.94	0.00836
Monocyte chemotactic protein 4 (MCP-4)	Q99616	CCL13	A10AE	0.878	1	0.00491
Monocyte chemotactic protein 4 (MCP-4)	Q99616	CCL13	A10BA	0.451	0.317	0.0439
Monocyte chemotactic protein 4 (MCP-4)	Q99616	CCL13	A11E	0.518	0.889	0.0308
Monocyte chemotactic protein 4 (MCP-4)	Q99616	CCL13	B01AA	0.699	0.499	0.0121
Monocyte chemotactic protein 4 (MCP-4)	Q99616	CCL13	B01AC	2.53	0.353	1.61e-06
Monocyte chemotactic protein 4 (MCP-4)	Q99616	CCL13	C01DA	0.5	0.285	0.034
Monocyte chemotactic protein 4 (MCP-4)	Q99616	CCL13	C03CA	0.643	0.308	0.0161
Midkine (MK)	P21741	MDK	C07AB	5.01	0.416	3.22e-11
Monocyte chemotactic protein 4 (MCP-4)	Q99616	CCL13	C09AA	1	0.288	0.00266
Monocyte chemotactic protein 4 (MCP-4)	Q99616	CCL13	C10AA	1.78	0.317	5.83e-05
Monocyte chemotactic protein 4 (MCP-4)	Q99616	CCL13	M01AX	0.431	0.703	0.0488
Monocyte chemotactic protein 4 (MCP-4)	Q99616	CCL13	N02BE	1.23	0.447	0.000867
Monocyte chemotactic protein 4 (MCP-4)	Q99616	CCL13	pregnant	3.52	-1.36	1.34e-08
CMRF35-like molecule 6 (CLM-6)	Q08708	CD300C	len	0.64	-0.00215	0.0196
CMRF35-like molecule 6 (CLM-6)	Q08708	CD300C	sbp	2.49	0.00222	4.35e-06
CMRF35-like molecule 6 (CLM-6)	Q08708	CD300C	dbp	0.621	0.00249	0.0225
CMRF35-like molecule 6 (CLM-6)	Q08708	CD300C	age	2.42	0.00201	5.01e-06
CMRF35-like molecule 6 (CLM-6)	Q08708	CD300C	bmi	1.39	0.00633	0.00057
CMRF35-like molecule 6 (CLM-6)	Q08708	CD300C	A02BC	1.6	0.189	0.000212
CMRF35-like molecule 6 (CLM-6)	Q08708	CD300C	A07EC	0.562	-0.252	0.0286
CMRF35-like molecule 6 (CLM-6)	Q08708	CD300C	A10AB	0.749	0.326	0.0115
CMRF35-like molecule 6 (CLM-6)	Q08708	CD300C	A10BB	0.561	0.23	0.0289
CMRF35-like molecule 6 (CLM-6)	Q08708	CD300C	A11EA	1.07	0.45	0.00247
CMRF35-like molecule 6 (CLM-6)	Q08708	CD300C	B01AC	1.81	0.106	8.14e-05
CMRF35-like molecule 6 (CLM-6)	Q08708	CD300C	B03BA	0.522	0.384	0.0349
CMRF35-like molecule 6 (CLM-6)	Q08708	CD300C	C01DA	1.12	0.153	0.00197
CMRF35-like molecule 6 (CLM-6)	Q08708	CD300C	C03CA	4.74	0.309	1.33e-10
Serine/threonine-protein kinase receptor R3 (SKR3)	P37023	ACVRL1	C07AB	4.88	0.255	7.08e-11
CMRF35-like molecule 6 (CLM-6)	Q08708	CD300C	C08CA	1.27	0.139	0.000993
CMRF35-like molecule 6 (CLM-6)	Q08708	CD300C	C09BA	0.583	0.574	0.0258
CMRF35-like molecule 6 (CLM-6)	Q08708	CD300C	H02AB	1.16	0.331	0.00164
CMRF35-like molecule 6 (CLM-6)	Q08708	CD300C	M04AA	1.08	0.35	0.0024
CMRF35-like molecule 6 (CLM-6)	Q08708	CD300C	N02BE	0.637	0.115	0.0198
CMRF35-like molecule 6 (CLM-6)	Q08708	CD300C	N06AB	0.823	0.258	0.00805
Pulmonary surfactant-associated protein D (PSP-D)	P35247	SFTPD	sbp	1.89	0.00529	6.86e-05
Pulmonary surfactant-associated protein D (PSP-D)	P35247	SFTPD	dbp	0.907	0.0085	0.00591
Pulmonary surfactant-associated protein D (PSP-D)	P35247	SFTPD	age	1.32	0.00401	0.000808
Pulmonary surfactant-associated protein D (PSP-D)	P35247	SFTPD	A05AA	0.891	1.95	0.00594
Pulmonary surfactant-associated protein D (PSP-D)	P35247	SFTPD	A07EC	0.621	-0.728	0.0218
Pulmonary surfactant-associated protein D (PSP-D)	P35247	SFTPD	A11D	1.04	1.22	0.00293
Pulmonary surfactant-associated protein D (PSP-D)	P35247	SFTPD	A11EA	0.479	0.715	0.0439
Pulmonary surfactant-associated protein D (PSP-D)	P35247	SFTPD	C01DA	1.12	0.428	0.00199
Pulmonary surfactant-associated protein D (PSP-D)	P35247	SFTPD	C03CA	0.49	0.26	0.0415
Hepatocyte growth factor (HGF)	P14210	HGF	C07AB	4.73	0.349	1.18e-10
ADM (ADM)	P35318	ADM	C07AB	4.51	0.442	2.07e-10
Pulmonary surfactant-associated protein D (PSP-D)	P35247	SFTPD	G03CA	0.912	0.883	0.00539
Pulmonary surfactant-associated protein D (PSP-D)	P35247	SFTPD	H03AA	0.586	0.265	0.0257
Pulmonary surfactant-associated protein D (PSP-D)	P35247	SFTPD	L04AX	0.586	-0.912	0.0258
Pulmonary surfactant-associated protein D (PSP-D)	P35247	SFTPD	N02CC	0.667	-0.973	0.0174
Pulmonary surfactant-associated protein D (PSP-D)	P35247	SFTPD	R03AK	0.688	-0.407	0.0157
Pulmonary surfactant-associated protein D (PSP-D)	P35247	SFTPD	R03DC	0.81	-1.07	0.00873
Pulmonary surfactant-associated protein D (PSP-D)	P35247	SFTPD	S01EC	0.501	1.46	0.0393
Pulmonary surfactant-associated protein D (PSP-D)	P35247	SFTPD	S01ED	0.545	0.762	0.0317
Pulmonary surfactant-associated protein D (PSP-D)	P35247	SFTPD	S01XA	0.562	1.09	0.0291
C-C motif chemokine 24 (CCL24)	O00175	CCL24	len	0.681	0.00712	0.0134
C-C motif chemokine 24 (CCL24)	O00175	CCL24	weight	1.26	0.00598	0.000757
C-C motif chemokine 24 (CCL24)	O00175	CCL24	sbp	0.52	0.00324	0.0319
C-C motif chemokine 24 (CCL24)	O00175	CCL24	dbp	0.533	0.00739	0.0299
C-C motif chemokine 24 (CCL24)	O00175	CCL24	age	1.39	0.0048	0.000393
C-C motif chemokine 24 (CCL24)	O00175	CCL24	sex	0.981	-0.162	0.00292
C-C motif chemokine 24 (CCL24)	O00175	CCL24	bmi	0.468	0.0116	0.0405
C-C motif chemokine 24 (CCL24)	O00175	CCL24	A11E	0.615	1.12	0.0187
C-C motif chemokine 24 (CCL24)	O00175	CCL24	A11EA	0.969	1.22	0.00313
C-C motif chemokine 24 (CCL24)	O00175	CCL24	C08CA	0.547	0.291	0.0265
C-C motif chemokine 24 (CCL24)	O00175	CCL24	N02AA	1.14	1.08	0.00136
C-C motif chemokine 24 (CCL24)	O00175	CCL24	pregnant	1.76	-1.09	6.63e-05
Galectin-8 (gal-8)	O00214	LGALS8	sbp	0.906	0.0028	0.00581
Galectin-8 (gal-8)	O00214	LGALS8	sex	0.5	-0.0759	0.0388
Galectin-8 (gal-8)	O00214	LGALS8	abo	1.21	0.043	0.00153
Galectin-8 (gal-8)	O00214	LGALS8	A05AA	0.473	-1.08	0.0449
Galectin-8 (gal-8)	O00214	LGALS8	A11EA	0.507	0.646	0.0377
Galectin-8 (gal-8)	O00214	LGALS8	C03CA	1.53	0.366	0.000297
Galectin-8 (gal-8)	O00214	LGALS8	C09CA	0.668	0.29	0.017
Layilin (LAYN)	Q6UX15	LAYN	len	3.38	-0.00945	6.72e-08
Layilin (LAYN)	Q6UX15	LAYN	weight	1.03	-0.0033	0.00297
Layilin (LAYN)	Q6UX15	LAYN	sbp	6.35	0.00684	1.3e-13
Layilin (LAYN)	Q6UX15	LAYN	dbp	1.67	0.00786	0.00018
Layilin (LAYN)	Q6UX15	LAYN	age	12.5	0.00878	1.3e-26
Layilin (LAYN)	Q6UX15	LAYN	A02BC	1.94	0.399	4.52e-05
Layilin (LAYN)	Q6UX15	LAYN	A06AD	0.478	0.704	0.0437
Layilin (LAYN)	Q6UX15	LAYN	A10AB	0.634	0.574	0.0201
Layilin (LAYN)	Q6UX15	LAYN	A10AE	0.643	0.578	0.0192
Layilin (LAYN)	Q6UX15	LAYN	A10BA	0.619	0.277	0.0217
Layilin (LAYN)	Q6UX15	LAYN	A10BB	0.89	0.556	0.00586
Layilin (LAYN)	Q6UX15	LAYN	A11EA	2.92	1.42	5.34e-07
Layilin (LAYN)	Q6UX15	LAYN	B01AA	1.06	0.415	0.00257
Layilin (LAYN)	Q6UX15	LAYN	B01AC	7.9	0.425	6.25e-17
Layilin (LAYN)	Q6UX15	LAYN	B03BA	2.71	1.68	1.37e-06
Layilin (LAYN)	Q6UX15	LAYN	C01DA	2.4	0.428	5.66e-06
Layilin (LAYN)	Q6UX15	LAYN	C02CA	1.21	1.12	0.00132
Layilin (LAYN)	Q6UX15	LAYN	C03AA	0.783	0.405	0.00978
Layilin (LAYN)	Q6UX15	LAYN	C03AB	0.507	0.364	0.0378
Layilin (LAYN)	Q6UX15	LAYN	C03CA	8.76	0.805	1.08e-18
Tumor necrosis factor receptor superfamily member 12A (TNFRSF12A)	Q9NP84	TNFRSF12A	C07AB	4.59	0.379	2.71e-10
Layilin (LAYN)	Q6UX15	LAYN	C08CA	3.4	0.435	5.91e-08
Layilin (LAYN)	Q6UX15	LAYN	C09AA	1.52	0.245	0.000307
Layilin (LAYN)	Q6UX15	LAYN	C09CA	1.27	0.367	0.000981
Layilin (LAYN)	Q6UX15	LAYN	C10AA	2.38	0.254	6.15e-06
Layilin (LAYN)	Q6UX15	LAYN	G04CB	0.653	0.413	0.0183
Layilin (LAYN)	Q6UX15	LAYN	H02AB	1.47	0.714	0.000397
Layilin (LAYN)	Q6UX15	LAYN	H03AA	0.699	0.205	0.0147
Layilin (LAYN)	Q6UX15	LAYN	M01AH	0.862	0.946	0.00668
Layilin (LAYN)	Q6UX15	LAYN	M04AA	0.493	0.453	0.0405
Layilin (LAYN)	Q6UX15	LAYN	N02BE	0.923	0.266	0.00501
Layilin (LAYN)	Q6UX15	LAYN	N06AB	1.42	0.651	0.00049
Layilin (LAYN)	Q6UX15	LAYN	pregnant	0.607	-0.399	0.0228
Melanoma-derived growth regulatory protein (MIA)	Q16674	MIA	weight	1.9	-0.00301	5.07e-05
Melanoma-derived growth regulatory protein (MIA)	Q16674	MIA	dbp	0.786	-0.00367	0.00992
Melanoma-derived growth regulatory protein (MIA)	Q16674	MIA	age	0.571	-0.00126	0.0267
Melanoma-derived growth regulatory protein (MIA)	Q16674	MIA	sex	0.483	-0.0463	0.0414
Melanoma-derived growth regulatory protein (MIA)	Q16674	MIA	bmi	3.12	-0.0122	1.95e-07
Melanoma-derived growth regulatory protein (MIA)	Q16674	MIA	A10BA	0.674	-0.191	0.0161
Melanoma-derived growth regulatory protein (MIA)	Q16674	MIA	A11EA	0.732	0.484	0.0121
Melanoma-derived growth regulatory protein (MIA)	Q16674	MIA	B01AC	0.698	0.0849	0.0143
Melanoma-derived growth regulatory protein (MIA)	Q16674	MIA	C03CA	1.37	0.213	0.000582
Melanoma-derived growth regulatory protein (MIA)	Q16674	MIA	C03DA	0.779	-0.612	0.00966
Matrix metalloproteinase-7 (MMP-7)	P09237	MMP7	C07AB	4.38	0.343	3.75e-10
Melanoma-derived growth regulatory protein (MIA)	Q16674	MIA	M01AB	0.559	-0.3	0.0285
Melanoma-derived growth regulatory protein (MIA)	Q16674	MIA	S01XA	0.61	-0.542	0.022
Melanoma-derived growth regulatory protein (MIA)	Q16674	MIA	smoke	1.27	-0.113	0.000904
Galectin-1 (Gal-1)	P09382	LGALS1	len	1.02	-0.00291	0.00309
Galectin-1 (Gal-1)	P09382	LGALS1	weight	3.19	0.00321	1.38e-07
Galectin-1 (Gal-1)	P09382	LGALS1	waist	1.65	0.000868	0.00016
Galectin-1 (Gal-1)	P09382	LGALS1	sbp	7.62	0.00417	3.02e-16
Galectin-1 (Gal-1)	P09382	LGALS1	dbp	2.72	0.00561	1.46e-06
Galectin-1 (Gal-1)	P09382	LGALS1	age	9.4	0.00421	3.65e-20
Galectin-1 (Gal-1)	P09382	LGALS1	bmi	7.82	0.0159	7.04e-17
Galectin-1 (Gal-1)	P09382	LGALS1	A11EA	0.93	0.449	0.00468
Galectin-1 (Gal-1)	P09382	LGALS1	B01AA	0.939	0.218	0.00447
Galectin-1 (Gal-1)	P09382	LGALS1	B01AC	3.33	0.152	7.21e-08
Galectin-1 (Gal-1)	P09382	LGALS1	C01DA	0.724	0.127	0.0126
Galectin-1 (Gal-1)	P09382	LGALS1	C03AA	0.897	0.243	0.00548
Galectin-1 (Gal-1)	P09382	LGALS1	C03AB	0.548	0.212	0.03
Galectin-1 (Gal-1)	P09382	LGALS1	C03CA	3.74	0.29	1.08e-08
Sialoadhesin (SIGLEC1)	Q9BZZ2	SIGLEC1	C07AB	4.5	0.327	4.04e-10
Natriuretic peptides B (BNP)	P16860	NPPB	C07AB	11.9	0.812	4.6e-10
Galectin-1 (Gal-1)	P09382	LGALS1	C08CA	0.816	0.119	0.00807
Galectin-1 (Gal-1)	P09382	LGALS1	C09AA	1.72	0.144	0.000116
Galectin-1 (Gal-1)	P09382	LGALS1	C09CA	1.03	0.185	0.00287
Galectin-1 (Gal-1)	P09382	LGALS1	C10AA	1.95	0.127	3.98e-05
Galectin-1 (Gal-1)	P09382	LGALS1	H03AA	0.547	0.101	0.0301
Galectin-1 (Gal-1)	P09382	LGALS1	L02BA	0.807	-0.724	0.00844
Galectin-1 (Gal-1)	P09382	LGALS1	N02BE	0.456	0.104	0.048
Galectin-1 (Gal-1)	P09382	LGALS1	N05CD	0.749	-0.697	0.0112
Galectin-1 (Gal-1)	P09382	LGALS1	pregnant	0.872	-0.267	0.0061
Insulin-like growth factor-binding protein 7 (IGFBP-7)	Q16270	IGFBP7	weight	2.14	0.0045	1.09e-05
Insulin-like growth factor-binding protein 7 (IGFBP-7)	Q16270	IGFBP7	sbp	6.1	0.0064	9.13e-14
Insulin-like growth factor-binding protein 7 (IGFBP-7)	Q16270	IGFBP7	dbp	2.31	0.00889	5.55e-06
Insulin-like growth factor-binding protein 7 (IGFBP-7)	Q16270	IGFBP7	age	6.89	0.00619	1.2e-15
Insulin-like growth factor-binding protein 7 (IGFBP-7)	Q16270	IGFBP7	sex	4.48	-0.2	1.38e-10
Insulin-like growth factor-binding protein 7 (IGFBP-7)	Q16270	IGFBP7	bmi	2.01	0.0139	1.99e-05
Insulin-like growth factor-binding protein 7 (IGFBP-7)	Q16270	IGFBP7	A10A	0.489	0.408	0.036
Insulin-like growth factor-binding protein 7 (IGFBP-7)	Q16270	IGFBP7	A10AB	0.716	0.604	0.0111
Insulin-like growth factor-binding protein 7 (IGFBP-7)	Q16270	IGFBP7	A10AE	0.918	0.684	0.00404
Insulin-like growth factor-binding protein 7 (IGFBP-7)	Q16270	IGFBP7	A10BB	0.512	0.362	0.0319
Insulin-like growth factor-binding protein 7 (IGFBP-7)	Q16270	IGFBP7	A10BF	0.67	1.17	0.0141
Insulin-like growth factor-binding protein 7 (IGFBP-7)	Q16270	IGFBP7	A11EA	0.998	0.713	0.00271
Insulin-like growth factor-binding protein 7 (IGFBP-7)	Q16270	IGFBP7	B01AA	1.23	0.426	0.000852
Insulin-like growth factor-binding protein 7 (IGFBP-7)	Q16270	IGFBP7	B01AC	2.69	0.241	7.78e-07
Insulin-like growth factor-binding protein 7 (IGFBP-7)	Q16270	IGFBP7	B03BA	1.57	1.27	0.000162
Insulin-like growth factor-binding protein 7 (IGFBP-7)	Q16270	IGFBP7	C01AA	0.511	0.417	0.0321
Insulin-like growth factor-binding protein 7 (IGFBP-7)	Q16270	IGFBP7	C01DA	0.833	0.245	0.00616
Insulin-like growth factor-binding protein 7 (IGFBP-7)	Q16270	IGFBP7	C03AB	0.724	0.406	0.0107
Insulin-like growth factor-binding protein 7 (IGFBP-7)	Q16270	IGFBP7	C03CA	2.48	0.404	2.06e-06
Cathepsin L2 (CTSV)	O60911	CTSV	C07AB	4.34	-0.371	7.27e-10
TNF-related apoptosis-inducing ligand receptor 2 (TRAIL-R2)	O14763	TNFRSF10B	C07AB	4.19	0.324	9.16e-10
Insulin-like growth factor-binding protein 7 (IGFBP-7)	Q16270	IGFBP7	C08CA	1.71	0.298	8.31e-05
Insulin-like growth factor-binding protein 7 (IGFBP-7)	Q16270	IGFBP7	C10AA	0.949	0.154	0.00346
Insulin-like growth factor-binding protein 7 (IGFBP-7)	Q16270	IGFBP7	D01AC	1.23	1.58	0.000845
Insulin-like growth factor-binding protein 7 (IGFBP-7)	Q16270	IGFBP7	H02AB	1.16	0.63	0.00119
Insulin-like growth factor-binding protein 7 (IGFBP-7)	Q16270	IGFBP7	N02AA	0.502	0.413	0.0337
Insulin-like growth factor-binding protein 7 (IGFBP-7)	Q16270	IGFBP7	N02BE	1.21	0.296	0.000951
Insulin-like growth factor-binding protein 7 (IGFBP-7)	Q16270	IGFBP7	snuff	1.42	0.0349	0.00733
Insulin-like growth factor-binding protein 7 (IGFBP-7)	Q16270	IGFBP7	pregnant	3.36	-0.875	3.07e-08
C-C motif chemokine 4 (CCL4 )	P13236	CCL4	weight	4.55	0.00944	1.06e-10
C-C motif chemokine 4 (CCL4 )	P13236	CCL4	waist	1.33	0.00197	0.000535
C-C motif chemokine 4 (CCL4 )	P13236	CCL4	sbp	4.63	0.00799	9.76e-11
C-C motif chemokine 4 (CCL4 )	P13236	CCL4	dbp	5.04	0.0188	1.39e-11
C-C motif chemokine 4 (CCL4 )	P13236	CCL4	age	6.44	0.00862	1.06e-14
C-C motif chemokine 4 (CCL4 )	P13236	CCL4	sex	0.748	-0.118	0.00934
C-C motif chemokine 4 (CCL4 )	P13236	CCL4	bmi	5.72	0.0337	3.76e-13
C-C motif chemokine 4 (CCL4 )	P13236	CCL4	A10AC	1.58	1.49	0.000156
C-C motif chemokine 4 (CCL4 )	P13236	CCL4	B01AA	1.03	0.581	0.00232
C-C motif chemokine 4 (CCL4 )	P13236	CCL4	B01AC	1.85	0.29	4.16e-05
C-C motif chemokine 4 (CCL4 )	P13236	CCL4	C03AB	1.09	0.717	0.00172
C-C motif chemokine 4 (CCL4 )	P13236	CCL4	C03CA	2.17	0.544	9.03e-06
Matrix metalloproteinase-12 (MMP-12)	P39900	MMP12	C07AB	4.19	0.584	9.26e-10
C-C motif chemokine 4 (CCL4 )	P13236	CCL4	C08CA	1.36	0.383	0.000447
C-C motif chemokine 4 (CCL4 )	P13236	CCL4	C09AA	0.884	0.26	0.00475
C-C motif chemokine 4 (CCL4 )	P13236	CCL4	C09CA	0.99	0.451	0.0028
C-C motif chemokine 4 (CCL4 )	P13236	CCL4	C10AA	0.573	0.173	0.0231
C-C motif chemokine 4 (CCL4 )	P13236	CCL4	M01AH	0.492	1.02	0.0354
C-C motif chemokine 4 (CCL4 )	P13236	CCL4	M01AX	0.896	0.973	0.00448
C-C motif chemokine 4 (CCL4 )	P13236	CCL4	N02AX	0.518	0.429	0.0309
C-C motif chemokine 4 (CCL4 )	P13236	CCL4	R03BA	0.589	-0.34	0.0213
Neprilysin (NEP)	P08473	MME	len	2.56	0.0131	2.69e-06
Neprilysin (NEP)	P08473	MME	weight	5.45	0.0121	5.36e-12
Neprilysin (NEP)	P08473	MME	waist	2.5	0.00304	3.49e-06
Neprilysin (NEP)	P08473	MME	sbp	2.19	0.00637	1.69e-05
Neprilysin (NEP)	P08473	MME	dbp	2.65	0.0157	2.14e-06
Neprilysin (NEP)	P08473	MME	sex	9.07	-0.471	2.26e-19
Neprilysin (NEP)	P08473	MME	bmi	2.92	0.028	5.38e-07
Neprilysin (NEP)	P08473	MME	A06AD	0.505	1.15	0.0381
Neprilysin (NEP)	P08473	MME	A10AE	0.491	0.804	0.0408
Neprilysin (NEP)	P08473	MME	A10BF	1.04	2.33	0.00293
Neprilysin (NEP)	P08473	MME	B01AA	0.644	0.513	0.0192
C-C motif chemokine 25 (CCL25)	O15444	CCL25	C07AB	4.03	0.442	1.26e-09
Neprilysin (NEP)	P08473	MME	C09AA	0.522	0.229	0.035
Neprilysin (NEP)	P08473	MME	C10AA	0.452	0.176	0.0498
Neprilysin (NEP)	P08473	MME	M01AX	0.843	1.05	0.00732
Neprilysin (NEP)	P08473	MME	N05AX	1.46	1.96	0.000414
Neprilysin (NEP)	P08473	MME	N06AA	1.87	1.81	6.17e-05
Neprilysin (NEP)	P08473	MME	S01XA	0.592	1.25	0.0247
Neprilysin (NEP)	P08473	MME	snuff	1.91	0.0649	0.00235
Neprilysin (NEP)	P08473	MME	pregnant	0.482	-0.565	0.0425
Fc receptor-like protein 2 (FcRL2)	Q96LA5	FCRL2	weight	1.1	0.00325	0.00215
Fc receptor-like protein 2 (FcRL2)	Q96LA5	FCRL2	waist	0.699	0.000962	0.0147
Fc receptor-like protein 2 (FcRL2)	Q96LA5	FCRL2	TSL	0.573	-0.102	0.0272
Fc receptor-like protein 2 (FcRL2)	Q96LA5	FCRL2	sbp	1.47	0.00313	0.00044
Fc receptor-like protein 2 (FcRL2)	Q96LA5	FCRL2	dbp	1.16	0.00625	0.00176
Fc receptor-like protein 2 (FcRL2)	Q96LA5	FCRL2	age	1.32	0.00275	0.000773
Fc receptor-like protein 2 (FcRL2)	Q96LA5	FCRL2	bmi	1.32	0.0113	0.000781
Fc receptor-like protein 2 (FcRL2)	Q96LA5	FCRL2	A06AD	0.675	0.797	0.0164
Fc receptor-like protein 2 (FcRL2)	Q96LA5	FCRL2	A10AB	0.857	0.636	0.00686
Fc receptor-like protein 2 (FcRL2)	Q96LA5	FCRL2	A11D	0.827	0.721	0.0079
Fc receptor-like protein 2 (FcRL2)	Q96LA5	FCRL2	A11EA	1.25	0.887	0.00107
Fc receptor-like protein 2 (FcRL2)	Q96LA5	FCRL2	B01AC	0.911	0.137	0.0053
Fc receptor-like protein 2 (FcRL2)	Q96LA5	FCRL2	B03BA	0.998	0.969	0.00351
Fc receptor-like protein 2 (FcRL2)	Q96LA5	FCRL2	C03AB	1.23	0.539	0.0012
Fc receptor-like protein 2 (FcRL2)	Q96LA5	FCRL2	C03CA	3.01	0.449	3.52e-07
Prolargin (PRELP)	P51888	PRELP	C07AB	4.11	0.177	1.34e-09
Ephrin-A4 (EFNA4)	P52798	EFNA4	C07AB	4.21	0.241	1.5e-09
Fc receptor-like protein 2 (FcRL2)	Q96LA5	FCRL2	C08CA	0.754	0.195	0.0112
Fc receptor-like protein 2 (FcRL2)	Q96LA5	FCRL2	C09CA	0.903	0.295	0.00551
Fc receptor-like protein 2 (FcRL2)	Q96LA5	FCRL2	C10AX	0.541	-0.583	0.0318
Fc receptor-like protein 2 (FcRL2)	Q96LA5	FCRL2	H03AA	1.64	0.299	0.000178
Fc receptor-like protein 2 (FcRL2)	Q96LA5	FCRL2	M01AB	0.799	-0.502	0.00904
Fc receptor-like protein 2 (FcRL2)	Q96LA5	FCRL2	N06AB	0.548	0.385	0.0308
Fc receptor-like protein 2 (FcRL2)	Q96LA5	FCRL2	S01ED	0.773	0.604	0.0102
Fc receptor-like protein 2 (FcRL2)	Q96LA5	FCRL2	smoke	0.451	-0.0962	0.0498
Interleukin-4 (IL-4)	P05112	IL4	A10A	2.6	0.871	0.0241
Interleukin-4 (IL-4)	P05112	IL4	C01DA	2.19	0.623	0.0384
Interleukin-4 (IL-4)	P05112	IL4	H03AA	2.33	0.46	0.0329
P-selectin (SELP)	P16109	SELP	len	0.578	0.00503	0.0228
P-selectin (SELP)	P16109	SELP	weight	1.78	0.00547	6.06e-05
P-selectin (SELP)	P16109	SELP	TSL	0.642	0.148	0.0163
P-selectin (SELP)	P16109	SELP	sbp	3.28	0.00625	5.84e-08
P-selectin (SELP)	P16109	SELP	dbp	1.13	0.00828	0.00155
P-selectin (SELP)	P16109	SELP	age	1.66	0.00403	0.000109
P-selectin (SELP)	P16109	SELP	sex	3.97	-0.251	1.64e-09
P-selectin (SELP)	P16109	SELP	bmi	1.11	0.0137	0.00161
P-selectin (SELP)	P16109	SELP	abo	1.4	0.0545	0.000463
P-selectin (SELP)	P16109	SELP	A07EC	0.835	-0.775	0.00615
P-selectin (SELP)	P16109	SELP	C01AA	0.431	0.509	0.0492
P-selectin (SELP)	P16109	SELP	C03CA	0.594	0.262	0.0209
P-selectin (SELP)	P16109	SELP	C08CA	0.488	0.211	0.0364
P-selectin (SELP)	P16109	SELP	G04CA	0.713	0.924	0.0113
P-selectin (SELP)	P16109	SELP	H03AA	0.603	-0.244	0.0199
P-selectin (SELP)	P16109	SELP	S01EC	0.506	1.35	0.033
Kallikrein-11 (hK11)	Q9UBX7	KLK11	sbp	2.25	0.00348	1.18e-05
Kallikrein-11 (hK11)	Q9UBX7	KLK11	age	3.44	0.00393	4.26e-08
Kallikrein-11 (hK11)	Q9UBX7	KLK11	A05AA	0.497	0.874	0.0389
Kallikrein-11 (hK11)	Q9UBX7	KLK11	A10AE	0.651	0.501	0.018
Kallikrein-11 (hK11)	Q9UBX7	KLK11	A10BB	0.745	0.406	0.0114
Kallikrein-11 (hK11)	Q9UBX7	KLK11	A11EA	1.01	0.719	0.00323
Kallikrein-11 (hK11)	Q9UBX7	KLK11	B01AA	0.74	0.298	0.0117
Kallikrein-11 (hK11)	Q9UBX7	KLK11	B01AC	3.38	0.236	5.68e-08
Kallikrein-11 (hK11)	Q9UBX7	KLK11	C01DA	0.573	0.174	0.0265
Kallikrein-11 (hK11)	Q9UBX7	KLK11	C02CA	1.23	0.974	0.00111
Kallikrein-11 (hK11)	Q9UBX7	KLK11	C03CA	5.05	0.517	2.73e-11
Protein CYR61 (CYR61)	O00622	CYR61	C07AB	4.17	0.393	1.51e-09
Kallikrein-11 (hK11)	Q9UBX7	KLK11	C08CA	1.33	0.234	0.000719
Kallikrein-11 (hK11)	Q9UBX7	KLK11	C09AA	1.71	0.22	0.000121
Kallikrein-11 (hK11)	Q9UBX7	KLK11	C10AA	0.974	0.138	0.00378
Kallikrein-11 (hK11)	Q9UBX7	KLK11	M04AA	0.601	0.431	0.023
Kallikrein-11 (hK11)	Q9UBX7	KLK11	N02AA	1.19	0.553	0.00137
Kallikrein-11 (hK11)	Q9UBX7	KLK11	N06AB	0.78	0.415	0.00961
C-X-C motif chemokine 6 (CXCL6)	P80162	CXCL6	weight	0.672	0.0035	0.0139
C-X-C motif chemokine 6 (CXCL6)	P80162	CXCL6	bmi	0.542	0.00999	0.0274
C-X-C motif chemokine 6 (CXCL6)	P80162	CXCL6	A10BA	0.728	0.372	0.0105
C-X-C motif chemokine 6 (CXCL6)	P80162	CXCL6	C08DB	0.655	0.801	0.0152
C-X-C motif chemokine 6 (CXCL6)	P80162	CXCL6	L04AX	0.475	0.787	0.0388
C-X-C motif chemokine 6 (CXCL6)	P80162	CXCL6	smoke	1.49	-0.244	0.000235
CD48 antigen (CD48)	P09326	CD48	len	0.904	-0.00383	0.00532
CD48 antigen (CD48)	P09326	CD48	sbp	0.789	0.00188	0.00977
CD48 antigen (CD48)	P09326	CD48	age	0.808	0.00173	0.00837
CD48 antigen (CD48)	P09326	CD48	bmi	0.855	0.00735	0.00672
CD48 antigen (CD48)	P09326	CD48	A02BC	0.717	0.186	0.0131
CD48 antigen (CD48)	P09326	CD48	A05AA	0.697	0.94	0.0144
CD48 antigen (CD48)	P09326	CD48	A10AB	0.713	0.476	0.0133
CD48 antigen (CD48)	P09326	CD48	A10AC	0.463	0.443	0.0461
CD48 antigen (CD48)	P09326	CD48	A10AE	0.55	0.418	0.0298
CD48 antigen (CD48)	P09326	CD48	A11D	0.574	0.493	0.0264
CD48 antigen (CD48)	P09326	CD48	B01AA	0.869	0.293	0.00624
CD48 antigen (CD48)	P09326	CD48	B01AC	1.64	0.15	0.000165
CD48 antigen (CD48)	P09326	CD48	B03BA	0.643	0.639	0.0187
CD48 antigen (CD48)	P09326	CD48	C03CA	1.93	0.291	4.3e-05
Growth/differentiation factor 15 (GDF-15)	Q99988	GDF15	C07AB	3.97	0.654	1.66e-09
CD48 antigen (CD48)	P09326	CD48	C08CA	0.792	0.164	0.00908
CD48 antigen (CD48)	P09326	CD48	H02AB	0.601	0.357	0.0231
CD48 antigen (CD48)	P09326	CD48	M01AB	0.49	-0.323	0.0402
CD48 antigen (CD48)	P09326	CD48	N02AA	0.627	0.365	0.0203
CD48 antigen (CD48)	P09326	CD48	smoke	0.921	-0.111	0.00482
CD48 antigen (CD48)	P09326	CD48	pregnant	0.99	-0.398	0.00347
Alpha-2-macroglobulin receptor-associated protein (Alpha-2-MRAP)	P30533	LRPAP1	weight	3.21	0.00467	1.41e-07
Alpha-2-macroglobulin receptor-associated protein (Alpha-2-MRAP)	P30533	LRPAP1	waist	1.26	0.00109	0.00105
Alpha-2-macroglobulin receptor-associated protein (Alpha-2-MRAP)	P30533	LRPAP1	sbp	9.69	0.00678	2.72e-20
Alpha-2-macroglobulin receptor-associated protein (Alpha-2-MRAP)	P30533	LRPAP1	dbp	5.47	0.0114	7.03e-12
Alpha-2-macroglobulin receptor-associated protein (Alpha-2-MRAP)	P30533	LRPAP1	age	11.9	0.00686	3.15e-25
Alpha-2-macroglobulin receptor-associated protein (Alpha-2-MRAP)	P30533	LRPAP1	sex	3.02	-0.137	3.15e-07
Alpha-2-macroglobulin receptor-associated protein (Alpha-2-MRAP)	P30533	LRPAP1	bmi	3.78	0.0161	1.09e-08
Alpha-2-macroglobulin receptor-associated protein (Alpha-2-MRAP)	P30533	LRPAP1	A07EC	0.792	-0.461	0.00935
Alpha-2-macroglobulin receptor-associated protein (Alpha-2-MRAP)	P30533	LRPAP1	A10AB	0.479	0.401	0.0435
Alpha-2-macroglobulin receptor-associated protein (Alpha-2-MRAP)	P30533	LRPAP1	A11EA	0.474	0.46	0.0445
Alpha-2-macroglobulin receptor-associated protein (Alpha-2-MRAP)	P30533	LRPAP1	B01AA	0.784	0.286	0.00971
Alpha-2-macroglobulin receptor-associated protein (Alpha-2-MRAP)	P30533	LRPAP1	B01AC	1.7	0.158	0.000136
Alpha-2-macroglobulin receptor-associated protein (Alpha-2-MRAP)	P30533	LRPAP1	B03BA	0.587	0.627	0.0253
Alpha-2-macroglobulin receptor-associated protein (Alpha-2-MRAP)	P30533	LRPAP1	C03CA	2.44	0.341	4.73e-06
Junctional adhesion molecule B (JAM-B)	P57087	JAM2	C07AB	4.11	0.249	2.4e-09
Alpha-2-macroglobulin receptor-associated protein (Alpha-2-MRAP)	P30533	LRPAP1	C08CA	0.749	0.164	0.0115
Alpha-2-macroglobulin receptor-associated protein (Alpha-2-MRAP)	P30533	LRPAP1	C09AA	0.975	0.158	0.00391
Alpha-2-macroglobulin receptor-associated protein (Alpha-2-MRAP)	P30533	LRPAP1	C09CA	0.482	0.182	0.0427
Alpha-2-macroglobulin receptor-associated protein (Alpha-2-MRAP)	P30533	LRPAP1	C10AA	1.02	0.133	0.00315
Alpha-2-macroglobulin receptor-associated protein (Alpha-2-MRAP)	P30533	LRPAP1	G03CA	0.606	0.403	0.0231
Alpha-2-macroglobulin receptor-associated protein (Alpha-2-MRAP)	P30533	LRPAP1	N02AX	0.519	0.242	0.0354
Alpha-2-macroglobulin receptor-associated protein (Alpha-2-MRAP)	P30533	LRPAP1	N02BE	0.794	0.198	0.00928
Alpha-2-macroglobulin receptor-associated protein (Alpha-2-MRAP)	P30533	LRPAP1	N06AA	0.957	0.654	0.00425
Alpha-2-macroglobulin receptor-associated protein (Alpha-2-MRAP)	P30533	LRPAP1	N06AB	0.538	0.322	0.0324
Alpha-2-macroglobulin receptor-associated protein (Alpha-2-MRAP)	P30533	LRPAP1	S01XA	0.578	0.622	0.0265
ST2 protein (ST2)	Q01638	IL1RL1	len	3.02	0.00947	1.57e-07
ST2 protein (ST2)	Q01638	IL1RL1	weight	1.38	0.00395	0.000426
ST2 protein (ST2)	Q01638	IL1RL1	waist	0.542	0.000957	0.0273
ST2 protein (ST2)	Q01638	IL1RL1	sbp	2.76	0.00469	6.83e-07
ST2 protein (ST2)	Q01638	IL1RL1	dbp	1.33	0.00733	0.000601
ST2 protein (ST2)	Q01638	IL1RL1	age	1.48	0.00312	0.000259
ST2 protein (ST2)	Q01638	IL1RL1	sex	15.9	-0.412	1.17e-35
ST2 protein (ST2)	Q01638	IL1RL1	A03AD	0.581	-1.19	0.0223
ST2 protein (ST2)	Q01638	IL1RL1	A10AE	0.802	0.699	0.00722
ST2 protein (ST2)	Q01638	IL1RL1	A10BB	0.619	0.435	0.0183
ST2 protein (ST2)	Q01638	IL1RL1	B01AA	0.9	0.398	0.00441
ST2 protein (ST2)	Q01638	IL1RL1	B01AC	0.508	0.115	0.0327
ST2 protein (ST2)	Q01638	IL1RL1	C01DA	0.53	0.214	0.0291
ST2 protein (ST2)	Q01638	IL1RL1	C03CA	0.553	0.208	0.0258
ST2 protein (ST2)	Q01638	IL1RL1	C03DA	1.5	1.35	0.000232
ST2 protein (ST2)	Q01638	IL1RL1	C08CA	0.929	0.24	0.00382
ST2 protein (ST2)	Q01638	IL1RL1	C10AA	0.96	0.17	0.00327
ST2 protein (ST2)	Q01638	IL1RL1	G04CB	0.78	0.488	0.00807
ST2 protein (ST2)	Q01638	IL1RL1	H02AB	1.56	0.796	0.000175
ST2 protein (ST2)	Q01638	IL1RL1	N02BE	0.515	0.211	0.0314
ST2 protein (ST2)	Q01638	IL1RL1	N02CC	0.598	-0.696	0.0204
ST2 protein (ST2)	Q01638	IL1RL1	S01XA	2.85	1.86	3.53e-07
ST2 protein (ST2)	Q01638	IL1RL1	smoke	1.01	-0.159	0.0025
SLAM family member 7 (SLAMF7)	Q9NQ25	SLAMF7	waist	0.777	0.00114	0.015
SLAM family member 7 (SLAMF7)	Q9NQ25	SLAMF7	sbp	0.595	0.00232	0.0344
SLAM family member 7 (SLAMF7)	Q9NQ25	SLAMF7	age	1.71	0.00361	0.000295
SLAM family member 7 (SLAMF7)	Q9NQ25	SLAMF7	A10BB	0.753	0.505	0.0166
SLAM family member 7 (SLAMF7)	Q9NQ25	SLAMF7	A11EA	0.732	0.657	0.0182
SLAM family member 7 (SLAMF7)	Q9NQ25	SLAMF7	B01AA	0.84	0.379	0.0114
SLAM family member 7 (SLAMF7)	Q9NQ25	SLAMF7	B03BA	1.46	1.31	0.00084
SLAM family member 7 (SLAMF7)	Q9NQ25	SLAMF7	C02CA	0.671	0.889	0.0238
SLAM family member 7 (SLAMF7)	Q9NQ25	SLAMF7	C03CA	0.981	0.283	0.00624
Interleukin-17D (IL-17D)	Q8TAD2	IL17D	C07AB	3.99	0.266	2.46e-09
SLAM family member 7 (SLAMF7)	Q9NQ25	SLAMF7	C08CA	1.14	0.279	0.00318
SLAM family member 7 (SLAMF7)	Q9NQ25	SLAMF7	G04CB	1.09	0.568	0.00394
SLAM family member 7 (SLAMF7)	Q9NQ25	SLAMF7	H02AB	0.65	0.506	0.0261
SLAM family member 7 (SLAMF7)	Q9NQ25	SLAMF7	M01AH	0.643	0.87	0.027
Protogenin (PRTG)	Q2VWP7	PRTG	TSL	2.12	-0.136	1.97e-05
Protogenin (PRTG)	Q2VWP7	PRTG	abo	0.606	0.0183	0.0251
Protogenin (PRTG)	Q2VWP7	PRTG	A10AB	1.35	0.548	0.000693
Protogenin (PRTG)	Q2VWP7	PRTG	A10AE	0.631	0.375	0.0204
Protogenin (PRTG)	Q2VWP7	PRTG	B01AA	0.73	0.225	0.0126
Protogenin (PRTG)	Q2VWP7	PRTG	C03CA	0.529	0.13	0.0337
Folate receptor alpha (FR-alpha)	P15328	FOLR1	C07AB	4.02	0.296	3.04e-09
Protogenin (PRTG)	Q2VWP7	PRTG	M01AX	0.563	0.354	0.0285
Protogenin (PRTG)	Q2VWP7	PRTG	pregnant	7.61	0.924	2.18e-16
N-acylethanolamine-hydrolyzing acid amidase (NAAA)	Q02083	NAAA	sbp	1.61	0.00418	0.000233
N-acylethanolamine-hydrolyzing acid amidase (NAAA)	Q02083	NAAA	dbp	1.12	0.00782	0.00219
N-acylethanolamine-hydrolyzing acid amidase (NAAA)	Q02083	NAAA	age	1.07	0.00311	0.00253
N-acylethanolamine-hydrolyzing acid amidase (NAAA)	Q02083	NAAA	sex	0.63	-0.0949	0.0204
N-acylethanolamine-hydrolyzing acid amidase (NAAA)	Q02083	NAAA	C03AA	0.581	0.424	0.0261
N-acylethanolamine-hydrolyzing acid amidase (NAAA)	Q02083	NAAA	L02BA	0.868	1.63	0.00651
N-acylethanolamine-hydrolyzing acid amidase (NAAA)	Q02083	NAAA	M01AC	1.14	1.87	0.00184
N-acylethanolamine-hydrolyzing acid amidase (NAAA)	Q02083	NAAA	M01AE	0.778	-0.432	0.00999
N-acylethanolamine-hydrolyzing acid amidase (NAAA)	Q02083	NAAA	S01EE	0.482	-0.545	0.0427
N-acylethanolamine-hydrolyzing acid amidase (NAAA)	Q02083	NAAA	pregnant	2.28	0.939	9.48e-06
Poliovirus receptor (PVR)	P15151	PVR	sbp	2.46	0.00265	5.11e-06
Poliovirus receptor (PVR)	P15151	PVR	dbp	0.984	0.00376	0.00404
Poliovirus receptor (PVR)	P15151	PVR	age	1.3	0.00176	0.000834
Poliovirus receptor (PVR)	P15151	PVR	sex	0.895	-0.0578	0.00567
Poliovirus receptor (PVR)	P15151	PVR	A05AA	0.509	0.639	0.0373
Poliovirus receptor (PVR)	P15151	PVR	A07EC	0.526	-0.291	0.0344
Poliovirus receptor (PVR)	P15151	PVR	A10AB	0.876	0.42	0.00625
Poliovirus receptor (PVR)	P15151	PVR	A10AE	0.533	0.328	0.0331
Poliovirus receptor (PVR)	P15151	PVR	A10BF	0.817	0.81	0.00831
Poliovirus receptor (PVR)	P15151	PVR	A11EA	0.98	0.513	0.00383
Poliovirus receptor (PVR)	P15151	PVR	B01AA	0.721	0.212	0.0132
Poliovirus receptor (PVR)	P15151	PVR	B01AC	0.812	0.0848	0.0085
Osteoprotegerin (OPG)	O00300	TNFRSF11B	C07AB	3.61	0.322	9.34e-09
Poliovirus receptor (PVR)	P15151	PVR	C08CA	0.91	0.14	0.00533
Poliovirus receptor (PVR)	P15151	PVR	C09AA	0.497	0.0873	0.0397
Poliovirus receptor (PVR)	P15151	PVR	G03CA	0.53	0.292	0.0336
Poliovirus receptor (PVR)	P15151	PVR	N02AA	0.468	0.251	0.0459
Poliovirus receptor (PVR)	P15151	PVR	S01XA	0.55	0.47	0.0304
Poliovirus receptor (PVR)	P15151	PVR	smoke	0.639	0.0737	0.0195
Poliovirus receptor (PVR)	P15151	PVR	pregnant	1.54	0.395	0.000276
Cathepsin S (CTSS)	P25774	CTSS	len	1.03	-0.00209	0.00305
Cathepsin S (CTSS)	P25774	CTSS	sbp	1.62	0.00138	0.00022
Cathepsin S (CTSS)	P25774	CTSS	age	1.21	0.00109	0.00128
Cathepsin S (CTSS)	P25774	CTSS	bmi	1.24	0.00457	0.00117
Cathepsin S (CTSS)	P25774	CTSS	abo	0.53	0.0104	0.0361
Cathepsin S (CTSS)	P25774	CTSS	A10AB	0.807	0.259	0.00868
Cathepsin S (CTSS)	P25774	CTSS	A11EA	0.677	0.274	0.0163
Cathepsin S (CTSS)	P25774	CTSS	B01AC	0.693	0.0503	0.0151
Cathepsin S (CTSS)	P25774	CTSS	C01DA	0.522	0.0798	0.0351
Cathepsin S (CTSS)	P25774	CTSS	C03CA	1.66	0.14	0.000163
CD40L receptor (CD40)	P25942	CD40	C07AB	3.59	0.293	1.03e-08
Cathepsin S (CTSS)	P25774	CTSS	C08CA	0.864	0.0876	0.00662
Cathepsin S (CTSS)	P25774	CTSS	G03CA	1.46	0.312	0.000404
Cathepsin S (CTSS)	P25774	CTSS	G04CA	0.598	0.257	0.024
Cathepsin S (CTSS)	P25774	CTSS	N02AA	0.643	0.189	0.0193
Cathepsin S (CTSS)	P25774	CTSS	N02BE	0.621	0.0871	0.0214
Cathepsin S (CTSS)	P25774	CTSS	N06AA	0.48	0.23	0.0433
Cathepsin S (CTSS)	P25774	CTSS	R03AK	0.522	0.094	0.0349
Xaa-Pro aminopeptidase 2 (XPNPEP2)	O43895	XPNPEP2	len	3.26	-0.0116	1.01e-07
Xaa-Pro aminopeptidase 2 (XPNPEP2)	O43895	XPNPEP2	weight	0.975	-0.00394	0.00379
Xaa-Pro aminopeptidase 2 (XPNPEP2)	O43895	XPNPEP2	TSL	0.539	0.13	0.0315
Xaa-Pro aminopeptidase 2 (XPNPEP2)	O43895	XPNPEP2	age	1.7	0.00399	0.000128
Xaa-Pro aminopeptidase 2 (XPNPEP2)	O43895	XPNPEP2	sex	1.95	0.17	3.86e-05
Xaa-Pro aminopeptidase 2 (XPNPEP2)	O43895	XPNPEP2	abo	0.561	0.0332	0.0306
Xaa-Pro aminopeptidase 2 (XPNPEP2)	O43895	XPNPEP2	A06AD	1.35	-1.47	0.000646
Xaa-Pro aminopeptidase 2 (XPNPEP2)	O43895	XPNPEP2	A10BF	0.634	-1.43	0.0196
Xaa-Pro aminopeptidase 2 (XPNPEP2)	O43895	XPNPEP2	A11D	0.705	-0.87	0.0138
Xaa-Pro aminopeptidase 2 (XPNPEP2)	O43895	XPNPEP2	C02CA	2.14	-1.86	1.67e-05
Xaa-Pro aminopeptidase 2 (XPNPEP2)	O43895	XPNPEP2	smoke	0.566	0.138	0.0272
Carbonic anhydrase 5A, mitochondrial (CA5A)	P35218	CA5A	weight	2.33	0.00767	2.85e-05
Carbonic anhydrase 5A, mitochondrial (CA5A)	P35218	CA5A	TSL	0.656	-0.185	0.027
Carbonic anhydrase 5A, mitochondrial (CA5A)	P35218	CA5A	sex	1.52	-0.191	0.000732
Carbonic anhydrase 5A, mitochondrial (CA5A)	P35218	CA5A	bmi	1.93	0.0221	0.000141
Carbonic anhydrase 5A, mitochondrial (CA5A)	P35218	CA5A	A05AA	1.37	2.49	0.00138
Carbonic anhydrase 5A, mitochondrial (CA5A)	P35218	CA5A	A10A	0.579	0.725	0.0378
Carbonic anhydrase 5A, mitochondrial (CA5A)	P35218	CA5A	A11D	0.853	1.14	0.0116
Carbonic anhydrase 5A, mitochondrial (CA5A)	P35218	CA5A	B03BA	1.65	1.93	0.00043
Carbonic anhydrase 5A, mitochondrial (CA5A)	P35218	CA5A	C03CA	1.44	0.474	0.00104
Carbonic anhydrase 5A, mitochondrial (CA5A)	P35218	CA5A	C09BA	0.535	1.55	0.0459
Carbonic anhydrase 5A, mitochondrial (CA5A)	P35218	CA5A	G03FA	0.876	1.41	0.0106
Carbonic anhydrase 5A, mitochondrial (CA5A)	P35218	CA5A	M04AA	0.76	0.831	0.0172
Carbonic anhydrase 5A, mitochondrial (CA5A)	P35218	CA5A	M05BA	0.808	0.958	0.014
Carbonic anhydrase 5A, mitochondrial (CA5A)	P35218	CA5A	N05AX	0.551	1.12	0.0427
Carbonic anhydrase 5A, mitochondrial (CA5A)	P35218	CA5A	N06AA	0.612	0.834	0.0326
Interleukin-12 subunit beta, Interleukin-12 subunit alpha (IL-12B, IL-12A)	P29460, P29459	IL12B,IL12A	len	1.69	-0.00836	0.000141
Interleukin-12 subunit beta, Interleukin-12 subunit alpha (IL-12B, IL-12A)	P29460, P29459	IL12B,IL12A	sex	1.5	0.151	0.000332
Interleukin-12 subunit beta, Interleukin-12 subunit alpha (IL-12B, IL-12A)	P29460, P29459	IL12B,IL12A	bmi	2.79	0.0215	9.7e-07
Interleukin-12 subunit beta, Interleukin-12 subunit alpha (IL-12B, IL-12A)	P29460, P29459	IL12B,IL12A	A11EA	1.16	1.12	0.00163
Interleukin-12 subunit beta, Interleukin-12 subunit alpha (IL-12B, IL-12A)	P29460, P29459	IL12B,IL12A	B01AC	0.833	0.172	0.00769
Interleukin-12 subunit beta, Interleukin-12 subunit alpha (IL-12B, IL-12A)	P29460, P29459	IL12B,IL12A	C03AB	0.5	0.452	0.039
Interleukin-12 subunit beta, Interleukin-12 subunit alpha (IL-12B, IL-12A)	P29460, P29459	IL12B,IL12A	C03CA	2.59	0.547	2.37e-06
C-X-C motif chemokine 10 (CXCL10 )	P02778	CXCL10	C07AB	3.54	0.709	1.32e-08
Interleukin-12 subunit beta, Interleukin-12 subunit alpha (IL-12B, IL-12A)	P29460, P29459	IL12B,IL12A	C08CA	0.964	0.289	0.00412
Interleukin-12 subunit beta, Interleukin-12 subunit alpha (IL-12B, IL-12A)	P29460, P29459	IL12B,IL12A	C09CA	0.776	0.358	0.0101
Interleukin-12 subunit beta, Interleukin-12 subunit alpha (IL-12B, IL-12A)	P29460, P29459	IL12B,IL12A	H03AA	1.19	0.334	0.00144
Interleukin-12 subunit beta, Interleukin-12 subunit alpha (IL-12B, IL-12A)	P29460, P29459	IL12B,IL12A	M01AH	0.668	1.04	0.0171
Interleukin-12 subunit beta, Interleukin-12 subunit alpha (IL-12B, IL-12A)	P29460, P29459	IL12B,IL12A	M04AA	0.495	0.567	0.0401
Interleukin-12 subunit beta, Interleukin-12 subunit alpha (IL-12B, IL-12A)	P29460, P29459	IL12B,IL12A	N06AB	0.761	0.596	0.0108
Interleukin-12 subunit beta, Interleukin-12 subunit alpha (IL-12B, IL-12A)	P29460, P29459	IL12B,IL12A	N06AX	0.604	0.808	0.0233
Interleukin-12 subunit beta, Interleukin-12 subunit alpha (IL-12B, IL-12A)	P29460, P29459	IL12B,IL12A	smoke	7.97	-0.523	4.16e-17
Cornulin (CRNN)	Q9UBG3	CRNN	sbp	0.642	-0.00381	0.0205
Cornulin (CRNN)	Q9UBG3	CRNN	age	2.34	-0.00662	7.33e-06
Cornulin (CRNN)	Q9UBG3	CRNN	A02BC	1.61	-0.627	0.000207
Cornulin (CRNN)	Q9UBG3	CRNN	A05AA	0.46	-1.71	0.048
Cornulin (CRNN)	Q9UBG3	CRNN	C03DA	0.552	-1.33	0.0303
Cornulin (CRNN)	Q9UBG3	CRNN	C08CA	0.848	-0.386	0.00722
Cornulin (CRNN)	Q9UBG3	CRNN	H03AA	0.686	-0.356	0.0157
Cornulin (CRNN)	Q9UBG3	CRNN	M01AE	0.553	-0.525	0.0301
Cornulin (CRNN)	Q9UBG3	CRNN	R06AX	0.871	1.67	0.00648
Cornulin (CRNN)	Q9UBG3	CRNN	smoke	0.544	-0.191	0.0314
Cornulin (CRNN)	Q9UBG3	CRNN	snuff	13.5	0.187	1.05e-16
Disintegrin and metalloproteinase domain-containing protein 22 (ADAM 22)	Q9P0K1	ADAM22	waist	0.615	0.000792	0.0221
Disintegrin and metalloproteinase domain-containing protein 22 (ADAM 22)	Q9P0K1	ADAM22	sbp	1.71	0.00296	0.000148
Disintegrin and metalloproteinase domain-containing protein 22 (ADAM 22)	Q9P0K1	ADAM22	dbp	0.653	0.0041	0.0193
Disintegrin and metalloproteinase domain-containing protein 22 (ADAM 22)	Q9P0K1	ADAM22	age	1.74	0.00273	0.000113
Disintegrin and metalloproteinase domain-containing protein 22 (ADAM 22)	Q9P0K1	ADAM22	bmi	0.594	0.00664	0.0245
Disintegrin and metalloproteinase domain-containing protein 22 (ADAM 22)	Q9P0K1	ADAM22	A10AB	0.89	0.569	0.00585
Disintegrin and metalloproteinase domain-containing protein 22 (ADAM 22)	Q9P0K1	ADAM22	A10AE	0.72	0.512	0.0132
Disintegrin and metalloproteinase domain-containing protein 22 (ADAM 22)	Q9P0K1	ADAM22	A10BB	0.537	0.361	0.0325
Disintegrin and metalloproteinase domain-containing protein 22 (ADAM 22)	Q9P0K1	ADAM22	A11EA	1.06	0.717	0.00259
Disintegrin and metalloproteinase domain-containing protein 22 (ADAM 22)	Q9P0K1	ADAM22	B01AC	2.29	0.191	9.22e-06
Disintegrin and metalloproteinase domain-containing protein 22 (ADAM 22)	Q9P0K1	ADAM22	B03BA	0.829	0.775	0.00784
Disintegrin and metalloproteinase domain-containing protein 22 (ADAM 22)	Q9P0K1	ADAM22	C03AB	0.73	0.365	0.0126
Disintegrin and metalloproteinase domain-containing protein 22 (ADAM 22)	Q9P0K1	ADAM22	C03CA	3.91	0.45	5.85e-09
TGF-beta receptor type-2 (TGFR-2)	P37173	TGFBR2	C07AB	3.65	0.272	1.71e-08
Disintegrin and metalloproteinase domain-containing protein 22 (ADAM 22)	Q9P0K1	ADAM22	C08CA	0.565	0.148	0.0282
Disintegrin and metalloproteinase domain-containing protein 22 (ADAM 22)	Q9P0K1	ADAM22	C10AA	0.808	0.124	0.00866
Disintegrin and metalloproteinase domain-containing protein 22 (ADAM 22)	Q9P0K1	ADAM22	M01AE	0.461	-0.228	0.0475
Disintegrin and metalloproteinase domain-containing protein 22 (ADAM 22)	Q9P0K1	ADAM22	smoke	0.627	-0.0981	0.0207
Disintegrin and metalloproteinase domain-containing protein 22 (ADAM 22)	Q9P0K1	ADAM22	pregnant	1.09	-0.447	0.00224
Sialic acid-binding Ig-like lectin 9 (Siglec-9)	Q9Y336	SIGLEC9	len	3.03	-0.00559	3.22e-07
Sialic acid-binding Ig-like lectin 9 (Siglec-9)	Q9Y336	SIGLEC9	TSL	0.633	-0.0707	0.0202
Sialic acid-binding Ig-like lectin 9 (Siglec-9)	Q9Y336	SIGLEC9	sbp	3.79	0.0033	1.35e-08
Sialic acid-binding Ig-like lectin 9 (Siglec-9)	Q9Y336	SIGLEC9	dbp	1.24	0.00423	0.00124
Sialic acid-binding Ig-like lectin 9 (Siglec-9)	Q9Y336	SIGLEC9	age	5.51	0.00363	3.92e-12
Sialic acid-binding Ig-like lectin 9 (Siglec-9)	Q9Y336	SIGLEC9	sex	2.01	0.0871	3.17e-05
Sialic acid-binding Ig-like lectin 9 (Siglec-9)	Q9Y336	SIGLEC9	bmi	2.7	0.0106	1.47e-06
Sialic acid-binding Ig-like lectin 9 (Siglec-9)	Q9Y336	SIGLEC9	A02BC	1.25	0.2	0.00109
Sialic acid-binding Ig-like lectin 9 (Siglec-9)	Q9Y336	SIGLEC9	A10AB	0.844	0.414	0.00729
Sialic acid-binding Ig-like lectin 9 (Siglec-9)	Q9Y336	SIGLEC9	A10BA	0.457	0.149	0.0486
Sialic acid-binding Ig-like lectin 9 (Siglec-9)	Q9Y336	SIGLEC9	A11EA	0.797	0.464	0.00913
Sialic acid-binding Ig-like lectin 9 (Siglec-9)	Q9Y336	SIGLEC9	B01AA	1.65	0.323	0.000169
Sialic acid-binding Ig-like lectin 9 (Siglec-9)	Q9Y336	SIGLEC9	B01AC	1.56	0.118	0.000259
Sialic acid-binding Ig-like lectin 9 (Siglec-9)	Q9Y336	SIGLEC9	C01AA	0.522	0.266	0.0351
Sialic acid-binding Ig-like lectin 9 (Siglec-9)	Q9Y336	SIGLEC9	C01DA	0.457	0.117	0.0485
Sialic acid-binding Ig-like lectin 9 (Siglec-9)	Q9Y336	SIGLEC9	C02CA	0.454	-0.429	0.0493
Sialic acid-binding Ig-like lectin 9 (Siglec-9)	Q9Y336	SIGLEC9	C03CA	0.813	0.153	0.00844
Sialic acid-binding Ig-like lectin 9 (Siglec-9)	Q9Y336	SIGLEC9	C03DA	0.6	0.493	0.0238
Tumor necrosis factor receptor 1 (TNF-R1)	P19438	TNFRSF1A	C07AB	3.46	0.278	1.93e-08
Tumor necrosis factor receptor superfamily member 10A (TNFRSF10A)	O00220	TNFRSF10A	C07AB	3.51	0.278	2.31e-08
Scavenger receptor class A member 5 (SCARA5)	Q6ZMJ2	SCARA5	C07AB	3.6	0.171	2.44e-08
Sialic acid-binding Ig-like lectin 9 (Siglec-9)	Q9Y336	SIGLEC9	C08CA	1.28	0.167	0.000938
Sialic acid-binding Ig-like lectin 9 (Siglec-9)	Q9Y336	SIGLEC9	C09AA	0.917	0.119	0.00515
Sialic acid-binding Ig-like lectin 9 (Siglec-9)	Q9Y336	SIGLEC9	C09CA	0.493	0.143	0.0404
Sialic acid-binding Ig-like lectin 9 (Siglec-9)	Q9Y336	SIGLEC9	C10AA	0.616	0.0806	0.0219
Sialic acid-binding Ig-like lectin 9 (Siglec-9)	Q9Y336	SIGLEC9	G03CA	0.61	0.315	0.0226
Sialic acid-binding Ig-like lectin 9 (Siglec-9)	Q9Y336	SIGLEC9	G03FA	0.566	0.479	0.0281
Sialic acid-binding Ig-like lectin 9 (Siglec-9)	Q9Y336	SIGLEC9	H03AA	1.26	0.172	0.00102
Sialic acid-binding Ig-like lectin 9 (Siglec-9)	Q9Y336	SIGLEC9	M05BA	0.571	0.34	0.0274
Sialic acid-binding Ig-like lectin 9 (Siglec-9)	Q9Y336	SIGLEC9	N02AA	0.547	0.272	0.0308
Sialic acid-binding Ig-like lectin 9 (Siglec-9)	Q9Y336	SIGLEC9	N02AC	1.1	0.422	0.00221
Sialic acid-binding Ig-like lectin 9 (Siglec-9)	Q9Y336	SIGLEC9	N02BE	0.879	0.162	0.00618
Sialic acid-binding Ig-like lectin 9 (Siglec-9)	Q9Y336	SIGLEC9	S01ED	0.74	0.387	0.012
Sialic acid-binding Ig-like lectin 9 (Siglec-9)	Q9Y336	SIGLEC9	S01EE	0.806	0.362	0.00876
Sialic acid-binding Ig-like lectin 9 (Siglec-9)	Q9Y336	SIGLEC9	S01XA	0.552	0.473	0.0301
Sialic acid-binding Ig-like lectin 9 (Siglec-9)	Q9Y336	SIGLEC9	snuff	2.64	-0.0303	0.000341
Sialic acid-binding Ig-like lectin 9 (Siglec-9)	Q9Y336	SIGLEC9	pregnant	0.782	-0.282	0.0097
CD40 ligand (CD40-L)	P29965	CD40LG	sbp	0.846	0.0054	0.00681
CD40 ligand (CD40-L)	P29965	CD40LG	age	0.485	0.00371	0.0391
CD40 ligand (CD40-L)	P29965	CD40LG	A10BB	0.59	0.929	0.0228
CD40 ligand (CD40-L)	P29965	CD40LG	B01AA	0.616	0.674	0.02
CD40 ligand (CD40-L)	P29965	CD40LG	R03DC	0.443	-1.23	0.0487
Fc receptor-like B (FCRLB)	Q6BAA4	FCRLB	waist	7.02	0.00456	5.49e-15
Fc receptor-like B (FCRLB)	Q6BAA4	FCRLB	sbp	2.22	0.00579	1.63e-05
Fc receptor-like B (FCRLB)	Q6BAA4	FCRLB	dbp	0.503	0.00623	0.0413
Fc receptor-like B (FCRLB)	Q6BAA4	FCRLB	age	2.62	0.00572	2.26e-06
Fc receptor-like B (FCRLB)	Q6BAA4	FCRLB	sex	1.47	-0.171	0.000411
Fc receptor-like B (FCRLB)	Q6BAA4	FCRLB	A03AD	0.46	-1.39	0.049
Fc receptor-like B (FCRLB)	Q6BAA4	FCRLB	A10AE	0.575	0.78	0.0277
Fc receptor-like B (FCRLB)	Q6BAA4	FCRLB	A10BF	0.657	1.67	0.0186
Fc receptor-like B (FCRLB)	Q6BAA4	FCRLB	B01AA	0.914	0.548	0.00548
Fc receptor-like B (FCRLB)	Q6BAA4	FCRLB	B01AC	0.5	0.151	0.0402
Fc receptor-like B (FCRLB)	Q6BAA4	FCRLB	C03CA	1.62	0.486	0.000211
Tissue-type plasminogen activator (t-PA)	P00750	PLAT	C07AB	3.41	0.446	2.44e-08
Fc receptor-like B (FCRLB)	Q6BAA4	FCRLB	C08CA	0.823	0.305	0.00839
Fc receptor-like B (FCRLB)	Q6BAA4	FCRLB	C08DB	0.501	-0.729	0.0398
Fc receptor-like B (FCRLB)	Q6BAA4	FCRLB	C09AA	1.39	0.329	0.000603
Fc receptor-like B (FCRLB)	Q6BAA4	FCRLB	M01AB	0.573	-0.637	0.028
Fc receptor-like B (FCRLB)	Q6BAA4	FCRLB	M04AA	0.485	0.641	0.0432
Fc receptor-like B (FCRLB)	Q6BAA4	FCRLB	N02CC	0.522	-0.858	0.0359
Fc receptor-like B (FCRLB)	Q6BAA4	FCRLB	S01XA	0.472	0.998	0.0462
Lymphotactin (XCL1)	P47992	XCL1	len	1.2	-0.00643	0.00115
Lymphotactin (XCL1)	P47992	XCL1	waist	1.36	0.00162	0.000549
Lymphotactin (XCL1)	P47992	XCL1	sbp	0.973	0.00303	0.0037
Lymphotactin (XCL1)	P47992	XCL1	dbp	0.902	0.0066	0.00521
Lymphotactin (XCL1)	P47992	XCL1	age	3.13	0.00493	1.3e-07
Lymphotactin (XCL1)	P47992	XCL1	bmi	1.42	0.0139	0.000407
Lymphotactin (XCL1)	P47992	XCL1	A02BC	0.655	0.259	0.0165
Lymphotactin (XCL1)	P47992	XCL1	A05AA	0.832	1.52	0.00683
Lymphotactin (XCL1)	P47992	XCL1	A06AD	0.6	0.746	0.0217
Lymphotactin (XCL1)	P47992	XCL1	A10AE	0.536	0.611	0.0301
Lymphotactin (XCL1)	P47992	XCL1	A10BB	0.646	0.508	0.0172
Lymphotactin (XCL1)	P47992	XCL1	A11D	0.829	0.877	0.00695
Lymphotactin (XCL1)	P47992	XCL1	A11EA	1.05	0.854	0.00242
Lymphotactin (XCL1)	P47992	XCL1	B01AA	1.05	0.461	0.00234
Lymphotactin (XCL1)	P47992	XCL1	B01AC	1.75	0.228	8.54e-05
Lymphotactin (XCL1)	P47992	XCL1	C01DA	0.724	0.263	0.0117
Lymphotactin (XCL1)	P47992	XCL1	C02CA	0.49	0.826	0.038
Lymphotactin (XCL1)	P47992	XCL1	C03CA	3.23	0.548	8.2e-08
Tumor necrosis factor receptor superfamily member 19 (TNFRSF19)	Q9NS68	TNFRSF19	C07AB	3.55	0.312	2.65e-08
GDNF family receptor alpha-1 (GFR-alpha-1)	P56159	GFRA1	C07AB	3.52	0.228	3.44e-08
Lymphotactin (XCL1)	P47992	XCL1	C08CA	0.994	0.269	0.0031
Lymphotactin (XCL1)	P47992	XCL1	C09AA	1.01	0.225	0.00292
Lymphotactin (XCL1)	P47992	XCL1	C09BA	0.502	1.18	0.0358
Lymphotactin (XCL1)	P47992	XCL1	G04CB	1.29	0.672	0.000746
Lymphotactin (XCL1)	P47992	XCL1	H03AA	1.4	0.327	0.000445
Lymphotactin (XCL1)	P47992	XCL1	M01AB	0.586	-0.523	0.0233
Lymphotactin (XCL1)	P47992	XCL1	M04AA	0.444	0.498	0.0485
Lymphotactin (XCL1)	P47992	XCL1	N02AA	0.548	0.505	0.0283
Lymphotactin (XCL1)	P47992	XCL1	N02AC	0.481	0.518	0.0399
Lymphotactin (XCL1)	P47992	XCL1	N02BE	0.51	0.225	0.0343
Lymphotactin (XCL1)	P47992	XCL1	N05AX	0.725	1	0.0116
Lymphotactin (XCL1)	P47992	XCL1	N06AX	0.635	0.768	0.0182
Lymphotactin (XCL1)	P47992	XCL1	S01XA	0.672	0.967	0.0151
Platelet-derived growth factor receptor alpha (PDGF-R-alpha)	P16234	PDGFRA	len	0.621	-0.00292	0.0216
Platelet-derived growth factor receptor alpha (PDGF-R-alpha)	P16234	PDGFRA	sbp	3.81	0.00381	1.23e-08
Platelet-derived growth factor receptor alpha (PDGF-R-alpha)	P16234	PDGFRA	age	4.49	0.00378	4.07e-10
Platelet-derived growth factor receptor alpha (PDGF-R-alpha)	P16234	PDGFRA	A10AB	1.01	0.523	0.00333
Platelet-derived growth factor receptor alpha (PDGF-R-alpha)	P16234	PDGFRA	A10AE	1.69	0.677	0.00014
Platelet-derived growth factor receptor alpha (PDGF-R-alpha)	P16234	PDGFRA	A11EA	1.32	0.69	0.000767
Platelet-derived growth factor receptor alpha (PDGF-R-alpha)	P16234	PDGFRA	B01AA	1.08	0.302	0.00235
Platelet-derived growth factor receptor alpha (PDGF-R-alpha)	P16234	PDGFRA	B01AC	3.16	0.194	1.77e-07
Platelet-derived growth factor receptor alpha (PDGF-R-alpha)	P16234	PDGFRA	B03BA	0.548	0.544	0.0307
Platelet-derived growth factor receptor alpha (PDGF-R-alpha)	P16234	PDGFRA	C01DA	1.1	0.209	0.00219
Platelet-derived growth factor receptor alpha (PDGF-R-alpha)	P16234	PDGFRA	C03CA	2.29	0.297	9.15e-06
Paraoxonase (PON3)	Q15166	PON3	C07AB	3.29	-0.399	4.26e-08
Platelet-derived growth factor receptor alpha (PDGF-R-alpha)	P16234	PDGFRA	C08CA	1.69	0.221	0.000145
Platelet-derived growth factor receptor alpha (PDGF-R-alpha)	P16234	PDGFRA	C09CA	0.859	0.218	0.0068
Platelet-derived growth factor receptor alpha (PDGF-R-alpha)	P16234	PDGFRA	C10AA	2.3	0.18	8.62e-06
Platelet-derived growth factor receptor alpha (PDGF-R-alpha)	P16234	PDGFRA	H02AB	0.458	0.288	0.0483
Platelet-derived growth factor receptor alpha (PDGF-R-alpha)	P16234	PDGFRA	N06AA	0.561	0.449	0.0288
Platelet-derived growth factor receptor alpha (PDGF-R-alpha)	P16234	PDGFRA	S01XA	0.906	0.699	0.00543
Alpha-L-iduronidase (IDUA)	P35475	IDUA	len	0.579	-0.00363	0.0242
Alpha-L-iduronidase (IDUA)	P35475	IDUA	TSL	0.679	-0.109	0.0146
Alpha-L-iduronidase (IDUA)	P35475	IDUA	sbp	0.6	-0.00193	0.0228
Alpha-L-iduronidase (IDUA)	P35475	IDUA	dbp	1.06	-0.00581	0.0024
Alpha-L-iduronidase (IDUA)	P35475	IDUA	age	1.6	-0.00286	0.000174
Alpha-L-iduronidase (IDUA)	P35475	IDUA	A11D	0.462	0.532	0.044
Alpha-L-iduronidase (IDUA)	P35475	IDUA	C03AB	0.891	-0.428	0.00511
Alpha-L-iduronidase (IDUA)	P35475	IDUA	C03DA	0.722	-0.814	0.0118
Tumor necrosis factor receptor superfamily member 4 (TNFRSF4 )	P43489	TNFRSF4	C07AB	3.43	0.293	4.49e-08
Alpha-L-iduronidase (IDUA)	P35475	IDUA	C10AA	0.526	-0.109	0.0316
Alpha-L-iduronidase (IDUA)	P35475	IDUA	R03CC	0.632	0.249	0.0184
Alpha-L-iduronidase (IDUA)	P35475	IDUA	smoke	1.85	-0.188	5.16e-05
Alpha-L-iduronidase (IDUA)	P35475	IDUA	pregnant	1.19	0.496	0.00117
TNF-beta (TNFB)	P01374	LTA	TSL	0.975	-0.123	0.00303
TNF-beta (TNFB)	P01374	LTA	sbp	6.18	-0.00583	6.08e-14
TNF-beta (TNFB)	P01374	LTA	dbp	4.74	-0.0115	5.8e-11
TNF-beta (TNFB)	P01374	LTA	age	7.74	-0.00592	1.8e-17
TNF-beta (TNFB)	P01374	LTA	sex	1.67	0.11	0.000101
TNF-beta (TNFB)	P01374	LTA	A02BC	0.479	-0.171	0.0379
TNF-beta (TNFB)	P01374	LTA	C01AA	0.474	-0.363	0.0389
Neurogenic locus notch homolog protein 3 (Notch 3)	Q9UM47	NOTCH3	C07AB	3.28	0.275	4.55e-08
TNF-beta (TNFB)	P01374	LTA	C10AA	0.747	-0.124	0.00946
TNF-beta (TNFB)	P01374	LTA	H02AB	0.479	-0.365	0.038
TNF-beta (TNFB)	P01374	LTA	H03AA	1	0.214	0.00262
TNF-beta (TNFB)	P01374	LTA	R03DC	0.615	-0.584	0.0186
TNF-beta (TNFB)	P01374	LTA	smoke	1.25	-0.145	0.000776
Transmembrane glycoprotein NMB (GPNMB)	Q14956	GPNMB	len	1.07	-0.00201	0.00246
Transmembrane glycoprotein NMB (GPNMB)	Q14956	GPNMB	TSL	0.944	-0.0522	0.00436
Transmembrane glycoprotein NMB (GPNMB)	Q14956	GPNMB	sbp	3.16	0.0018	1.99e-07
Transmembrane glycoprotein NMB (GPNMB)	Q14956	GPNMB	dbp	0.556	0.00171	0.0302
Transmembrane glycoprotein NMB (GPNMB)	Q14956	GPNMB	age	4.03	0.00187	2.83e-09
Transmembrane glycoprotein NMB (GPNMB)	Q14956	GPNMB	sex	0.723	0.0314	0.0126
Transmembrane glycoprotein NMB (GPNMB)	Q14956	GPNMB	A10AB	0.823	0.247	0.00779
Transmembrane glycoprotein NMB (GPNMB)	Q14956	GPNMB	A10AE	0.833	0.249	0.00745
Transmembrane glycoprotein NMB (GPNMB)	Q14956	GPNMB	A10BA	0.499	0.0915	0.0385
Transmembrane glycoprotein NMB (GPNMB)	Q14956	GPNMB	A10BB	0.834	0.188	0.00742
Transmembrane glycoprotein NMB (GPNMB)	Q14956	GPNMB	A11EA	0.632	0.25	0.0197
Transmembrane glycoprotein NMB (GPNMB)	Q14956	GPNMB	B01AA	1.11	0.16	0.00201
Transmembrane glycoprotein NMB (GPNMB)	Q14956	GPNMB	B01AC	1.12	0.0596	0.00192
Transmembrane glycoprotein NMB (GPNMB)	Q14956	GPNMB	C03AB	0.525	0.14	0.0338
Transmembrane glycoprotein NMB (GPNMB)	Q14956	GPNMB	C03CA	1.26	0.114	0.000963
Spondin-1 (SPON1)	Q9HCB6	SPON1	C07AB	3.24	0.187	6.68e-08
Transmembrane glycoprotein NMB (GPNMB)	Q14956	GPNMB	C08CA	0.661	0.0725	0.0171
Transmembrane glycoprotein NMB (GPNMB)	Q14956	GPNMB	C09AA	0.813	0.0667	0.00818
Transmembrane glycoprotein NMB (GPNMB)	Q14956	GPNMB	C10AA	0.535	0.0448	0.032
Transmembrane glycoprotein NMB (GPNMB)	Q14956	GPNMB	N02AA	0.727	0.19	0.0124
Transmembrane glycoprotein NMB (GPNMB)	Q14956	GPNMB	R03AK	1.2	-0.132	0.00129
Transmembrane glycoprotein NMB (GPNMB)	Q14956	GPNMB	R03CC	0.532	-0.0921	0.0325
Transmembrane glycoprotein NMB (GPNMB)	Q14956	GPNMB	R06AX	0.529	-0.28	0.0331
Transmembrane glycoprotein NMB (GPNMB)	Q14956	GPNMB	pregnant	1.19	0.211	0.00136
TNF-related apoptosis-inducing ligand (TRAIL)	P50591	TNFSF10	len	0.707	0.00297	0.0137
TNF-related apoptosis-inducing ligand (TRAIL)	P50591	TNFSF10	weight	2.26	0.00331	9.76e-06
TNF-related apoptosis-inducing ligand (TRAIL)	P50591	TNFSF10	sex	1.17	-0.0724	0.00151
TNF-related apoptosis-inducing ligand (TRAIL)	P50591	TNFSF10	bmi	1.41	0.00828	0.000488
TNF-related apoptosis-inducing ligand (TRAIL)	P50591	TNFSF10	A02BC	1.53	-0.239	0.00028
TNF-related apoptosis-inducing ligand (TRAIL)	P50591	TNFSF10	A07EC	0.71	-0.373	0.0135
TNF-related apoptosis-inducing ligand (TRAIL)	P50591	TNFSF10	C10AA	0.935	-0.107	0.00456
TNF-related apoptosis-inducing ligand (TRAIL)	P50591	TNFSF10	G03FA	0.632	-0.556	0.0198
TNF-related apoptosis-inducing ligand (TRAIL)	P50591	TNFSF10	N06AA	0.476	0.394	0.0433
TNF-related apoptosis-inducing ligand (TRAIL)	P50591	TNFSF10	R06AX	1.04	0.714	0.00271
TNF-related apoptosis-inducing ligand (TRAIL)	P50591	TNFSF10	pregnant	2.27	-0.529	9.04e-06
WAP, Kazal, immunoglobulin, Kunitz and NTR domain-containing protein 1 (WFIKKN1)	Q96NZ8	WFIKKN1	len	12.1	0.0148	1.63e-25
WAP, Kazal, immunoglobulin, Kunitz and NTR domain-containing protein 1 (WFIKKN1)	Q96NZ8	WFIKKN1	weight	7.57	0.00739	3.04e-16
WAP, Kazal, immunoglobulin, Kunitz and NTR domain-containing protein 1 (WFIKKN1)	Q96NZ8	WFIKKN1	TSL	0.819	-0.106	0.00822
WAP, Kazal, immunoglobulin, Kunitz and NTR domain-containing protein 1 (WFIKKN1)	Q96NZ8	WFIKKN1	sbp	1.04	-0.00229	0.00312
WAP, Kazal, immunoglobulin, Kunitz and NTR domain-containing protein 1 (WFIKKN1)	Q96NZ8	WFIKKN1	age	8.41	-0.00594	5.4e-18
WAP, Kazal, immunoglobulin, Kunitz and NTR domain-containing protein 1 (WFIKKN1)	Q96NZ8	WFIKKN1	sex	7.22	-0.218	1.37e-15
WAP, Kazal, immunoglobulin, Kunitz and NTR domain-containing protein 1 (WFIKKN1)	Q96NZ8	WFIKKN1	bmi	0.742	0.00733	0.012
WAP, Kazal, immunoglobulin, Kunitz and NTR domain-containing protein 1 (WFIKKN1)	Q96NZ8	WFIKKN1	abo	0.52	0.0215	0.0379
WAP, Kazal, immunoglobulin, Kunitz and NTR domain-containing protein 1 (WFIKKN1)	Q96NZ8	WFIKKN1	A02BC	1.25	-0.265	0.00107
WAP, Kazal, immunoglobulin, Kunitz and NTR domain-containing protein 1 (WFIKKN1)	Q96NZ8	WFIKKN1	A10AB	0.454	0.402	0.0494
WAP, Kazal, immunoglobulin, Kunitz and NTR domain-containing protein 1 (WFIKKN1)	Q96NZ8	WFIKKN1	A10BA	0.613	-0.228	0.0223
WAP, Kazal, immunoglobulin, Kunitz and NTR domain-containing protein 1 (WFIKKN1)	Q96NZ8	WFIKKN1	A10BB	0.654	-0.394	0.0182
WAP, Kazal, immunoglobulin, Kunitz and NTR domain-containing protein 1 (WFIKKN1)	Q96NZ8	WFIKKN1	B01AA	0.454	-0.224	0.0494
WAP, Kazal, immunoglobulin, Kunitz and NTR domain-containing protein 1 (WFIKKN1)	Q96NZ8	WFIKKN1	B01AC	1.11	-0.132	0.00208
WAP, Kazal, immunoglobulin, Kunitz and NTR domain-containing protein 1 (WFIKKN1)	Q96NZ8	WFIKKN1	C01AA	0.567	-0.367	0.0279
WAP, Kazal, immunoglobulin, Kunitz and NTR domain-containing protein 1 (WFIKKN1)	Q96NZ8	WFIKKN1	C01DA	0.805	-0.205	0.00878
Angiotensin-converting enzyme 2 (ACE2)	Q9BYF1	ACE2	C07AB	3.25	0.416	7.65e-08
WAP, Kazal, immunoglobulin, Kunitz and NTR domain-containing protein 1 (WFIKKN1)	Q96NZ8	WFIKKN1	C08CA	0.681	-0.161	0.016
WAP, Kazal, immunoglobulin, Kunitz and NTR domain-containing protein 1 (WFIKKN1)	Q96NZ8	WFIKKN1	C09AA	0.84	-0.151	0.00741
WAP, Kazal, immunoglobulin, Kunitz and NTR domain-containing protein 1 (WFIKKN1)	Q96NZ8	WFIKKN1	C10AA	0.911	-0.13	0.00531
WAP, Kazal, immunoglobulin, Kunitz and NTR domain-containing protein 1 (WFIKKN1)	Q96NZ8	WFIKKN1	H02AB	0.822	-0.442	0.00812
WAP, Kazal, immunoglobulin, Kunitz and NTR domain-containing protein 1 (WFIKKN1)	Q96NZ8	WFIKKN1	N02AX	0.845	-0.318	0.00726
WAP, Kazal, immunoglobulin, Kunitz and NTR domain-containing protein 1 (WFIKKN1)	Q96NZ8	WFIKKN1	N02BE	0.684	-0.189	0.0158
WAP, Kazal, immunoglobulin, Kunitz and NTR domain-containing protein 1 (WFIKKN1)	Q96NZ8	WFIKKN1	smoke	1.31	-0.14	0.000802
WAP, Kazal, immunoglobulin, Kunitz and NTR domain-containing protein 1 (WFIKKN1)	Q96NZ8	WFIKKN1	snuff	1.08	0.0261	0.0222
Interleukin-1 receptor type 2 (IL-1RT2)	P27930	IL1R2	len	3.64	0.00726	8.47e-09
Interleukin-1 receptor type 2 (IL-1RT2)	P27930	IL1R2	weight	2.66	0.00383	9.14e-07
Interleukin-1 receptor type 2 (IL-1RT2)	P27930	IL1R2	sex	6.48	-0.184	8.56e-15
Interleukin-1 receptor type 2 (IL-1RT2)	P27930	IL1R2	A10AE	0.65	0.439	0.0156
Interleukin-1 receptor type 2 (IL-1RT2)	P27930	IL1R2	C03AA	0.624	-0.273	0.0178
Interleukin-1 receptor type 2 (IL-1RT2)	P27930	IL1R2	C03DA	0.918	0.737	0.00404
Carbonic anhydrase IX (CAIX)	Q16790	CA9	C07AB	3.32	0.534	8.21e-08
Interleukin-1 receptor type 2 (IL-1RT2)	P27930	IL1R2	H02AB	0.925	0.428	0.0039
Interleukin-1 receptor type 2 (IL-1RT2)	P27930	IL1R2	S01XA	1.96	1.08	2.5e-05
Interleukin-1 receptor type 2 (IL-1RT2)	P27930	IL1R2	snuff	1.68	0.0288	0.00358
Kallikrein-13 (KLK13)	Q9UKR3	KLK13	weight	0.944	0.00311	0.0044
Kallikrein-13 (KLK13)	Q9UKR3	KLK13	waist	0.573	0.000911	0.0267
Kallikrein-13 (KLK13)	Q9UKR3	KLK13	TSL	0.459	-0.0961	0.047
Kallikrein-13 (KLK13)	Q9UKR3	KLK13	sbp	3.34	0.0049	8.85e-08
Kallikrein-13 (KLK13)	Q9UKR3	KLK13	dbp	3.15	0.0107	2.04e-07
Kallikrein-13 (KLK13)	Q9UKR3	KLK13	age	3	0.00425	3.16e-07
Kallikrein-13 (KLK13)	Q9UKR3	KLK13	bmi	0.535	0.00742	0.0322
Kallikrein-13 (KLK13)	Q9UKR3	KLK13	A11EA	0.482	0.576	0.042
Kallikrein-13 (KLK13)	Q9UKR3	KLK13	A12AX	0.936	-0.696	0.00454
Kallikrein-13 (KLK13)	Q9UKR3	KLK13	B01AC	0.492	0.105	0.0398
Kallikrein-13 (KLK13)	Q9UKR3	KLK13	C01AA	0.485	0.41	0.0413
Kallikrein-13 (KLK13)	Q9UKR3	KLK13	C02CA	0.524	0.736	0.0339
Kallikrein-13 (KLK13)	Q9UKR3	KLK13	C03CA	1.12	0.282	0.00189
Tumor necrosis factor receptor superfamily member 21 (TNFRSF21)	O75509	TNFRSF21	C07AB	3.29	0.148	9.62e-08
Kallikrein-13 (KLK13)	Q9UKR3	KLK13	C09AA	0.722	0.166	0.0127
Kallikrein-13 (KLK13)	Q9UKR3	KLK13	C10AA	0.729	0.138	0.0123
Kallikrein-13 (KLK13)	Q9UKR3	KLK13	L04AX	0.494	-0.584	0.0395
Kallikrein-13 (KLK13)	Q9UKR3	KLK13	M01AH	0.511	0.726	0.0362
Kallikrein-13 (KLK13)	Q9UKR3	KLK13	N02AA	0.514	0.422	0.0357
Kallikrein-13 (KLK13)	Q9UKR3	KLK13	N06AB	0.889	0.514	0.00569
Kallikrein-13 (KLK13)	Q9UKR3	KLK13	S01EC	0.847	1.32	0.00694
Kallikrein-13 (KLK13)	Q9UKR3	KLK13	smoke	2.31	0.224	7.33e-06
Kallikrein-13 (KLK13)	Q9UKR3	KLK13	pregnant	0.93	-0.492	0.00462
T cell surface glycoprotein CD6 isoform (CD6)	Q8WWJ7	CD6	len	0.672	-0.0042	0.014
T cell surface glycoprotein CD6 isoform (CD6)	Q8WWJ7	CD6	sbp	1.09	0.00278	0.00189
T cell surface glycoprotein CD6 isoform (CD6)	Q8WWJ7	CD6	dbp	0.577	0.00458	0.0238
T cell surface glycoprotein CD6 isoform (CD6)	Q8WWJ7	CD6	bmi	1.58	0.0127	0.00016
T cell surface glycoprotein CD6 isoform (CD6)	Q8WWJ7	CD6	A11EA	0.528	0.534	0.0293
T cell surface glycoprotein CD6 isoform (CD6)	Q8WWJ7	CD6	B01AC	0.492	0.107	0.0354
T cell surface glycoprotein CD6 isoform (CD6)	Q8WWJ7	CD6	C03CA	0.656	0.214	0.015
Metalloproteinase inhibitor 4 (TIMP4)	Q99727	TIMP4	C07AB	3.09	0.341	1.12e-07
T cell surface glycoprotein CD6 isoform (CD6)	Q8WWJ7	CD6	N02BA	0.933	1	0.00372
T cell surface glycoprotein CD6 isoform (CD6)	Q8WWJ7	CD6	N02BE	0.456	0.187	0.0428
T cell surface glycoprotein CD6 isoform (CD6)	Q8WWJ7	CD6	S01ED	0.756	0.639	0.00905
T cell surface glycoprotein CD6 isoform (CD6)	Q8WWJ7	CD6	smoke	1.26	-0.166	0.000741
T cell surface glycoprotein CD6 isoform (CD6)	Q8WWJ7	CD6	pregnant	2.44	-0.769	2.43e-06
Neutral ceramidase (N-CDase)	Q9NR71	ASAH2	len	2.21	-0.00706	1.33e-05
Neutral ceramidase (N-CDase)	Q9NR71	ASAH2	waist	0.787	0.000988	0.00961
Neutral ceramidase (N-CDase)	Q9NR71	ASAH2	sbp	1.14	0.00266	0.00197
Neutral ceramidase (N-CDase)	Q9NR71	ASAH2	age	1.85	0.00311	6.64e-05
Neutral ceramidase (N-CDase)	Q9NR71	ASAH2	sex	1.92	0.126	4.89e-05
Neutral ceramidase (N-CDase)	Q9NR71	ASAH2	bmi	1.57	0.0119	0.000249
Neutral ceramidase (N-CDase)	Q9NR71	ASAH2	A10AB	0.87	0.62	0.00644
Neutral ceramidase (N-CDase)	Q9NR71	ASAH2	A10BF	0.807	1.19	0.0087
Neutral ceramidase (N-CDase)	Q9NR71	ASAH2	B01AC	0.852	0.129	0.00701
Neutral ceramidase (N-CDase)	Q9NR71	ASAH2	B03BA	0.728	-0.802	0.0127
Neutral ceramidase (N-CDase)	Q9NR71	ASAH2	G03CA	0.678	0.49	0.0162
Neutral ceramidase (N-CDase)	Q9NR71	ASAH2	G03FA	0.53	0.684	0.0335
Neutral ceramidase (N-CDase)	Q9NR71	ASAH2	M05BA	0.496	0.469	0.0398
Neutral ceramidase (N-CDase)	Q9NR71	ASAH2	pregnant	4.56	1.01	2.87e-10
Epithelial cell adhesion molecule (Ep-CAM)	P16422	EPCAM	weight	0.669	-0.00564	0.0142
Epithelial cell adhesion molecule (Ep-CAM)	P16422	EPCAM	waist	0.591	-0.00205	0.0213
Epithelial cell adhesion molecule (Ep-CAM)	P16422	EPCAM	age	0.633	-0.00419	0.017
Epithelial cell adhesion molecule (Ep-CAM)	P16422	EPCAM	bmi	0.752	-0.019	0.00931
Epithelial cell adhesion molecule (Ep-CAM)	P16422	EPCAM	abo	0.763	0.0677	0.0098
Tumor necrosis factor receptor 2 (TNF-R2)	P20333	TNFRSF1B	C07AB	3.08	0.278	1.17e-07
Epithelial cell adhesion molecule (Ep-CAM)	P16422	EPCAM	C08DB	0.773	1.4	0.00833
Epithelial cell adhesion molecule (Ep-CAM)	P16422	EPCAM	R06AE	0.691	1.53	0.0127
Epithelial cell adhesion molecule (Ep-CAM)	P16422	EPCAM	pregnant	0.441	-0.711	0.0463
Vascular endothelial growth factor receptor 2 (VEGFR-2)	P35968	KDR	len	1.27	0.00273	0.000955
Vascular endothelial growth factor receptor 2 (VEGFR-2)	P35968	KDR	weight	1.73	0.00199	0.000112
Vascular endothelial growth factor receptor 2 (VEGFR-2)	P35968	KDR	sbp	0.463	-0.000866	0.048
Vascular endothelial growth factor receptor 2 (VEGFR-2)	P35968	KDR	age	4.33	-0.00242	7.07e-10
Vascular endothelial growth factor receptor 2 (VEGFR-2)	P35968	KDR	bmi	0.594	0.00369	0.024
Vascular endothelial growth factor receptor 2 (VEGFR-2)	P35968	KDR	abo	2.43	0.0261	6.16e-06
Vascular endothelial growth factor receptor 2 (VEGFR-2)	P35968	KDR	A02BC	1.58	-0.167	0.000224
Vascular endothelial growth factor receptor 2 (VEGFR-2)	P35968	KDR	A11E	0.547	0.29	0.0302
Vascular endothelial growth factor receptor 2 (VEGFR-2)	P35968	KDR	A11EA	0.829	-0.357	0.00757
Vascular endothelial growth factor receptor 2 (VEGFR-2)	P35968	KDR	B01AA	0.905	-0.18	0.00526
Vascular endothelial growth factor receptor 2 (VEGFR-2)	P35968	KDR	B01AC	1.43	-0.0843	0.000434
Vascular endothelial growth factor receptor 2 (VEGFR-2)	P35968	KDR	B03BA	0.951	-0.468	0.00422
Vascular endothelial growth factor receptor 2 (VEGFR-2)	P35968	KDR	C01DA	1.28	-0.143	0.000892
Vascular endothelial growth factor receptor 2 (VEGFR-2)	P35968	KDR	C03CA	0.724	-0.107	0.0126
Amphiregulin (AR)	P15514	AREG	C07AB	3.22	0.312	1.19e-07
Interleukin-15 receptor subunit alpha (IL-15RA)	Q13261	IL15RA	C07AB	3.58	0.185	1.3e-07
Vascular endothelial growth factor receptor 2 (VEGFR-2)	P35968	KDR	C09CA	0.564	-0.115	0.0278
Vascular endothelial growth factor receptor 2 (VEGFR-2)	P35968	KDR	C10AA	1.07	-0.0788	0.00245
Vascular endothelial growth factor receptor 2 (VEGFR-2)	P35968	KDR	G04CB	0.619	-0.19	0.0211
Vascular endothelial growth factor receptor 2 (VEGFR-2)	P35968	KDR	M01AX	0.924	-0.327	0.00482
Vascular endothelial growth factor receptor 2 (VEGFR-2)	P35968	KDR	N02BE	0.458	-0.0881	0.0475
Vascular endothelial growth factor receptor 2 (VEGFR-2)	P35968	KDR	S01EE	0.49	-0.213	0.0403
Vascular endothelial growth factor receptor 2 (VEGFR-2)	P35968	KDR	S01XA	0.495	-0.338	0.0393
C-C motif chemokine 19 (CCL19)	Q99731	CCL19	weight	2.19	0.00922	8.54e-06
C-C motif chemokine 19 (CCL19)	Q99731	CCL19	sbp	0.694	0.00437	0.0131
C-C motif chemokine 19 (CCL19)	Q99731	CCL19	age	0.747	0.00413	0.00942
C-C motif chemokine 19 (CCL19)	Q99731	CCL19	bmi	4.49	0.042	1.39e-10
C-C motif chemokine 19 (CCL19)	Q99731	CCL19	A11EA	0.851	1.33	0.0056
C-C motif chemokine 19 (CCL19)	Q99731	CCL19	B01AC	0.823	0.272	0.00646
C-C motif chemokine 19 (CCL19)	Q99731	CCL19	C03CA	1.65	0.667	0.000112
Pancreatic prohormone (PPY)	P01298	PPY	C07AB	3.19	0.856	1.4e-07
C-C motif chemokine 19 (CCL19)	Q99731	CCL19	C08CA	1.08	0.48	0.00179
C-C motif chemokine 19 (CCL19)	Q99731	CCL19	C09AA	0.463	0.264	0.0413
C-C motif chemokine 19 (CCL19)	Q99731	CCL19	H03AA	0.707	0.402	0.0116
C-C motif chemokine 19 (CCL19)	Q99731	CCL19	M01AE	0.581	0.593	0.0222
C-C motif chemokine 19 (CCL19)	Q99731	CCL19	R03AK	0.573	-0.462	0.0231
C-C motif chemokine 19 (CCL19)	Q99731	CCL19	pregnant	0.646	-0.777	0.0158
Sphingomyelin phosphodiesterase (SMPD1)	P17405	SMPD1	sbp	6.7	0.00623	2.74e-14
Sphingomyelin phosphodiesterase (SMPD1)	P17405	SMPD1	dbp	3.27	0.00977	1.37e-07
Sphingomyelin phosphodiesterase (SMPD1)	P17405	SMPD1	age	8.22	0.00633	1.34e-17
Sphingomyelin phosphodiesterase (SMPD1)	P17405	SMPD1	sex	2.92	-0.15	4.97e-07
Sphingomyelin phosphodiesterase (SMPD1)	P17405	SMPD1	A02BC	1.03	0.259	0.00304
Sphingomyelin phosphodiesterase (SMPD1)	P17405	SMPD1	A07EC	0.647	-0.463	0.0189
Sphingomyelin phosphodiesterase (SMPD1)	P17405	SMPD1	A10AB	1.28	0.726	0.000954
Sphingomyelin phosphodiesterase (SMPD1)	P17405	SMPD1	A10BF	1.22	1.41	0.00126
Sphingomyelin phosphodiesterase (SMPD1)	P17405	SMPD1	A12AX	1.05	0.761	0.00272
Sphingomyelin phosphodiesterase (SMPD1)	P17405	SMPD1	B01AC	1.82	0.182	7.82e-05
Sphingomyelin phosphodiesterase (SMPD1)	P17405	SMPD1	C02CA	1.1	0.951	0.00219
Sphingomyelin phosphodiesterase (SMPD1)	P17405	SMPD1	C03CA	0.475	0.167	0.0444
NKG2D ligand 2 (N2DL-2)	Q9BZM5	ULBP2	C07AB	3.18	0.273	1.59e-07
Sphingomyelin phosphodiesterase (SMPD1)	P17405	SMPD1	C08CA	1.05	0.215	0.00275
Sphingomyelin phosphodiesterase (SMPD1)	P17405	SMPD1	C09AA	0.828	0.161	0.00787
Sphingomyelin phosphodiesterase (SMPD1)	P17405	SMPD1	C10AA	0.459	0.0993	0.048
Sphingomyelin phosphodiesterase (SMPD1)	P17405	SMPD1	G04CA	0.513	0.531	0.0366
Sphingomyelin phosphodiesterase (SMPD1)	P17405	SMPD1	M01AB	0.58	-0.4	0.0263
Sphingomyelin phosphodiesterase (SMPD1)	P17405	SMPD1	M01AC	0.522	0.927	0.035
Sphingomyelin phosphodiesterase (SMPD1)	P17405	SMPD1	M05BA	0.677	0.529	0.0163
Sphingomyelin phosphodiesterase (SMPD1)	P17405	SMPD1	N02BE	0.898	0.233	0.00564
Sphingomyelin phosphodiesterase (SMPD1)	P17405	SMPD1	S01EC	0.558	0.958	0.0293
Sphingomyelin phosphodiesterase (SMPD1)	P17405	SMPD1	S01XA	0.73	0.776	0.0126
Sphingomyelin phosphodiesterase (SMPD1)	P17405	SMPD1	smoke	1.11	0.139	0.00209
Sphingomyelin phosphodiesterase (SMPD1)	P17405	SMPD1	pregnant	4.31	0.946	9.04e-10
C-C motif chemokine 16 (CCL16)	O15467	CCL16	len	1.14	0.007	0.00134
C-C motif chemokine 16 (CCL16)	O15467	CCL16	weight	5.74	0.00969	3.53e-13
C-C motif chemokine 16 (CCL16)	O15467	CCL16	waist	0.478	0.00108	0.0383
C-C motif chemokine 16 (CCL16)	O15467	CCL16	sbp	3.57	0.00643	1.49e-08
C-C motif chemokine 16 (CCL16)	O15467	CCL16	dbp	1.39	0.00906	0.000439
C-C motif chemokine 16 (CCL16)	O15467	CCL16	age	2.99	0.00537	1.78e-07
C-C motif chemokine 16 (CCL16)	O15467	CCL16	sex	4.41	-0.262	1.94e-10
C-C motif chemokine 16 (CCL16)	O15467	CCL16	bmi	4.56	0.0275	1.02e-10
C-C motif chemokine 16 (CCL16)	O15467	CCL16	abo	0.532	-0.0334	0.0312
C-C motif chemokine 16 (CCL16)	O15467	CCL16	A03AD	0.431	-1.23	0.049
C-C motif chemokine 16 (CCL16)	O15467	CCL16	A07EC	0.527	-0.611	0.0295
C-C motif chemokine 16 (CCL16)	O15467	CCL16	A10BB	0.434	0.439	0.0483
C-C motif chemokine 16 (CCL16)	O15467	CCL16	A11EA	0.474	0.647	0.039
C-C motif chemokine 16 (CCL16)	O15467	CCL16	B01AC	0.519	0.14	0.0307
C-C motif chemokine 16 (CCL16)	O15467	CCL16	C01DA	0.465	0.241	0.041
C-C motif chemokine 16 (CCL16)	O15467	CCL16	C03CA	2.02	0.48	1.88e-05
Ephrin type-A receptor 2 (EPHA2)	P29317	EPHA2	C07AB	3.12	0.215	1.94e-07
Integrin beta-5 (ITGB5)	P18084	ITGB5	C07AB	3.1	0.191	2.09e-07
C-C motif chemokine 16 (CCL16)	O15467	CCL16	C08CA	0.975	0.296	0.00304
C-C motif chemokine 16 (CCL16)	O15467	CCL16	C10AA	0.805	0.187	0.00709
C-C motif chemokine 16 (CCL16)	O15467	CCL16	N02AX	0.587	0.418	0.0216
C-C motif chemokine 16 (CCL16)	O15467	CCL16	N02BE	1.04	0.361	0.0022
C-C motif chemokine 16 (CCL16)	O15467	CCL16	S01ED	0.478	0.65	0.0382
Interleukin-10 receptor subunit beta (IL-10RB)	Q08334	IL10RB	weight	2.54	0.0042	1.6e-06
Interleukin-10 receptor subunit beta (IL-10RB)	Q08334	IL10RB	waist	1.37	0.0012	0.00043
Interleukin-10 receptor subunit beta (IL-10RB)	Q08334	IL10RB	sbp	3.64	0.00421	1.03e-08
Interleukin-10 receptor subunit beta (IL-10RB)	Q08334	IL10RB	dbp	1.43	0.00595	0.000368
Interleukin-10 receptor subunit beta (IL-10RB)	Q08334	IL10RB	age	3.59	0.00383	9.97e-09
Interleukin-10 receptor subunit beta (IL-10RB)	Q08334	IL10RB	sex	0.673	-0.0665	0.0137
Interleukin-10 receptor subunit beta (IL-10RB)	Q08334	IL10RB	bmi	3.19	0.015	6.99e-08
Interleukin-10 receptor subunit beta (IL-10RB)	Q08334	IL10RB	A02BC	1.18	0.254	0.00112
Interleukin-10 receptor subunit beta (IL-10RB)	Q08334	IL10RB	A05AA	0.53	0.89	0.0289
Interleukin-10 receptor subunit beta (IL-10RB)	Q08334	IL10RB	A10AB	1.36	0.713	0.00046
Interleukin-10 receptor subunit beta (IL-10RB)	Q08334	IL10RB	A10AE	0.899	0.58	0.00441
Interleukin-10 receptor subunit beta (IL-10RB)	Q08334	IL10RB	A10BB	1.16	0.468	0.00119
Interleukin-10 receptor subunit beta (IL-10RB)	Q08334	IL10RB	A10BF	0.495	0.86	0.0348
Interleukin-10 receptor subunit beta (IL-10RB)	Q08334	IL10RB	A11EA	2.04	0.873	1.73e-05
Interleukin-10 receptor subunit beta (IL-10RB)	Q08334	IL10RB	B01AC	2.38	0.195	3.39e-06
Interleukin-10 receptor subunit beta (IL-10RB)	Q08334	IL10RB	C02CA	0.859	0.801	0.00539
Interleukin-10 receptor subunit beta (IL-10RB)	Q08334	IL10RB	C03AB	0.732	0.35	0.0102
Interleukin-10 receptor subunit beta (IL-10RB)	Q08334	IL10RB	C03CA	3.49	0.411	1.63e-08
Tumor necrosis factor receptor superfamily member 11A (TNFRSF11A)	Q9Y6Q6	TNFRSF11A	C07AB	3	0.301	2.42e-07
Interleukin-10 receptor subunit beta (IL-10RB)	Q08334	IL10RB	C08CA	1.83	0.264	4.69e-05
Interleukin-10 receptor subunit beta (IL-10RB)	Q08334	IL10RB	C09AA	1.33	0.189	0.000536
Interleukin-10 receptor subunit beta (IL-10RB)	Q08334	IL10RB	C10AA	0.506	0.0966	0.0328
Interleukin-10 receptor subunit beta (IL-10RB)	Q08334	IL10RB	H02AB	0.548	0.37	0.0264
Interleukin-10 receptor subunit beta (IL-10RB)	Q08334	IL10RB	H03AA	0.748	0.175	0.00944
Interleukin-10 receptor subunit beta (IL-10RB)	Q08334	IL10RB	M05BA	0.503	0.434	0.0334
Interleukin-10 receptor subunit beta (IL-10RB)	Q08334	IL10RB	N02BE	1.09	0.241	0.00171
C-X-C motif chemokine 5 (CXCL5 )	P42830	CXCL5	len	1.45	-0.011	0.000302
C-X-C motif chemokine 5 (CXCL5 )	P42830	CXCL5	TSL	0.797	0.228	0.00735
C-X-C motif chemokine 5 (CXCL5 )	P42830	CXCL5	age	0.666	0.00353	0.0143
C-X-C motif chemokine 5 (CXCL5 )	P42830	CXCL5	sex	2.14	0.255	1.01e-05
C-X-C motif chemokine 5 (CXCL5 )	P42830	CXCL5	A05AA	1.07	-2.72	0.00187
C-X-C motif chemokine 5 (CXCL5 )	P42830	CXCL5	A10BB	0.718	0.791	0.011
C-X-C motif chemokine 5 (CXCL5 )	P42830	CXCL5	A11D	0.431	-0.997	0.049
C-X-C motif chemokine 5 (CXCL5 )	P42830	CXCL5	B01AA	0.53	0.534	0.0289
C-X-C motif chemokine 5 (CXCL5 )	P42830	CXCL5	C01AA	0.464	0.733	0.041
C-X-C motif chemokine 5 (CXCL5 )	P42830	CXCL5	H03AA	0.584	0.333	0.0219
C-X-C motif chemokine 5 (CXCL5 )	P42830	CXCL5	N05AX	0.65	1.5	0.0155
C-X-C motif chemokine 5 (CXCL5 )	P42830	CXCL5	R06AX	0.678	-1.53	0.0135
Vascular endothelial growth factor receptor 3 (VEGFR-3)	P35916	FLT4	weight	1.55	0.00218	0.00026
Vascular endothelial growth factor receptor 3 (VEGFR-3)	P35916	FLT4	sbp	1.11	0.00155	0.00213
Vascular endothelial growth factor receptor 3 (VEGFR-3)	P35916	FLT4	dbp	0.477	0.00228	0.0449
Vascular endothelial growth factor receptor 3 (VEGFR-3)	P35916	FLT4	age	0.566	0.00101	0.0274
Vascular endothelial growth factor receptor 3 (VEGFR-3)	P35916	FLT4	bmi	3.15	0.00984	1.7e-07
Vascular endothelial growth factor receptor 3 (VEGFR-3)	P35916	FLT4	abo	0.538	0.0142	0.0342
Vascular endothelial growth factor receptor 3 (VEGFR-3)	P35916	FLT4	C02CA	1.07	-0.576	0.00236
Vascular endothelial growth factor receptor 3 (VEGFR-3)	P35916	FLT4	C03AA	0.479	0.173	0.0426
Vascular endothelial growth factor receptor 3 (VEGFR-3)	P35916	FLT4	pregnant	2.44	0.437	4.06e-06
Interleukin-2 receptor subunit alpha (IL2-RA)	P01589	IL2RA	sbp	1.57	0.00338	0.000186
Interleukin-2 receptor subunit alpha (IL2-RA)	P01589	IL2RA	age	2.45	0.00383	2.38e-06
Interleukin-2 receptor subunit alpha (IL2-RA)	P01589	IL2RA	A02BC	1.52	0.35	0.000215
Interleukin-2 receptor subunit alpha (IL2-RA)	P01589	IL2RA	A06AD	0.514	0.614	0.0316
Interleukin-2 receptor subunit alpha (IL2-RA)	P01589	IL2RA	A10AB	0.925	0.714	0.0039
Interleukin-2 receptor subunit alpha (IL2-RA)	P01589	IL2RA	A10AE	0.743	0.64	0.00969
Interleukin-2 receptor subunit alpha (IL2-RA)	P01589	IL2RA	A11EA	1.83	1	4.81e-05
Interleukin-2 receptor subunit alpha (IL2-RA)	P01589	IL2RA	A12AX	0.49	0.519	0.0358
Interleukin-2 receptor subunit alpha (IL2-RA)	P01589	IL2RA	B01AC	1.55	0.191	0.000183
Interleukin-2 receptor subunit alpha (IL2-RA)	P01589	IL2RA	C03AB	0.546	0.366	0.0268
Interleukin-2 receptor subunit alpha (IL2-RA)	P01589	IL2RA	C03CA	4.03	0.535	1.26e-09
Interleukin-2 receptor subunit alpha (IL2-RA)	P01589	IL2RA	C03DA	1.52	1.29	0.000213
C-C motif chemokine 3 (CCL3)	P10147	CCL3	C07AB	3.05	0.438	2.54e-07
Interleukin-2 receptor subunit alpha (IL2-RA)	P01589	IL2RA	C08CA	2.56	0.379	1.39e-06
Interleukin-2 receptor subunit alpha (IL2-RA)	P01589	IL2RA	C10AA	0.474	0.113	0.0391
Interleukin-2 receptor subunit alpha (IL2-RA)	P01589	IL2RA	H02AB	1.63	0.775	0.000123
Interleukin-2 receptor subunit alpha (IL2-RA)	P01589	IL2RA	H03AA	0.516	0.176	0.0313
Interleukin-2 receptor subunit alpha (IL2-RA)	P01589	IL2RA	M01AH	0.986	1.04	0.00288
Interleukin-2 receptor subunit alpha (IL2-RA)	P01589	IL2RA	N02AA	0.586	0.464	0.0218
Interleukin-2 receptor subunit alpha (IL2-RA)	P01589	IL2RA	N02BE	1.28	0.316	0.000673
Interleukin-2 receptor subunit alpha (IL2-RA)	P01589	IL2RA	N06AB	1.35	0.612	0.000471
Interleukin-2 receptor subunit alpha (IL2-RA)	P01589	IL2RA	S01XA	1.03	1.07	0.00227
Interleukin-1 receptor-like 2 (IL1RL2)	Q9HB29	IL1RL2	len	1.87	-0.00654	4.87e-05
Interleukin-1 receptor-like 2 (IL1RL2)	Q9HB29	IL1RL2	TSL	0.677	0.11	0.0148
Interleukin-1 receptor-like 2 (IL1RL2)	Q9HB29	IL1RL2	dbp	0.908	0.00538	0.0051
Interleukin-1 receptor-like 2 (IL1RL2)	Q9HB29	IL1RL2	age	1.61	0.0029	0.000161
Interleukin-1 receptor-like 2 (IL1RL2)	Q9HB29	IL1RL2	sex	2.13	0.134	1.41e-05
Interleukin-1 receptor-like 2 (IL1RL2)	Q9HB29	IL1RL2	bmi	1.12	0.0101	0.00169
Interleukin-1 receptor-like 2 (IL1RL2)	Q9HB29	IL1RL2	A10BB	0.666	0.421	0.0157
Interleukin-1 receptor-like 2 (IL1RL2)	Q9HB29	IL1RL2	H03AA	0.469	0.155	0.0426
Interleukin-1 receptor-like 2 (IL1RL2)	Q9HB29	IL1RL2	pregnant	2.43	-0.711	3.38e-06
Granulins (GRN)	P28799	GRN	sbp	0.524	0.00142	0.0312
Granulins (GRN)	P28799	GRN	age	0.558	0.00134	0.0251
Granulins (GRN)	P28799	GRN	A03AD	0.523	-0.782	0.0301
Granulins (GRN)	P28799	GRN	A05AA	0.52	0.78	0.0306
Granulins (GRN)	P28799	GRN	A10AB	0.49	0.379	0.0359
Granulins (GRN)	P28799	GRN	A10AE	0.931	0.523	0.00377
Granulins (GRN)	P28799	GRN	A11EA	0.579	0.412	0.0225
Granulins (GRN)	P28799	GRN	B01AC	0.482	0.0776	0.0374
Granulins (GRN)	P28799	GRN	C01DA	0.444	0.136	0.0457
Granulins (GRN)	P28799	GRN	C03CA	1.55	0.242	0.000186
GDNF family receptor alpha-3 (GDNFR-alpha-3)	O60609	GFRA3	C07AB	3.07	0.19	2.67e-07
Granulins (GRN)	P28799	GRN	C08CA	1.08	0.18	0.00179
Granulins (GRN)	P28799	GRN	M01AH	0.466	0.522	0.0407
Granulins (GRN)	P28799	GRN	M01AX	0.545	-0.4	0.0269
Granulins (GRN)	P28799	GRN	smoke	0.872	-0.102	0.00503
Granulins (GRN)	P28799	GRN	pregnant	9.53	1.12	2.45e-21
Bleomycin hydrolase (BLM hydrolase)	Q13867	BLMH	len	3.04	0.00828	9.55e-06
Bleomycin hydrolase (BLM hydrolase)	Q13867	BLMH	sex	3.57	-0.168	1.43e-06
Bleomycin hydrolase (BLM hydrolase)	Q13867	BLMH	bmi	0.61	-0.00699	0.0486
Bleomycin hydrolase (BLM hydrolase)	Q13867	BLMH	A07EC	0.86	-0.608	0.0191
Bleomycin hydrolase (BLM hydrolase)	Q13867	BLMH	A10BA	0.619	-0.233	0.0468
Bleomycin hydrolase (BLM hydrolase)	Q13867	BLMH	B01AA	0.636	0.275	0.0438
Bleomycin hydrolase (BLM hydrolase)	Q13867	BLMH	C03AA	0.984	-0.427	0.0121
Bleomycin hydrolase (BLM hydrolase)	Q13867	BLMH	C09CA	1.31	-0.351	0.00372
Bleomycin hydrolase (BLM hydrolase)	Q13867	BLMH	G04CA	0.751	0.695	0.0285
Bleomycin hydrolase (BLM hydrolase)	Q13867	BLMH	S01XA	1.13	0.854	0.00705
Bleomycin hydrolase (BLM hydrolase)	Q13867	BLMH	smoke	1.49	-0.181	0.00194
Gastric intrinsic factor (GIF)	P27352	GIF	abo	0.775	0.0559	0.0101
Gastric intrinsic factor (GIF)	P27352	GIF	A05AA	0.536	-1.9	0.0301
Gastric intrinsic factor (GIF)	P27352	GIF	A07EC	0.452	-0.78	0.0465
Gastric intrinsic factor (GIF)	P27352	GIF	A10AB	0.687	1.08	0.0141
Gastric intrinsic factor (GIF)	P27352	GIF	A10AE	1.27	1.46	0.000837
Gastric intrinsic factor (GIF)	P27352	GIF	A10BB	0.96	0.963	0.00366
Gastric intrinsic factor (GIF)	P27352	GIF	A10BF	0.688	2.15	0.0139
Gastric intrinsic factor (GIF)	P27352	GIF	A11D	0.63	-1.19	0.0187
Gastric intrinsic factor (GIF)	P27352	GIF	A11EA	0.625	-1.03	0.0192
Gastric intrinsic factor (GIF)	P27352	GIF	B03BA	1	-1.83	0.00302
Gastric intrinsic factor (GIF)	P27352	GIF	C02CA	0.476	1.26	0.0409
Gastric intrinsic factor (GIF)	P27352	GIF	C03DA	0.488	-1.28	0.0384
Draxin (DRAXIN)	Q8NBI3	DRAXIN	C07AB	3.02	0.26	3.3e-07
Gastric intrinsic factor (GIF)	P27352	GIF	G03FA	0.718	1.55	0.012
Disintegrin and metalloproteinase domain-containing protein 23 (ADAM 23)	O75077	ADAM23	TSL	0.549	-0.0993	0.0306
Disintegrin and metalloproteinase domain-containing protein 23 (ADAM 23)	O75077	ADAM23	sbp	1.93	0.00355	5.45e-05
Disintegrin and metalloproteinase domain-containing protein 23 (ADAM 23)	O75077	ADAM23	dbp	0.706	0.00482	0.015
Disintegrin and metalloproteinase domain-containing protein 23 (ADAM 23)	O75077	ADAM23	age	0.771	0.00205	0.0103
Disintegrin and metalloproteinase domain-containing protein 23 (ADAM 23)	O75077	ADAM23	sex	0.696	-0.0774	0.0147
Disintegrin and metalloproteinase domain-containing protein 23 (ADAM 23)	O75077	ADAM23	abo	1.04	0.0344	0.00329
Disintegrin and metalloproteinase domain-containing protein 23 (ADAM 23)	O75077	ADAM23	A10AB	0.649	0.548	0.0186
Disintegrin and metalloproteinase domain-containing protein 23 (ADAM 23)	O75077	ADAM23	B01AC	1.42	0.17	0.000495
Disintegrin and metalloproteinase domain-containing protein 23 (ADAM 23)	O75077	ADAM23	B03BA	0.537	0.704	0.0325
Disintegrin and metalloproteinase domain-containing protein 23 (ADAM 23)	O75077	ADAM23	C03CA	1.05	0.263	0.00275
Disintegrin and metalloproteinase domain-containing protein 23 (ADAM 23)	O75077	ADAM23	C08CA	1.32	0.256	0.000775
Disintegrin and metalloproteinase domain-containing protein 23 (ADAM 23)	O75077	ADAM23	N02CC	1.17	-0.848	0.00159
Disintegrin and metalloproteinase domain-containing protein 23 (ADAM 23)	O75077	ADAM23	N06AB	0.528	0.374	0.0339
Disintegrin and metalloproteinase domain-containing protein 23 (ADAM 23)	O75077	ADAM23	R03AC	0.46	-0.308	0.0479
Disintegrin and metalloproteinase domain-containing protein 23 (ADAM 23)	O75077	ADAM23	R03AK	0.453	-0.207	0.0494
Lactoylglutathione lyase (GLO1)	Q04760	GLO1	weight	0.855	0.00357	0.00613
Lactoylglutathione lyase (GLO1)	Q04760	GLO1	sbp	0.47	0.00222	0.044
Lactoylglutathione lyase (GLO1)	Q04760	GLO1	sex	1.43	-0.141	0.000375
Lactoylglutathione lyase (GLO1)	Q04760	GLO1	A07EC	0.819	-0.712	0.00728
Lactoylglutathione lyase (GLO1)	Q04760	GLO1	B01AA	0.524	0.342	0.032
Lactoylglutathione lyase (GLO1)	Q04760	GLO1	C01DA	0.489	-0.228	0.0384
Lactoylglutathione lyase (GLO1)	Q04760	GLO1	C02CA	0.968	1.22	0.00352
Lactoylglutathione lyase (GLO1)	Q04760	GLO1	C03CA	0.476	0.221	0.0409
Lactoylglutathione lyase (GLO1)	Q04760	GLO1	M05BA	0.461	0.596	0.0443
Lactoylglutathione lyase (GLO1)	Q04760	GLO1	R06AX	0.564	-0.932	0.0261
Lactoylglutathione lyase (GLO1)	Q04760	GLO1	pregnant	0.58	-0.447	0.0238
Tenascin-R (TN-R)	Q92752	TNR	weight	0.517	-0.00221	0.036
Tenascin-R (TN-R)	Q92752	TNR	TSL	4.58	-0.289	2.76e-10
Tenascin-R (TN-R)	Q92752	TNR	sbp	1.65	-0.00331	0.000195
Tenascin-R (TN-R)	Q92752	TNR	dbp	1.39	-0.00682	0.000624
Tenascin-R (TN-R)	Q92752	TNR	age	3.58	-0.00445	2.56e-08
Tenascin-R (TN-R)	Q92752	TNR	sex	3.35	0.171	7.3e-08
Tenascin-R (TN-R)	Q92752	TNR	bmi	0.628	-0.00772	0.0208
Tenascin-R (TN-R)	Q92752	TNR	B01AC	0.93	-0.138	0.00484
Tenascin-R (TN-R)	Q92752	TNR	C01DA	1.14	-0.28	0.00177
Tenascin-R (TN-R)	Q92752	TNR	N02AC	0.52	-0.441	0.0353
Tenascin-R (TN-R)	Q92752	TNR	R03DC	0.828	-0.718	0.00788
Tenascin-R (TN-R)	Q92752	TNR	smoke	3.47	-0.262	4.13e-08
C-type lectin domain family 10 member A (CLEC10A)	Q8IUN9	CLEC10A	len	2.05	-0.00662	2.76e-05
C-type lectin domain family 10 member A (CLEC10A)	Q8IUN9	CLEC10A	waist	0.499	0.000767	0.0393
C-type lectin domain family 10 member A (CLEC10A)	Q8IUN9	CLEC10A	TSL	0.825	0.116	0.00798
C-type lectin domain family 10 member A (CLEC10A)	Q8IUN9	CLEC10A	sbp	3.12	0.00428	2.7e-07
C-type lectin domain family 10 member A (CLEC10A)	Q8IUN9	CLEC10A	dbp	2.45	0.00851	5.33e-06
C-type lectin domain family 10 member A (CLEC10A)	Q8IUN9	CLEC10A	age	5.93	0.00542	5.53e-13
C-type lectin domain family 10 member A (CLEC10A)	Q8IUN9	CLEC10A	bmi	1.42	0.011	0.000487
C-type lectin domain family 10 member A (CLEC10A)	Q8IUN9	CLEC10A	A03AD	0.513	-0.927	0.0365
C-type lectin domain family 10 member A (CLEC10A)	Q8IUN9	CLEC10A	A10BB	0.539	0.389	0.0322
C-type lectin domain family 10 member A (CLEC10A)	Q8IUN9	CLEC10A	B01AC	0.853	0.125	0.00698
C-type lectin domain family 10 member A (CLEC10A)	Q8IUN9	CLEC10A	C03CA	0.983	0.242	0.00377
Insulin-like growth factor-binding protein 2 (IGFBP-2)	P18065	IGFBP2	C07AB	2.85	0.436	3.54e-07
C-type lectin domain family 10 member A (CLEC10A)	Q8IUN9	CLEC10A	M01AB	0.889	-0.499	0.00588
C-type lectin domain family 10 member A (CLEC10A)	Q8IUN9	CLEC10A	N02AC	0.717	0.491	0.0134
C-type lectin domain family 10 member A (CLEC10A)	Q8IUN9	CLEC10A	R03DC	0.708	-0.629	0.014
C-type lectin domain family 10 member A (CLEC10A)	Q8IUN9	CLEC10A	R06AX	1.16	-0.986	0.00163
C-type lectin domain family 10 member A (CLEC10A)	Q8IUN9	CLEC10A	smoke	2.41	0.207	5.18e-06
Intercellular adhesion molecule 2 (ICAM-2)	P13598	ICAM2	TSL	1.16	-0.128	0.0012
Intercellular adhesion molecule 2 (ICAM-2)	P13598	ICAM2	sbp	0.999	0.00221	0.00291
Intercellular adhesion molecule 2 (ICAM-2)	P13598	ICAM2	age	0.565	0.00151	0.0241
Intercellular adhesion molecule 2 (ICAM-2)	P13598	ICAM2	abo	6.89	0.0775	3.16e-15
Intercellular adhesion molecule 2 (ICAM-2)	P13598	ICAM2	A05AA	0.525	0.882	0.0298
Intercellular adhesion molecule 2 (ICAM-2)	P13598	ICAM2	A11E	0.61	0.55	0.0192
Intercellular adhesion molecule 2 (ICAM-2)	P13598	ICAM2	C03CA	1.13	0.233	0.00142
Intercellular adhesion molecule 2 (ICAM-2)	P13598	ICAM2	C08CA	0.88	0.183	0.00489
Intercellular adhesion molecule 2 (ICAM-2)	P13598	ICAM2	N02AC	0.553	0.406	0.0258
Intercellular adhesion molecule 2 (ICAM-2)	P13598	ICAM2	N02BE	0.663	0.187	0.0146
Intercellular adhesion molecule 2 (ICAM-2)	P13598	ICAM2	smoke	0.501	-0.0875	0.0336
Neuropilin-2 (NRP2)	O60462	NRP2	len	0.624	-0.00351	0.0212
Neuropilin-2 (NRP2)	O60462	NRP2	sbp	0.576	0.00179	0.028
Neuropilin-2 (NRP2)	O60462	NRP2	age	1.18	0.00232	0.00147
Neuropilin-2 (NRP2)	O60462	NRP2	abo	0.534	-0.0227	0.0354
Neuropilin-2 (NRP2)	O60462	NRP2	A05AA	0.649	1	0.0187
Neuropilin-2 (NRP2)	O60462	NRP2	A11EA	0.862	0.667	0.0067
Neuropilin-2 (NRP2)	O60462	NRP2	C08CA	0.706	0.171	0.0142
Neuropilin-2 (NRP2)	O60462	NRP2	C09AA	0.52	-0.124	0.0353
Neuropilin-2 (NRP2)	O60462	NRP2	C09CA	0.462	0.191	0.0473
Neuropilin-2 (NRP2)	O60462	NRP2	pregnant	0.729	0.377	0.0126
Contactin-5 (CNTN5)	O94779	CNTN5	len	2.08	-0.00633	2.41e-05
Contactin-5 (CNTN5)	O94779	CNTN5	weight	3.45	-0.00515	4.79e-08
Contactin-5 (CNTN5)	O94779	CNTN5	sbp	0.523	0.00167	0.0363
Contactin-5 (CNTN5)	O94779	CNTN5	age	0.641	0.0017	0.0193
Contactin-5 (CNTN5)	O94779	CNTN5	sex	2.32	0.128	7.7e-06
Contactin-5 (CNTN5)	O94779	CNTN5	bmi	1.36	-0.0102	0.00066
Contactin-5 (CNTN5)	O94779	CNTN5	A01AA	0.479	0.85	0.0434
Contactin-5 (CNTN5)	O94779	CNTN5	C02CA	0.631	-0.69	0.0204
Contactin-5 (CNTN5)	O94779	CNTN5	C03DA	0.554	-0.647	0.0298
Cystatin-B (CSTB)	P04080	CSTB	C07AB	2.84	0.334	3.77e-07
Interleukin-6 (IL-6)	P05231	IL6	C07AB	2.89	0.565	4.18e-07
Contactin-5 (CNTN5)	O94779	CNTN5	G03CA	0.61	0.43	0.0226
Contactin-5 (CNTN5)	O94779	CNTN5	M05BA	0.505	-0.437	0.0381
Contactin-5 (CNTN5)	O94779	CNTN5	R03AK	0.886	-0.262	0.00596
Contactin-5 (CNTN5)	O94779	CNTN5	S01EE	0.468	0.377	0.0459
Contactin-5 (CNTN5)	O94779	CNTN5	smoke	1.37	-0.148	0.000602
Contactin-5 (CNTN5)	O94779	CNTN5	pregnant	0.564	-0.328	0.0283
NKG2D ligand 2 (N2DL-2)	Q9BZM5	ULBP2	waist	0.533	0.000794	0.0332
NKG2D ligand 2 (N2DL-2)	Q9BZM5	ULBP2	TSL	0.493	-0.0899	0.0404
NKG2D ligand 2 (N2DL-2)	Q9BZM5	ULBP2	sbp	2.38	0.00378	7.11e-06
NKG2D ligand 2 (N2DL-2)	Q9BZM5	ULBP2	age	2.17	0.00328	1.6e-05
NKG2D ligand 2 (N2DL-2)	Q9BZM5	ULBP2	bmi	1.02	0.00935	0.00321
NKG2D ligand 2 (N2DL-2)	Q9BZM5	ULBP2	A02BC	0.824	0.234	0.00802
NKG2D ligand 2 (N2DL-2)	Q9BZM5	ULBP2	A05AA	0.817	1.17	0.0083
NKG2D ligand 2 (N2DL-2)	Q9BZM5	ULBP2	A11EA	2.94	1.28	4.74e-07
NKG2D ligand 2 (N2DL-2)	Q9BZM5	ULBP2	B01AA	0.887	0.341	0.00594
NKG2D ligand 2 (N2DL-2)	Q9BZM5	ULBP2	B01AC	2.42	0.212	5.13e-06
NKG2D ligand 2 (N2DL-2)	Q9BZM5	ULBP2	C02CA	0.725	0.781	0.0129
NKG2D ligand 2 (N2DL-2)	Q9BZM5	ULBP2	C03AA	0.458	0.279	0.0483
NKG2D ligand 2 (N2DL-2)	Q9BZM5	ULBP2	C03CA	8.31	0.705	9.13e-18
Galectin-4 (Gal-4)	P56470	LGALS4	C07AB	2.81	0.315	4.22e-07
NKG2D ligand 2 (N2DL-2)	Q9BZM5	ULBP2	C08CA	1.6	0.268	0.000216
NKG2D ligand 2 (N2DL-2)	Q9BZM5	ULBP2	C09AA	0.544	0.132	0.0314
NKG2D ligand 2 (N2DL-2)	Q9BZM5	ULBP2	C09CA	1.23	0.325	0.00121
NKG2D ligand 2 (N2DL-2)	Q9BZM5	ULBP2	H03AA	0.659	0.179	0.0178
NKG2D ligand 2 (N2DL-2)	Q9BZM5	ULBP2	N02BE	0.624	0.197	0.0212
NKG2D ligand 2 (N2DL-2)	Q9BZM5	ULBP2	N06AB	0.657	0.398	0.018
NKG2D ligand 2 (N2DL-2)	Q9BZM5	ULBP2	R03AK	0.528	-0.213	0.0339
Heat shock 27 kDa protein (HSP 27)	P04792	HSPB1	weight	0.468	0.00328	0.0428
Heat shock 27 kDa protein (HSP 27)	P04792	HSPB1	sbp	1.25	0.0045	0.000976
Heat shock 27 kDa protein (HSP 27)	P04792	HSPB1	dbp	0.738	0.00781	0.0115
Heat shock 27 kDa protein (HSP 27)	P04792	HSPB1	age	0.905	0.00347	0.00477
Heat shock 27 kDa protein (HSP 27)	P04792	HSPB1	bmi	0.547	0.0113	0.0285
Heat shock 27 kDa protein (HSP 27)	P04792	HSPB1	B01AA	0.506	0.417	0.0351
Heat shock 27 kDa protein (HSP 27)	P04792	HSPB1	B01AC	0.698	0.189	0.0133
Heat shock 27 kDa protein (HSP 27)	P04792	HSPB1	C03CA	1.24	0.444	0.00093
Heat shock 27 kDa protein (HSP 27)	P04792	HSPB1	C09CA	1.01	0.496	0.00284
Heat shock 27 kDa protein (HSP 27)	P04792	HSPB1	H02AB	0.527	0.648	0.0316
C-C motif chemokine 23 (CCL23)	P55773	CCL23	len	0.441	0.00341	0.0466
C-C motif chemokine 23 (CCL23)	P55773	CCL23	weight	2.46	0.00498	2.28e-06
C-C motif chemokine 23 (CCL23)	P55773	CCL23	sbp	3.33	0.00486	4.47e-08
C-C motif chemokine 23 (CCL23)	P55773	CCL23	dbp	1.79	0.00804	6.57e-05
C-C motif chemokine 23 (CCL23)	P55773	CCL23	age	5.11	0.00549	6.62e-12
C-C motif chemokine 23 (CCL23)	P55773	CCL23	sex	1.63	-0.124	0.000122
C-C motif chemokine 23 (CCL23)	P55773	CCL23	bmi	2.17	0.0149	9.33e-06
C-C motif chemokine 23 (CCL23)	P55773	CCL23	abo	0.692	0.0295	0.0139
C-C motif chemokine 23 (CCL23)	P55773	CCL23	A02BC	0.768	0.247	0.00852
C-C motif chemokine 23 (CCL23)	P55773	CCL23	A07EC	0.724	-0.561	0.0107
C-C motif chemokine 23 (CCL23)	P55773	CCL23	A11EA	1.29	0.838	0.000627
C-C motif chemokine 23 (CCL23)	P55773	CCL23	B01AA	0.691	0.341	0.0126
C-C motif chemokine 23 (CCL23)	P55773	CCL23	B01AC	1.65	0.196	0.000112
C-C motif chemokine 23 (CCL23)	P55773	CCL23	C03CA	3.67	0.507	6.77e-09
Urokinase plasminogen activator surface receptor (U-PAR)	Q03405	PLAUR	C07AB	2.8	0.28	4.49e-07
C-C motif chemokine 23 (CCL23)	P55773	CCL23	C08CA	1.32	0.27	0.000547
C-C motif chemokine 23 (CCL23)	P55773	CCL23	C09AA	1.35	0.23	0.000474
C-C motif chemokine 23 (CCL23)	P55773	CCL23	C09CA	0.53	0.236	0.029
C-C motif chemokine 23 (CCL23)	P55773	CCL23	C10AA	0.484	0.114	0.0369
C-C motif chemokine 23 (CCL23)	P55773	CCL23	G04CA	0.791	0.756	0.00758
C-C motif chemokine 23 (CCL23)	P55773	CCL23	G04CB	0.52	0.402	0.0306
C-C motif chemokine 23 (CCL23)	P55773	CCL23	H02AB	0.751	0.522	0.00927
C-C motif chemokine 23 (CCL23)	P55773	CCL23	M01AX	0.612	0.576	0.0189
C-C motif chemokine 23 (CCL23)	P55773	CCL23	N06AB	0.858	0.483	0.00542
C-C motif chemokine 23 (CCL23)	P55773	CCL23	S01EC	0.527	1.07	0.0294
C-C motif chemokine 23 (CCL23)	P55773	CCL23	S01XA	0.703	0.873	0.0118
C-C motif chemokine 23 (CCL23)	P55773	CCL23	pregnant	2.43	-0.768	2.52e-06
Serine protease 27 (PRSS27)	Q9BQR3	PRSS27	TSL	0.526	-0.097	0.0317
Serine protease 27 (PRSS27)	Q9BQR3	PRSS27	bmi	0.551	-0.0071	0.0279
Serine protease 27 (PRSS27)	Q9BQR3	PRSS27	A10AB	0.529	0.498	0.0311
Serine protease 27 (PRSS27)	Q9BQR3	PRSS27	A11EA	0.539	0.503	0.0296
Platelet endothelial cell adhesion molecule (PECAM-1)	P16284	PECAM1	len	0.939	0.00426	0.00365
Platelet endothelial cell adhesion molecule (PECAM-1)	P16284	PECAM1	weight	1.88	0.00372	3.82e-05
Platelet endothelial cell adhesion molecule (PECAM-1)	P16284	PECAM1	sbp	1.87	0.00312	4.58e-05
Platelet endothelial cell adhesion molecule (PECAM-1)	P16284	PECAM1	dbp	0.476	0.00356	0.0401
Platelet endothelial cell adhesion molecule (PECAM-1)	P16284	PECAM1	age	0.5	0.00147	0.0339
Platelet endothelial cell adhesion molecule (PECAM-1)	P16284	PECAM1	sex	2.64	-0.136	9.24e-07
Platelet endothelial cell adhesion molecule (PECAM-1)	P16284	PECAM1	bmi	0.841	0.00792	0.00596
Platelet endothelial cell adhesion molecule (PECAM-1)	P16284	PECAM1	abo	3.75	0.0592	7.88e-09
Platelet endothelial cell adhesion molecule (PECAM-1)	P16284	PECAM1	A02BC	0.721	-0.205	0.0108
Platelet endothelial cell adhesion molecule (PECAM-1)	P16284	PECAM1	A03AD	0.61	-0.982	0.0191
Platelet endothelial cell adhesion molecule (PECAM-1)	P16284	PECAM1	B01AA	0.528	0.246	0.0294
Platelet endothelial cell adhesion molecule (PECAM-1)	P16284	PECAM1	C01AA	0.633	0.409	0.0171
Platelet endothelial cell adhesion molecule (PECAM-1)	P16284	PECAM1	C03CA	0.634	0.18	0.0169
Platelet endothelial cell adhesion molecule (PECAM-1)	P16284	PECAM1	smoke	0.525	-0.0923	0.0297
Platelet endothelial cell adhesion molecule (PECAM-1)	P16284	PECAM1	pregnant	0.739	-0.362	0.00984
Prostasin (PRSS8 )	Q16651	PRSS8	weight	2.11	0.0046	1.55e-05
Prostasin (PRSS8 )	Q16651	PRSS8	sbp	3.55	0.00498	2.37e-08
Prostasin (PRSS8 )	Q16651	PRSS8	dbp	2.07	0.00862	2.16e-05
Prostasin (PRSS8 )	Q16651	PRSS8	age	3.42	0.00445	3.3e-08
Prostasin (PRSS8 )	Q16651	PRSS8	sex	4.4	-0.203	3.35e-10
Prostasin (PRSS8 )	Q16651	PRSS8	bmi	1.68	0.013	0.000117
Prostasin (PRSS8 )	Q16651	PRSS8	A02BC	0.446	0.184	0.0479
Prostasin (PRSS8 )	Q16651	PRSS8	A07EC	0.793	-0.574	0.0083
Prostasin (PRSS8 )	Q16651	PRSS8	A10A	0.45	0.395	0.047
Prostasin (PRSS8 )	Q16651	PRSS8	A10AB	0.833	0.657	0.00682
Prostasin (PRSS8 )	Q16651	PRSS8	A10AE	0.626	0.57	0.0191
Prostasin (PRSS8 )	Q16651	PRSS8	A10BA	0.577	0.247	0.0244
Prostasin (PRSS8 )	Q16651	PRSS8	A11EA	0.637	0.575	0.018
Prostasin (PRSS8 )	Q16651	PRSS8	B01AA	0.88	0.363	0.0054
Prostasin (PRSS8 )	Q16651	PRSS8	B01AC	2.69	0.244	1.02e-06
Prostasin (PRSS8 )	Q16651	PRSS8	C01DA	0.876	0.25	0.00551
Prostasin (PRSS8 )	Q16651	PRSS8	C02CA	0.906	0.968	0.00476
Prostasin (PRSS8 )	Q16651	PRSS8	C03CA	1.98	0.37	2.83e-05
Fms-related tyrosine kinase 3 ligand (Flt3L)	P49771	FLT3LG	C07AB	2.74	0.267	5.8e-07
Prostasin (PRSS8 )	Q16651	PRSS8	C08CA	0.524	0.168	0.0319
Prostasin (PRSS8 )	Q16651	PRSS8	C09AA	0.842	0.178	0.0065
Prostasin (PRSS8 )	Q16651	PRSS8	C10AA	2.17	0.235	1.17e-05
Prostasin (PRSS8 )	Q16651	PRSS8	G04CA	0.796	0.741	0.00817
Prostasin (PRSS8 )	Q16651	PRSS8	G04CB	0.779	0.451	0.00887
Prostasin (PRSS8 )	Q16651	PRSS8	H02AB	0.565	0.442	0.026
Prostasin (PRSS8 )	Q16651	PRSS8	H03AA	0.443	0.159	0.0486
Prostasin (PRSS8 )	Q16651	PRSS8	N02AA	0.88	0.552	0.00539
Prostasin (PRSS8 )	Q16651	PRSS8	N02BE	1.05	0.279	0.00232
Prostasin (PRSS8 )	Q16651	PRSS8	smoke	0.895	0.139	0.00498
Prostasin (PRSS8 )	Q16651	PRSS8	pregnant	4.39	1.01	3.46e-10
Melusin (ITGB1BP2)	Q9UKP3	ITGB1BP2	A10BA	0.633	-0.4	0.0433
Melusin (ITGB1BP2)	Q9UKP3	ITGB1BP2	B01AA	0.71	0.524	0.0322
Melusin (ITGB1BP2)	Q9UKP3	ITGB1BP2	C01AA	2.84	1.99	1.67e-05
Melusin (ITGB1BP2)	Q9UKP3	ITGB1BP2	C03CA	1.42	0.487	0.00245
Melusin (ITGB1BP2)	Q9UKP3	ITGB1BP2	C09CA	1.03	0.524	0.01
Melusin (ITGB1BP2)	Q9UKP3	ITGB1BP2	R03CC	0.724	0.488	0.0306
Integrin beta-2 (ITGB2)	P05107	ITGB2	weight	1.18	0.00293	0.00113
Integrin beta-2 (ITGB2)	P05107	ITGB2	waist	0.496	0.000736	0.0349
Integrin beta-2 (ITGB2)	P05107	ITGB2	sbp	3.11	0.004	1.3e-07
Integrin beta-2 (ITGB2)	P05107	ITGB2	dbp	1.81	0.00689	5.89e-05
Integrin beta-2 (ITGB2)	P05107	ITGB2	age	2.2	0.00308	7.72e-06
Integrin beta-2 (ITGB2)	P05107	ITGB2	bmi	2.66	0.014	9.16e-07
Integrin beta-2 (ITGB2)	P05107	ITGB2	A03AD	1.27	-1.41	0.000713
Integrin beta-2 (ITGB2)	P05107	ITGB2	A10AB	0.648	0.506	0.0158
Integrin beta-2 (ITGB2)	P05107	ITGB2	A10AE	0.442	0.418	0.0462
Integrin beta-2 (ITGB2)	P05107	ITGB2	A11EA	0.628	0.498	0.0175
Integrin beta-2 (ITGB2)	P05107	ITGB2	B01AC	0.703	0.109	0.0119
Integrin beta-2 (ITGB2)	P05107	ITGB2	C03CA	1.21	0.248	0.000968
Integrin beta-2 (ITGB2)	P05107	ITGB2	C08CA	0.45	0.134	0.0442
Integrin beta-2 (ITGB2)	P05107	ITGB2	C10AA	0.706	0.117	0.0117
Integrin beta-2 (ITGB2)	P05107	ITGB2	H03AA	0.572	0.157	0.0234
Integrin beta-2 (ITGB2)	P05107	ITGB2	N02BE	1.12	0.25	0.00151
Integrin beta-2 (ITGB2)	P05107	ITGB2	S01XA	0.863	0.824	0.0053
Integrin beta-2 (ITGB2)	P05107	ITGB2	smoke	1.74	-0.168	7.2e-05
Hydroxyacylglutathione hydrolase, mitochondrial (HAGH)	Q16775	HAGH	N02CC	1.41	1.27	0.03
Hydroxyacylglutathione hydrolase, mitochondrial (HAGH)	Q16775	HAGH	R03AC	1.79	0.831	0.0144
Interleukin-10 receptor subunit alpha (IL-10RA)	Q13651	IL10RA	A02BC	2.34	0.485	0.019
Interleukin-10 receptor subunit alpha (IL-10RA)	Q13651	IL10RA	A03AD	2.24	1.47	0.0216
Interleukin-10 receptor subunit alpha (IL-10RA)	Q13651	IL10RA	N02BE	2.58	0.467	0.0137
Ephrin-A4 (EFNA4)	P52798	EFNA4	weight	1.11	0.00236	0.00212
Ephrin-A4 (EFNA4)	P52798	EFNA4	waist	1.29	0.000948	0.000891
Ephrin-A4 (EFNA4)	P52798	EFNA4	sbp	4.21	0.00383	2.04e-09
Ephrin-A4 (EFNA4)	P52798	EFNA4	dbp	1.37	0.00489	0.000697
Ephrin-A4 (EFNA4)	P52798	EFNA4	age	5.79	0.00412	1.08e-12
Ephrin-A4 (EFNA4)	P52798	EFNA4	bmi	2.9	0.0121	5.81e-07
Ephrin-A4 (EFNA4)	P52798	EFNA4	A02BC	1.06	0.203	0.00266
Ephrin-A4 (EFNA4)	P52798	EFNA4	A07EC	0.792	-0.396	0.00934
Ephrin-A4 (EFNA4)	P52798	EFNA4	A10AB	1.06	0.513	0.00257
Ephrin-A4 (EFNA4)	P52798	EFNA4	A10AC	0.686	0.475	0.0156
Ephrin-A4 (EFNA4)	P52798	EFNA4	A10AE	0.87	0.464	0.00645
Ephrin-A4 (EFNA4)	P52798	EFNA4	A10BA	0.614	0.191	0.0222
Ephrin-A4 (EFNA4)	P52798	EFNA4	A10BB	0.769	0.357	0.0105
Ephrin-A4 (EFNA4)	P52798	EFNA4	A11EA	3.39	1.06	6.19e-08
Ephrin-A4 (EFNA4)	P52798	EFNA4	B01AA	0.773	0.244	0.0103
Ephrin-A4 (EFNA4)	P52798	EFNA4	B01AC	4.58	0.223	2.77e-10
Ephrin-A4 (EFNA4)	P52798	EFNA4	B03BA	1.95	0.981	4.37e-05
Ephrin-A4 (EFNA4)	P52798	EFNA4	C01DA	0.759	0.166	0.0109
Ephrin-A4 (EFNA4)	P52798	EFNA4	C02CA	1.53	0.87	0.000294
Ephrin-A4 (EFNA4)	P52798	EFNA4	C03AA	0.469	0.216	0.0457
Ephrin-A4 (EFNA4)	P52798	EFNA4	C03CA	10.1	0.595	2.24e-21
CD27 antigen (CD27)	P26842	CD27	C07AB	2.87	0.258	6.05e-07
Ephrin-A4 (EFNA4)	P52798	EFNA4	C08CA	2.49	0.257	3.63e-06
Ephrin-A4 (EFNA4)	P52798	EFNA4	C09AA	2.11	0.2	2.05e-05
Ephrin-A4 (EFNA4)	P52798	EFNA4	C09CA	1.68	0.291	0.000151
Ephrin-A4 (EFNA4)	P52798	EFNA4	C10AA	1.05	0.116	0.00276
Ephrin-A4 (EFNA4)	P52798	EFNA4	H02AB	0.708	0.342	0.014
Ephrin-A4 (EFNA4)	P52798	EFNA4	M04AA	0.548	0.33	0.0307
Ephrin-A4 (EFNA4)	P52798	EFNA4	M05BA	0.652	0.402	0.0184
Ephrin-A4 (EFNA4)	P52798	EFNA4	N02AX	0.497	0.204	0.0396
Ephrin-A4 (EFNA4)	P52798	EFNA4	N02BE	1.12	0.202	0.00198
Ephrin-A4 (EFNA4)	P52798	EFNA4	N06AB	0.534	0.275	0.0329
Galectin-3 (Gal-3)	P17931	LGALS3	len	0.772	-0.00349	0.00843
Galectin-3 (Gal-3)	P17931	LGALS3	weight	0.524	0.00178	0.0301
Galectin-3 (Gal-3)	P17931	LGALS3	TSL	0.485	-0.0772	0.0369
Galectin-3 (Gal-3)	P17931	LGALS3	sbp	4.17	0.00421	8.9e-10
Galectin-3 (Gal-3)	P17931	LGALS3	dbp	1.62	0.00593	0.000145
Galectin-3 (Gal-3)	P17931	LGALS3	age	5.68	0.00449	4.29e-13
Galectin-3 (Gal-3)	P17931	LGALS3	sex	0.471	0.052	0.0394
Galectin-3 (Gal-3)	P17931	LGALS3	bmi	2.08	0.0113	1.42e-05
Galectin-3 (Gal-3)	P17931	LGALS3	A03AD	0.729	-0.973	0.0104
Galectin-3 (Gal-3)	P17931	LGALS3	A07EC	0.437	-0.338	0.0475
Galectin-3 (Gal-3)	P17931	LGALS3	A11EA	1.24	0.635	0.00084
Galectin-3 (Gal-3)	P17931	LGALS3	B01AC	1.23	0.131	0.000851
Galectin-3 (Gal-3)	P17931	LGALS3	C03AB	1.11	0.403	0.00153
Galectin-3 (Gal-3)	P17931	LGALS3	C03CA	3.57	0.387	1.14e-08
Galectin-3 (Gal-3)	P17931	LGALS3	C03DA	0.671	0.661	0.014
Tyrosine-protein kinase Mer (MERTK)	Q12866	MERTK	C07AB	2.78	0.241	6.87e-07
Galectin-3 (Gal-3)	P17931	LGALS3	C08CA	0.971	0.179	0.00309
Galectin-3 (Gal-3)	P17931	LGALS3	C10AA	1.05	0.129	0.00213
Galectin-3 (Gal-3)	P17931	LGALS3	G04CA	0.866	0.613	0.00524
Galectin-3 (Gal-3)	P17931	LGALS3	H02AB	0.505	0.332	0.0331
Galectin-3 (Gal-3)	P17931	LGALS3	H03AA	0.727	0.161	0.0105
Galectin-3 (Gal-3)	P17931	LGALS3	M01AX	0.57	-0.431	0.0236
Galectin-3 (Gal-3)	P17931	LGALS3	N02AX	0.789	0.294	0.00769
Galectin-3 (Gal-3)	P17931	LGALS3	N02BE	0.985	0.213	0.00289
Galectin-3 (Gal-3)	P17931	LGALS3	S01XA	1.14	0.861	0.00134
Kallikrein-8 (hK8)	O60259	KLK8	len	0.486	0.00296	0.0412
Kallikrein-8 (hK8)	O60259	KLK8	weight	0.992	0.00263	0.00349
Kallikrein-8 (hK8)	O60259	KLK8	TSL	1.62	-0.149	0.000181
Kallikrein-8 (hK8)	O60259	KLK8	age	1.8	-0.00272	7.83e-05
Kallikrein-8 (hK8)	O60259	KLK8	bmi	0.554	0.00624	0.0292
Kallikrein-8 (hK8)	O60259	KLK8	C02CA	1.37	0.984	0.000578
Kallikrein-8 (hK8)	O60259	KLK8	C03CA	0.478	0.152	0.0429
Kallikrein-8 (hK8)	O60259	KLK8	C03DA	0.742	-0.724	0.0115
Kallikrein-8 (hK8)	O60259	KLK8	G03FA	0.752	-0.728	0.011
Kallikrein-8 (hK8)	O60259	KLK8	N02AA	0.485	0.338	0.0414
Kallikrein-8 (hK8)	O60259	KLK8	S01XA	0.662	-0.684	0.017
Kallikrein-8 (hK8)	O60259	KLK8	snuff	0.812	0.022	0.0471
Protein delta homolog 1 (DLK-1)	P80370	DLK1	weight	1.4	0.00527	0.000382
Protein delta homolog 1 (DLK-1)	P80370	DLK1	waist	0.633	0.00137	0.0171
Protein delta homolog 1 (DLK-1)	P80370	DLK1	sbp	1.86	0.00508	4.67e-05
Protein delta homolog 1 (DLK-1)	P80370	DLK1	age	1.98	0.0048	2.28e-05
Protein delta homolog 1 (DLK-1)	P80370	DLK1	sex	0.796	-0.122	0.00736
Protein delta homolog 1 (DLK-1)	P80370	DLK1	bmi	1.33	0.0164	0.000528
Protein delta homolog 1 (DLK-1)	P80370	DLK1	A03AD	0.484	-1.44	0.037
Protein delta homolog 1 (DLK-1)	P80370	DLK1	A11EA	0.442	0.687	0.0464
Protein delta homolog 1 (DLK-1)	P80370	DLK1	C03CA	0.939	0.36	0.00363
Protein delta homolog 1 (DLK-1)	P80370	DLK1	C03DA	0.922	-1.4	0.00396
Protein delta homolog 1 (DLK-1)	P80370	DLK1	C08CA	0.572	0.249	0.0234
Protein delta homolog 1 (DLK-1)	P80370	DLK1	C08DB	0.561	0.774	0.0248
Protein delta homolog 1 (DLK-1)	P80370	DLK1	C09AA	0.438	0.184	0.0474
Protein delta homolog 1 (DLK-1)	P80370	DLK1	G04CA	0.476	0.823	0.0386
Protein delta homolog 1 (DLK-1)	P80370	DLK1	R01BA	0.655	-1.18	0.0152
Protein delta homolog 1 (DLK-1)	P80370	DLK1	smoke	0.498	-0.148	0.0342
Protein delta homolog 1 (DLK-1)	P80370	DLK1	pregnant	1.86	0.944	3.95e-05
Mucin-16 (MUC-16)	Q8WXI7	MUC16	len	0.971	-0.0082	0.00387
Mucin-16 (MUC-16)	Q8WXI7	MUC16	sex	0.716	0.135	0.013
Mucin-16 (MUC-16)	Q8WXI7	MUC16	A05AA	0.447	1.56	0.05
Mucin-16 (MUC-16)	Q8WXI7	MUC16	C03DA	1.15	1.77	0.00167
Mucin-16 (MUC-16)	Q8WXI7	MUC16	H02AB	0.871	0.894	0.00618
Mucin-16 (MUC-16)	Q8WXI7	MUC16	N02AA	1.7	1.25	0.000127
Mucin-16 (MUC-16)	Q8WXI7	MUC16	N06AA	0.78	1.19	0.00962
Mucin-16 (MUC-16)	Q8WXI7	MUC16	S01XA	0.891	1.56	0.00562
Mucin-16 (MUC-16)	Q8WXI7	MUC16	pregnant	0.817	0.751	0.00796
C-type lectin domain family 4 member K (CD207)	Q9UJ71	CD207	sbp	2.36	0.00365	7.24e-06
C-type lectin domain family 4 member K (CD207)	Q9UJ71	CD207	dbp	0.956	0.00523	0.00443
C-type lectin domain family 4 member K (CD207)	Q9UJ71	CD207	age	3.73	0.00418	1.13e-08
C-type lectin domain family 4 member K (CD207)	Q9UJ71	CD207	A10BB	0.731	0.412	0.0122
C-type lectin domain family 4 member K (CD207)	Q9UJ71	CD207	A11EA	0.563	0.551	0.0278
C-type lectin domain family 4 member K (CD207)	Q9UJ71	CD207	B01AA	0.633	0.282	0.0197
C-type lectin domain family 4 member K (CD207)	Q9UJ71	CD207	B01AC	1.78	0.176	8.59e-05
C-type lectin domain family 4 member K (CD207)	Q9UJ71	CD207	C02CA	0.546	0.664	0.0303
C-type lectin domain family 4 member K (CD207)	Q9UJ71	CD207	C03AA	0.564	0.303	0.0277
C-type lectin domain family 4 member K (CD207)	Q9UJ71	CD207	C03CA	2.71	0.388	1.25e-06
C-type lectin domain family 4 member K (CD207)	Q9UJ71	CD207	C03DA	0.531	-0.654	0.0327
Interleukin-8 (IL-8)	P10145	CXCL8	C07AB	2.71	0.476	6.93e-07
Mothers against decapentaplegic homolog 5 (MAD homolog 5)	Q99717	SMAD5	C07AB	2.83	0.206	6.99e-07
C-type lectin domain family 4 member K (CD207)	Q9UJ71	CD207	C08CA	1.19	0.227	0.00136
C-type lectin domain family 4 member K (CD207)	Q9UJ71	CD207	C09AA	0.754	0.15	0.0109
C-type lectin domain family 4 member K (CD207)	Q9UJ71	CD207	C09CA	0.722	0.244	0.0128
C-type lectin domain family 4 member K (CD207)	Q9UJ71	CD207	C10AA	1.01	0.144	0.00316
C-type lectin domain family 4 member K (CD207)	Q9UJ71	CD207	G04CB	0.686	0.373	0.0152
C-type lectin domain family 4 member K (CD207)	Q9UJ71	CD207	M04AA	0.795	0.507	0.00892
C-type lectin domain family 4 member K (CD207)	Q9UJ71	CD207	N06AB	0.666	0.393	0.0167
C-type lectin domain family 4 member K (CD207)	Q9UJ71	CD207	S01XA	0.688	-0.745	0.015
C-type lectin domain family 4 member K (CD207)	Q9UJ71	CD207	smoke	1.16	0.14	0.00157
C-type lectin domain family 4 member K (CD207)	Q9UJ71	CD207	pregnant	1.2	-0.493	0.0013
Programmed cell death 1 ligand 2 (PD-L2)	Q9BQ51	PDCD1LG2	sbp	0.922	0.00213	0.00476
Programmed cell death 1 ligand 2 (PD-L2)	Q9BQ51	PDCD1LG2	age	0.759	0.00176	0.0098
Programmed cell death 1 ligand 2 (PD-L2)	Q9BQ51	PDCD1LG2	A02BC	0.627	0.183	0.019
Programmed cell death 1 ligand 2 (PD-L2)	Q9BQ51	PDCD1LG2	A06AD	0.537	0.51	0.03
Programmed cell death 1 ligand 2 (PD-L2)	Q9BQ51	PDCD1LG2	A10A	0.462	0.335	0.0442
Programmed cell death 1 ligand 2 (PD-L2)	Q9BQ51	PDCD1LG2	A10AB	0.503	0.428	0.0358
Programmed cell death 1 ligand 2 (PD-L2)	Q9BQ51	PDCD1LG2	A10AE	0.473	0.415	0.0416
Programmed cell death 1 ligand 2 (PD-L2)	Q9BQ51	PDCD1LG2	A10BA	0.577	0.207	0.0245
Programmed cell death 1 ligand 2 (PD-L2)	Q9BQ51	PDCD1LG2	A11EA	1.27	0.679	0.000847
Programmed cell death 1 ligand 2 (PD-L2)	Q9BQ51	PDCD1LG2	A12AX	0.453	0.406	0.0463
Programmed cell death 1 ligand 2 (PD-L2)	Q9BQ51	PDCD1LG2	B01AA	1.3	0.37	0.000706
Programmed cell death 1 ligand 2 (PD-L2)	Q9BQ51	PDCD1LG2	B01AC	0.706	0.105	0.0128
Programmed cell death 1 ligand 2 (PD-L2)	Q9BQ51	PDCD1LG2	C03CA	1.62	0.281	0.000154
Alpha-2-macroglobulin receptor-associated protein (Alpha-2-MRAP)	P30533	LRPAP1	C07AB	2.86	0.231	7.02e-07
Vascular endothelial growth factor A (VEGF-A)	P15692	VEGFA	C07AB	2.81	0.245	7.62e-07
Programmed cell death 1 ligand 2 (PD-L2)	Q9BQ51	PDCD1LG2	C08CA	0.574	0.148	0.0249
Programmed cell death 1 ligand 2 (PD-L2)	Q9BQ51	PDCD1LG2	H02AB	0.525	0.357	0.0319
Programmed cell death 1 ligand 2 (PD-L2)	Q9BQ51	PDCD1LG2	H03AA	0.657	0.162	0.0163
Programmed cell death 1 ligand 2 (PD-L2)	Q9BQ51	PDCD1LG2	N02BE	0.546	0.168	0.0286
Programmed cell death 1 ligand 2 (PD-L2)	Q9BQ51	PDCD1LG2	pregnant	3.23	0.726	7.93e-08
WNT1-inducible-signaling pathway protein 1 (WISP-1)	O95388	WISP1	len	1.67	-0.00582	0.000148
WNT1-inducible-signaling pathway protein 1 (WISP-1)	O95388	WISP1	waist	0.723	0.000898	0.0127
WNT1-inducible-signaling pathway protein 1 (WISP-1)	O95388	WISP1	sbp	3.01	0.0041	3.89e-07
WNT1-inducible-signaling pathway protein 1 (WISP-1)	O95388	WISP1	age	2.23	0.00321	1.09e-05
WNT1-inducible-signaling pathway protein 1 (WISP-1)	O95388	WISP1	bmi	1.27	0.01	0.000926
WNT1-inducible-signaling pathway protein 1 (WISP-1)	O95388	WISP1	A02BC	1.42	0.294	0.000456
WNT1-inducible-signaling pathway protein 1 (WISP-1)	O95388	WISP1	A10AB	1.16	0.679	0.00159
WNT1-inducible-signaling pathway protein 1 (WISP-1)	O95388	WISP1	A10AC	0.485	0.507	0.0414
WNT1-inducible-signaling pathway protein 1 (WISP-1)	O95388	WISP1	A10AE	1	0.632	0.00332
WNT1-inducible-signaling pathway protein 1 (WISP-1)	O95388	WISP1	A10BA	0.469	0.205	0.0448
WNT1-inducible-signaling pathway protein 1 (WISP-1)	O95388	WISP1	A10BB	1.22	0.527	0.0012
WNT1-inducible-signaling pathway protein 1 (WISP-1)	O95388	WISP1	A10BF	0.455	0.85	0.0482
WNT1-inducible-signaling pathway protein 1 (WISP-1)	O95388	WISP1	A11EA	0.756	0.633	0.0108
WNT1-inducible-signaling pathway protein 1 (WISP-1)	O95388	WISP1	B01AA	2	0.498	3.16e-05
WNT1-inducible-signaling pathway protein 1 (WISP-1)	O95388	WISP1	B01AC	2.65	0.213	1.63e-06
WNT1-inducible-signaling pathway protein 1 (WISP-1)	O95388	WISP1	B03BA	0.875	0.834	0.00609
WNT1-inducible-signaling pathway protein 1 (WISP-1)	O95388	WISP1	C01AA	0.677	0.424	0.0159
WNT1-inducible-signaling pathway protein 1 (WISP-1)	O95388	WISP1	C01DA	0.838	0.214	0.00725
WNT1-inducible-signaling pathway protein 1 (WISP-1)	O95388	WISP1	C03AA	0.799	0.358	0.00874
WNT1-inducible-signaling pathway protein 1 (WISP-1)	O95388	WISP1	C03CA	5.29	0.538	8.99e-12
WNT1-inducible-signaling pathway protein 1 (WISP-1)	O95388	WISP1	C03DA	0.873	0.833	0.00614
Netrin receptor UNC5C (UNC5C)	O95185	UNC5C	C07AB	2.81	0.208	8.52e-07
WNT1-inducible-signaling pathway protein 1 (WISP-1)	O95388	WISP1	C08CA	1.6	0.261	0.000198
WNT1-inducible-signaling pathway protein 1 (WISP-1)	O95388	WISP1	C09AA	1.57	0.215	0.000232
WNT1-inducible-signaling pathway protein 1 (WISP-1)	O95388	WISP1	C09CA	1.51	0.35	0.000311
WNT1-inducible-signaling pathway protein 1 (WISP-1)	O95388	WISP1	C10AA	0.846	0.13	0.00698
WNT1-inducible-signaling pathway protein 1 (WISP-1)	O95388	WISP1	H02AB	1.81	0.694	7.75e-05
WNT1-inducible-signaling pathway protein 1 (WISP-1)	O95388	WISP1	M01AH	0.478	0.617	0.0427
WNT1-inducible-signaling pathway protein 1 (WISP-1)	O95388	WISP1	M04AA	0.504	0.401	0.0375
WNT1-inducible-signaling pathway protein 1 (WISP-1)	O95388	WISP1	M05BA	0.734	0.541	0.012
WNT1-inducible-signaling pathway protein 1 (WISP-1)	O95388	WISP1	N02BE	0.969	0.238	0.00388
WNT1-inducible-signaling pathway protein 1 (WISP-1)	O95388	WISP1	N06AB	0.656	0.387	0.0175
WNT1-inducible-signaling pathway protein 1 (WISP-1)	O95388	WISP1	S01ED	0.524	0.457	0.034
WNT1-inducible-signaling pathway protein 1 (WISP-1)	O95388	WISP1	pregnant	1.9	0.617	4.94e-05
SPARC-related modular calcium-binding protein 2 (SMOC2)	Q9H3U7	SMOC2	len	3.63	0.00945	2.13e-08
SPARC-related modular calcium-binding protein 2 (SMOC2)	Q9H3U7	SMOC2	weight	2.49	0.00494	3.69e-06
SPARC-related modular calcium-binding protein 2 (SMOC2)	Q9H3U7	SMOC2	TSL	0.851	-0.126	0.00706
SPARC-related modular calcium-binding protein 2 (SMOC2)	Q9H3U7	SMOC2	sbp	1.7	0.00342	0.000154
SPARC-related modular calcium-binding protein 2 (SMOC2)	Q9H3U7	SMOC2	sex	10.3	-0.304	6.84e-22
SPARC-related modular calcium-binding protein 2 (SMOC2)	Q9H3U7	SMOC2	bmi	0.516	0.00713	0.0362
SPARC-related modular calcium-binding protein 2 (SMOC2)	Q9H3U7	SMOC2	A10AE	0.455	0.469	0.0489
SPARC-related modular calcium-binding protein 2 (SMOC2)	Q9H3U7	SMOC2	A11EA	1.64	1.03	0.000179
SPARC-related modular calcium-binding protein 2 (SMOC2)	Q9H3U7	SMOC2	B01AC	0.797	0.13	0.00911
SPARC-related modular calcium-binding protein 2 (SMOC2)	Q9H3U7	SMOC2	C03CA	4.56	0.56	3.04e-10
Monocyte chemotactic protein 3 (MCP-3)	P80098	CCL7	C07AB	2.64	0.35	9.58e-07
SPARC-related modular calcium-binding protein 2 (SMOC2)	Q9H3U7	SMOC2	G03FA	0.967	-0.966	0.00407
SPARC-related modular calcium-binding protein 2 (SMOC2)	Q9H3U7	SMOC2	G04CB	0.565	0.371	0.0282
SPARC-related modular calcium-binding protein 2 (SMOC2)	Q9H3U7	SMOC2	R03AK	1.09	-0.328	0.00228
SPARC-related modular calcium-binding protein 2 (SMOC2)	Q9H3U7	SMOC2	S01ED	0.581	0.53	0.026
SPARC-related modular calcium-binding protein 2 (SMOC2)	Q9H3U7	SMOC2	snuff	0.994	0.0278	0.0284
Heme oxygenase 1 (HO-1)	P09601	HMOX1	len	1.36	0.00621	0.000527
Heme oxygenase 1 (HO-1)	P09601	HMOX1	weight	2.19	0.00491	1.1e-05
Heme oxygenase 1 (HO-1)	P09601	HMOX1	TSL	0.689	0.123	0.0139
Heme oxygenase 1 (HO-1)	P09601	HMOX1	sbp	2.37	0.00429	5.45e-06
Heme oxygenase 1 (HO-1)	P09601	HMOX1	dbp	2.41	0.00979	4.59e-06
Heme oxygenase 1 (HO-1)	P09601	HMOX1	age	1.59	0.00318	0.000179
Heme oxygenase 1 (HO-1)	P09601	HMOX1	sex	7.22	-0.273	5.03e-16
Heme oxygenase 1 (HO-1)	P09601	HMOX1	bmi	0.972	0.0104	0.00348
Heme oxygenase 1 (HO-1)	P09601	HMOX1	G04CB	0.682	0.442	0.0144
Heme oxygenase 1 (HO-1)	P09601	HMOX1	S01XA	0.472	0.734	0.0418
Heme oxygenase 1 (HO-1)	P09601	HMOX1	pregnant	0.65	-0.408	0.0167
Angiopoietin-1 receptor (TIE2)	Q02763	TEK	len	0.677	0.00278	0.0148
Angiopoietin-1 receptor (TIE2)	Q02763	TEK	sex	0.509	-0.046	0.0344
Angiopoietin-1 receptor (TIE2)	Q02763	TEK	A05AA	0.496	0.675	0.037
Angiopoietin-1 receptor (TIE2)	Q02763	TEK	A10AB	0.684	0.397	0.0142
Angiopoietin-1 receptor (TIE2)	Q02763	TEK	B01AA	0.703	0.216	0.013
C-C motif chemokine 15 (CCL15)	Q16663	CCL15	C07AB	2.6	0.289	1.16e-06
Angiopoietin-1 receptor (TIE2)	Q02763	TEK	C10AA	1.14	-0.114	0.00155
Angiopoietin-1 receptor (TIE2)	Q02763	TEK	M01AE	0.646	-0.215	0.0172
Angiopoietin-1 receptor (TIE2)	Q02763	TEK	pregnant	0.574	-0.243	0.0247
Leucine-rich repeat transmembrane protein FLRT2 (FLRT2)	O43155	FLRT2	len	0.868	-0.00295	0.00654
Leucine-rich repeat transmembrane protein FLRT2 (FLRT2)	O43155	FLRT2	sbp	0.759	0.00146	0.0117
Leucine-rich repeat transmembrane protein FLRT2 (FLRT2)	O43155	FLRT2	age	1.25	0.0017	0.00108
Leucine-rich repeat transmembrane protein FLRT2 (FLRT2)	O43155	FLRT2	sex	1.27	0.0682	0.00096
Leucine-rich repeat transmembrane protein FLRT2 (FLRT2)	O43155	FLRT2	A02BC	0.614	0.138	0.0222
Leucine-rich repeat transmembrane protein FLRT2 (FLRT2)	O43155	FLRT2	A05AA	1.08	0.919	0.00244
Leucine-rich repeat transmembrane protein FLRT2 (FLRT2)	O43155	FLRT2	A10AB	1.23	0.493	0.00116
Leucine-rich repeat transmembrane protein FLRT2 (FLRT2)	O43155	FLRT2	A10AE	0.918	0.425	0.00513
Leucine-rich repeat transmembrane protein FLRT2 (FLRT2)	O43155	FLRT2	A10BF	0.658	0.719	0.0179
Leucine-rich repeat transmembrane protein FLRT2 (FLRT2)	O43155	FLRT2	A11EA	1.88	0.703	5.86e-05
Leucine-rich repeat transmembrane protein FLRT2 (FLRT2)	O43155	FLRT2	B01AA	0.659	0.201	0.0178
Leucine-rich repeat transmembrane protein FLRT2 (FLRT2)	O43155	FLRT2	B01AC	0.619	0.0732	0.0216
Leucine-rich repeat transmembrane protein FLRT2 (FLRT2)	O43155	FLRT2	B03BA	0.595	0.484	0.0243
Leucine-rich repeat transmembrane protein FLRT2 (FLRT2)	O43155	FLRT2	C03CA	2.26	0.252	1.03e-05
Fatty acid-binding protein, adipocyte (FABP4)	P15090	FABP4	C07AB	2.6	0.457	1.16e-06
Leucine-rich repeat transmembrane protein FLRT2 (FLRT2)	O43155	FLRT2	C08CA	1.2	0.159	0.00136
Leucine-rich repeat transmembrane protein FLRT2 (FLRT2)	O43155	FLRT2	M04AA	0.645	0.319	0.019
Leucine-rich repeat transmembrane protein FLRT2 (FLRT2)	O43155	FLRT2	N06AB	0.835	0.307	0.00762
Leucine-rich repeat transmembrane protein FLRT2 (FLRT2)	O43155	FLRT2	pregnant	0.724	-0.268	0.0129
OX-2 membrane glycoprotein (CD200)	P41217	CD200	len	1.17	-0.00389	0.00159
OX-2 membrane glycoprotein (CD200)	P41217	CD200	weight	0.857	-0.0021	0.00687
OX-2 membrane glycoprotein (CD200)	P41217	CD200	sbp	0.502	0.00134	0.0403
OX-2 membrane glycoprotein (CD200)	P41217	CD200	age	1.03	0.00176	0.00302
OX-2 membrane glycoprotein (CD200)	P41217	CD200	sex	1.39	0.0811	0.000558
OX-2 membrane glycoprotein (CD200)	P41217	CD200	A05AA	0.55	0.747	0.0304
OX-2 membrane glycoprotein (CD200)	P41217	CD200	A10AB	1.07	0.523	0.00245
OX-2 membrane glycoprotein (CD200)	P41217	CD200	A10AC	0.468	0.399	0.0458
OX-2 membrane glycoprotein (CD200)	P41217	CD200	A10AE	0.721	0.429	0.0132
OX-2 membrane glycoprotein (CD200)	P41217	CD200	A10BF	0.507	0.717	0.0378
OX-2 membrane glycoprotein (CD200)	P41217	CD200	A11EA	1.32	0.669	0.000784
OX-2 membrane glycoprotein (CD200)	P41217	CD200	B01AC	1.11	0.111	0.0021
OX-2 membrane glycoprotein (CD200)	P41217	CD200	B03BA	0.573	0.54	0.0271
OX-2 membrane glycoprotein (CD200)	P41217	CD200	C03CA	2.21	0.283	1.33e-05
Interleukin-18-binding protein (IL-18BP)	O95998	IL18BP	C07AB	2.59	0.247	1.21e-06
OX-2 membrane glycoprotein (CD200)	P41217	CD200	C08CA	0.52	0.119	0.0353
OX-2 membrane glycoprotein (CD200)	P41217	CD200	snuff	1.15	-0.0217	0.0183
OX-2 membrane glycoprotein (CD200)	P41217	CD200	pregnant	0.981	0.355	0.00377
Integrin alpha-V (ITGAV)	P06756	ITGAV	TSL	0.539	0.044	0.0314
Integrin alpha-V (ITGAV)	P06756	ITGAV	sbp	4.41	0.0024	7.08e-10
Integrin alpha-V (ITGAV)	P06756	ITGAV	dbp	1.41	0.00305	0.000549
Integrin alpha-V (ITGAV)	P06756	ITGAV	age	4.47	0.00219	3.78e-10
Integrin alpha-V (ITGAV)	P06756	ITGAV	A02BC	0.78	-0.105	0.0096
Integrin alpha-V (ITGAV)	P06756	ITGAV	B01AC	0.467	0.043	0.0452
Protein S100-A11 (S100A11)	P31949	S100A11	C07AB	2.7	0.255	1.31e-06
Integrin alpha-V (ITGAV)	P06756	ITGAV	C08CA	0.863	0.0924	0.00643
Integrin alpha-V (ITGAV)	P06756	ITGAV	G04CA	0.577	-0.266	0.026
Integrin alpha-V (ITGAV)	P06756	ITGAV	pregnant	1.56	-0.269	0.000242
Poly [ADP-ribose] polymerase 1 (PARP-1)	P09874	PARP1	A05AA	1.09	-1.31	0.0386
Poly [ADP-ribose] polymerase 1 (PARP-1)	P09874	PARP1	A07EC	1.09	-1.31	0.0386
Poly [ADP-ribose] polymerase 1 (PARP-1)	P09874	PARP1	A11EA	1.96	1.25	0.00546
Cytotoxic and regulatory T-cell molecule (CRTAM)	O95727	CRTAM	C07AB	2.69	0.313	1.47e-06
Aminopeptidase N (AP-N)	P15144	ANPEP	len	1.5	0.00465	0.000235
Aminopeptidase N (AP-N)	P15144	ANPEP	weight	0.448	0.00157	0.045
Aminopeptidase N (AP-N)	P15144	ANPEP	age	1.79	-0.00241	5.57e-05
Aminopeptidase N (AP-N)	P15144	ANPEP	sex	4.39	-0.151	2.17e-10
Aminopeptidase N (AP-N)	P15144	ANPEP	A02BC	0.565	-0.157	0.0243
Aminopeptidase N (AP-N)	P15144	ANPEP	A03AD	0.772	-0.955	0.00839
Aminopeptidase N (AP-N)	P15144	ANPEP	A05AA	1.48	1.32	0.000253
Aminopeptidase N (AP-N)	P15144	ANPEP	A11D	0.527	0.456	0.0295
Aminopeptidase N (AP-N)	P15144	ANPEP	A11EA	0.618	0.428	0.0184
Aminopeptidase N (AP-N)	P15144	ANPEP	B03BA	0.924	0.739	0.00392
Aminopeptidase N (AP-N)	P15144	ANPEP	C03AA	0.712	-0.291	0.0114
Aminopeptidase N (AP-N)	P15144	ANPEP	C09AA	0.522	-0.106	0.0302
Aminopeptidase N (AP-N)	P15144	ANPEP	C09CA	0.477	-0.166	0.0384
Aminopeptidase N (AP-N)	P15144	ANPEP	N05AX	1.05	0.789	0.00205
Aminopeptidase N (AP-N)	P15144	ANPEP	N06AA	0.563	0.408	0.0245
Aminopeptidase N (AP-N)	P15144	ANPEP	S01XA	0.589	0.59	0.0213
Aminopeptidase N (AP-N)	P15144	ANPEP	snuff	0.857	0.0206	0.0378
Matrix metalloproteinase-1 (MMP-1)	P03956	MMP1	sbp	0.575	0.00338	0.0404
Matrix metalloproteinase-1 (MMP-1)	P03956	MMP1	age	3.06	0.00723	1.51e-06
Matrix metalloproteinase-1 (MMP-1)	P03956	MMP1	A10BA	1.25	0.563	0.00223
Matrix metalloproteinase-1 (MMP-1)	P03956	MMP1	A10BB	0.705	0.708	0.0219
Matrix metalloproteinase-1 (MMP-1)	P03956	MMP1	A11EA	0.575	0.844	0.0386
Matrix metalloproteinase-1 (MMP-1)	P03956	MMP1	C03CA	1.43	0.503	0.00106
Matrix metalloproteinase-1 (MMP-1)	P03956	MMP1	L04AX	0.606	0.999	0.0336
Matrix metalloproteinase-1 (MMP-1)	P03956	MMP1	M01AC	1.22	2.45	0.00259
Matrix metalloproteinase-1 (MMP-1)	P03956	MMP1	N02CC	1.14	1.37	0.00348
Matrix metalloproteinase-1 (MMP-1)	P03956	MMP1	R03AK	0.883	0.527	0.0103
Matrix metalloproteinase-1 (MMP-1)	P03956	MMP1	R03CC	0.622	0.443	0.0313
Matrix metalloproteinase-1 (MMP-1)	P03956	MMP1	R06AX	0.818	-1.42	0.0135
Interleukin-1 receptor type 1 (IL-1RT1)	P14778	IL1R1	len	0.609	0.00269	0.0194
Interleukin-1 receptor type 1 (IL-1RT1)	P14778	IL1R1	TSL	1.01	-0.0965	0.00258
Interleukin-1 receptor type 1 (IL-1RT1)	P14778	IL1R1	sbp	1.47	0.00218	0.000293
Interleukin-1 receptor type 1 (IL-1RT1)	P14778	IL1R1	age	2.36	0.00251	3.59e-06
Interleukin-1 receptor type 1 (IL-1RT1)	P14778	IL1R1	sex	0.537	-0.0481	0.0279
Interleukin-1 receptor type 1 (IL-1RT1)	P14778	IL1R1	A05AA	1.05	1.01	0.0021
Interleukin-1 receptor type 1 (IL-1RT1)	P14778	IL1R1	A10AB	0.822	0.449	0.00651
Interleukin-1 receptor type 1 (IL-1RT1)	P14778	IL1R1	A10AE	0.636	0.394	0.0168
Interleukin-1 receptor type 1 (IL-1RT1)	P14778	IL1R1	A10BB	0.977	0.346	0.00301
Interleukin-1 receptor type 1 (IL-1RT1)	P14778	IL1R1	A10BF	0.564	0.742	0.0243
Interleukin-1 receptor type 1 (IL-1RT1)	P14778	IL1R1	A11EA	0.625	0.391	0.0178
Interleukin-1 receptor type 1 (IL-1RT1)	P14778	IL1R1	B01AC	0.447	0.0683	0.045
Interleukin-1 receptor type 1 (IL-1RT1)	P14778	IL1R1	C03CA	2.04	0.254	1.75e-05
Interleukin-1 receptor type 1 (IL-1RT1)	P14778	IL1R1	C03DA	0.576	0.53	0.0229
Interleukin-1 receptor type 1 (IL-1RT1)	P14778	IL1R1	C08CA	1.43	0.189	0.000331
Interleukin-1 receptor type 1 (IL-1RT1)	P14778	IL1R1	H02AB	1.09	0.422	0.00173
Interleukin-1 receptor type 1 (IL-1RT1)	P14778	IL1R1	M05BA	0.64	0.396	0.0165
Interleukin-1 receptor type 1 (IL-1RT1)	P14778	IL1R1	N02AA	0.439	0.268	0.0469
Interleukin-1 receptor type 1 (IL-1RT1)	P14778	IL1R1	N02BE	1.66	0.24	0.000108
Interleukin-1 receptor type 1 (IL-1RT1)	P14778	IL1R1	N06AB	0.5	0.248	0.034
Interleukin-1 receptor type 1 (IL-1RT1)	P14778	IL1R1	S01XA	0.533	0.51	0.0286
Interleukin-1 receptor type 1 (IL-1RT1)	P14778	IL1R1	pregnant	2.45	0.518	2.35e-06
CD160 antigen (CD160)	O95971	CD160	weight	1.41	0.00381	0.0005
CD160 antigen (CD160)	O95971	CD160	TSL	0.805	-0.128	0.0085
CD160 antigen (CD160)	O95971	CD160	bmi	1.49	0.0124	0.000339
CD160 antigen (CD160)	O95971	CD160	A11EA	1.81	1.12	7.71e-05
CD160 antigen (CD160)	O95971	CD160	B01AC	0.557	0.112	0.0287
CD160 antigen (CD160)	O95971	CD160	C03CA	3.96	0.533	3.97e-09
Scavenger receptor cysteine-rich type 1 protein M130 (CD163)	Q86VB7	CD163	C07AB	2.47	0.284	2.15e-06
CD160 antigen (CD160)	O95971	CD160	C08CA	1.34	0.274	0.00066
CD160 antigen (CD160)	O95971	CD160	C09AA	0.64	0.157	0.019
CD160 antigen (CD160)	O95971	CD160	C09CA	0.65	0.263	0.0181
CD160 antigen (CD160)	O95971	CD160	H03AA	1.32	0.282	0.000736
CD160 antigen (CD160)	O95971	CD160	N06AB	0.553	0.407	0.0293
CD160 antigen (CD160)	O95971	CD160	S01XA	0.54	-0.75	0.0312
CD160 antigen (CD160)	O95971	CD160	smoke	0.774	-0.13	0.00981
GDNF family receptor alpha-1 (GFR-alpha-1)	P56159	GFRA1	len	1.53	-0.00456	0.000299
GDNF family receptor alpha-1 (GFR-alpha-1)	P56159	GFRA1	waist	0.664	0.000705	0.0174
GDNF family receptor alpha-1 (GFR-alpha-1)	P56159	GFRA1	TSL	0.533	-0.0743	0.0331
GDNF family receptor alpha-1 (GFR-alpha-1)	P56159	GFRA1	sbp	2.31	0.00296	1.01e-05
GDNF family receptor alpha-1 (GFR-alpha-1)	P56159	GFRA1	age	2.76	0.00295	1.07e-06
GDNF family receptor alpha-1 (GFR-alpha-1)	P56159	GFRA1	sex	0.463	0.0479	0.0468
GDNF family receptor alpha-1 (GFR-alpha-1)	P56159	GFRA1	A02BC	1.33	0.237	0.000729
GDNF family receptor alpha-1 (GFR-alpha-1)	P56159	GFRA1	A05AA	0.889	0.971	0.00589
GDNF family receptor alpha-1 (GFR-alpha-1)	P56159	GFRA1	A10A	0.593	0.356	0.0246
GDNF family receptor alpha-1 (GFR-alpha-1)	P56159	GFRA1	A10AB	1.08	0.535	0.00243
GDNF family receptor alpha-1 (GFR-alpha-1)	P56159	GFRA1	A10AE	0.769	0.453	0.0105
GDNF family receptor alpha-1 (GFR-alpha-1)	P56159	GFRA1	A10BB	0.9	0.4	0.00558
GDNF family receptor alpha-1 (GFR-alpha-1)	P56159	GFRA1	A10BF	0.503	0.731	0.0384
GDNF family receptor alpha-1 (GFR-alpha-1)	P56159	GFRA1	A11EA	3.47	1.11	4.32e-08
GDNF family receptor alpha-1 (GFR-alpha-1)	P56159	GFRA1	B01AC	3.64	0.206	2.03e-08
GDNF family receptor alpha-1 (GFR-alpha-1)	P56159	GFRA1	B03BA	1.43	0.871	0.000475
GDNF family receptor alpha-1 (GFR-alpha-1)	P56159	GFRA1	C01DA	0.683	0.164	0.0158
GDNF family receptor alpha-1 (GFR-alpha-1)	P56159	GFRA1	C02CA	1.23	0.807	0.00121
GDNF family receptor alpha-1 (GFR-alpha-1)	P56159	GFRA1	C03AA	0.902	0.311	0.00553
GDNF family receptor alpha-1 (GFR-alpha-1)	P56159	GFRA1	C03AB	0.642	0.293	0.0193
GDNF family receptor alpha-1 (GFR-alpha-1)	P56159	GFRA1	C03CA	8.35	0.562	7.51e-18
Interleukin-4 receptor subunit alpha (IL-4RA)	P24394	IL4R	C07AB	2.53	0.223	2.21e-06
GDNF family receptor alpha-1 (GFR-alpha-1)	P56159	GFRA1	C08CA	2.97	0.291	4.08e-07
GDNF family receptor alpha-1 (GFR-alpha-1)	P56159	GFRA1	C09AA	1.55	0.177	0.000273
GDNF family receptor alpha-1 (GFR-alpha-1)	P56159	GFRA1	C09CA	1.51	0.286	0.000326
GDNF family receptor alpha-1 (GFR-alpha-1)	P56159	GFRA1	C10AA	0.506	0.0837	0.038
GDNF family receptor alpha-1 (GFR-alpha-1)	P56159	GFRA1	H02AB	1.14	0.451	0.0018
GDNF family receptor alpha-1 (GFR-alpha-1)	P56159	GFRA1	M01AH	1.02	0.735	0.00321
GDNF family receptor alpha-1 (GFR-alpha-1)	P56159	GFRA1	M04AA	0.683	0.382	0.0158
GDNF family receptor alpha-1 (GFR-alpha-1)	P56159	GFRA1	N02AX	0.525	0.217	0.0344
GDNF family receptor alpha-1 (GFR-alpha-1)	P56159	GFRA1	N02BE	1.07	0.205	0.00246
GDNF family receptor alpha-1 (GFR-alpha-1)	P56159	GFRA1	N06AB	1.79	0.524	8.78e-05
GDNF family receptor alpha-1 (GFR-alpha-1)	P56159	GFRA1	N06AX	0.454	0.402	0.0492
GDNF family receptor alpha-1 (GFR-alpha-1)	P56159	GFRA1	R03AK	1.04	-0.238	0.00287
GDNF family receptor alpha-1 (GFR-alpha-1)	P56159	GFRA1	pregnant	2.65	-0.597	1.7e-06
Granulocyte-macrophage colony-stimulating factor receptor subunit alpha (GM-CSF-R-alpha)	P15509	CSF2RA	weight	0.728	0.00313	0.0128
Granulocyte-macrophage colony-stimulating factor receptor subunit alpha (GM-CSF-R-alpha)	P15509	CSF2RA	waist	0.97	0.00135	0.00404
Granulocyte-macrophage colony-stimulating factor receptor subunit alpha (GM-CSF-R-alpha)	P15509	CSF2RA	sbp	0.864	0.00286	0.0071
Granulocyte-macrophage colony-stimulating factor receptor subunit alpha (GM-CSF-R-alpha)	P15509	CSF2RA	age	0.686	0.00232	0.0155
Granulocyte-macrophage colony-stimulating factor receptor subunit alpha (GM-CSF-R-alpha)	P15509	CSF2RA	bmi	1.55	0.0145	0.000277
Granulocyte-macrophage colony-stimulating factor receptor subunit alpha (GM-CSF-R-alpha)	P15509	CSF2RA	B01AC	0.742	0.147	0.0119
Granulocyte-macrophage colony-stimulating factor receptor subunit alpha (GM-CSF-R-alpha)	P15509	CSF2RA	C03CA	0.833	0.281	0.00769
Granulocyte-macrophage colony-stimulating factor receptor subunit alpha (GM-CSF-R-alpha)	P15509	CSF2RA	M01AE	0.567	-0.343	0.028
Granulocyte-macrophage colony-stimulating factor receptor subunit alpha (GM-CSF-R-alpha)	P15509	CSF2RA	M01AX	0.573	0.618	0.0271
Granulocyte-macrophage colony-stimulating factor receptor subunit alpha (GM-CSF-R-alpha)	P15509	CSF2RA	N05AX	0.547	0.853	0.0308
Granulocyte-macrophage colony-stimulating factor receptor subunit alpha (GM-CSF-R-alpha)	P15509	CSF2RA	pregnant	0.621	0.456	0.0213
Annexin A1 (ANXA1)	P04083	ANXA1	sbp	1.59	0.00353	0.0019
Annexin A1 (ANXA1)	P04083	ANXA1	age	1.25	0.00285	0.00538
Annexin A1 (ANXA1)	P04083	ANXA1	bmi	0.781	0.00942	0.0283
Annexin A1 (ANXA1)	P04083	ANXA1	C03CA	0.734	0.241	0.0334
Annexin A1 (ANXA1)	P04083	ANXA1	N02AC	0.906	-0.553	0.0181
Annexin A1 (ANXA1)	P04083	ANXA1	N02BE	0.784	0.244	0.0279
Annexin A1 (ANXA1)	P04083	ANXA1	N02CC	1.31	0.858	0.0044
Annexin A1 (ANXA1)	P04083	ANXA1	N06AX	0.818	-1.17	0.0246
ICOS ligand (ICOSLG)	O75144	ICOSLG	A05AA	1.88	1.15	5.62e-05
ICOS ligand (ICOSLG)	O75144	ICOSLG	A11D	0.698	0.406	0.0143
ICOS ligand (ICOSLG)	O75144	ICOSLG	C03DA	0.79	-0.529	0.00915
ICOS ligand (ICOSLG)	O75144	ICOSLG	C09AA	0.625	-0.0904	0.0204
ICOS ligand (ICOSLG)	O75144	ICOSLG	C10AX	0.49	-0.341	0.0402
ICOS ligand (ICOSLG)	O75144	ICOSLG	M01AE	0.462	-0.16	0.0464
ICOS ligand (ICOSLG)	O75144	ICOSLG	M04AA	0.487	-0.263	0.041
ICOS ligand (ICOSLG)	O75144	ICOSLG	S01XA	0.867	-0.554	0.00633
Trem-like transcript 2 protein (TLT-2)	Q5T2D2	TREML2	sbp	1.86	-0.00422	4.62e-05
Trem-like transcript 2 protein (TLT-2)	Q5T2D2	TREML2	dbp	2.18	-0.0103	1.02e-05
Trem-like transcript 2 protein (TLT-2)	Q5T2D2	TREML2	age	4.17	-0.00577	6.23e-10
Trem-like transcript 2 protein (TLT-2)	Q5T2D2	TREML2	A11EA	0.664	0.698	0.0145
Trem-like transcript 2 protein (TLT-2)	Q5T2D2	TREML2	C03CA	0.733	0.264	0.0102
Trem-like transcript 2 protein (TLT-2)	Q5T2D2	TREML2	smoke	1.2	-0.19	0.000975
[truncated: 6,407 more rows]

## Sheet: STable3
ATC decoding as provided at: www.whocc.no/atc_ddd_index
ATC-name	ATC-code	Nr. Significant Protein Associations		DrugName	DrugATC	FractionOfUsers(%)
		Nominally	Bonferroni Ajusted
Caries prophylactic agents	A01AA	11	0
				sodium fluoride	A01AA01	50
				combinations	A01AA30	50
Proton pump inhibitors	A02BC	167	9
				omeprazole	A02BC01	44.8
				esomeprazole	A02BC05	37.9
				rabeprazole	A02BC04	10.3
				pantoprazole	A02BC02	3.4
				lansoprazole	A02BC03	3.4
DRUGS FOR FUNCTIONAL GASTROINTESTINAL DISORDERS	A03AD	44	0
				papaverine	A03AD01	100
Bile acids and derivatives	A05AA	96	4
				ursodeoxycholic acid	A05AA02	100
Osmotically acting laxatives	A06AD	61	0
				lactulose	A06AD11	100
Aminosalicylic acid and similar agents	A07EC	53	1
				sulfasalazine	A07EC01	80
				mesalazine	A07EC02	20
INSULINS AND ANALOGUES	A10A	72	0
				INSULINS AND ANALOGUES	A10A	100
Insulins and analogues for injection, fast-acting	A10AB	150	1
				insulin aspart	A10AB05	100
Insulins and analogues for injection, intermediate-acting	A10AC	35	0
				insulin (human)	A10AC01	100
Insulins and analogues for injection, long-acting	A10AE	146	0
				insulin glargine	A10AE04	100
Biguanides	A10BA	89	0
				metformin	A10BA02	100
Sulfonylureas	A10BB	132	0
				glibenclamide	A10BB01	87.5
				glipizide	A10BB07	12.5
Alpha glucosidase inhibitors	A10BF	48	0
				acarbose	A10BF01	100
VITAMIN B1, PLAIN AND IN COMBINATION WITH VITAMIN B6 AND B12	A11D	51	0
				VITAMIN B1, PLAIN AND IN COMBINATION WITH VITAMIN B6 AND B12	A11D	100
VITAMIN B-COMPLEX, INCL. COMBINATIONS	A11E	12	0
				VITAMIN B-COMPLEX, INCL. COMBINATIONS	A11E	100
Vitamin B-complex, plain	A11EA	227	23
				Vitamin B-complex, plain	A11EA	100
Calcium, combinations with vitamin D and/or other drugs	A12AX	39	0
				Calcium, combinations with vitamin D and/or other drugs	A12AX	100
Vitamin K antagonists	B01AA	208	11
				warfarin	B01AA03	100
Platelet aggregation inhibitors excl. heparin	B01AC	275	93
				acetylsalicylic acid	B01AC06	87.5
				clopidogrel	B01AC04	6.2
				combinations	B01AC30	3.6
				dipyridamole	B01AC07	2.7
Vitamin B12 (cyanocobalamin and analogues)	B03BA	94	0
				cyanocobalamin	B03BA01	100
Digitalis glycosides	C01AA	72	0
				digoxin	C01AA05	100
Organic nitrates	C01DA	172	10
				glyceryl trinitrate	C01DA02	52.8
				isosorbide mononitrate	C01DA14	44.4
				Organic nitrates	C01DA	2.8
Alpha-adrenoreceptor antagonists	C02CA	95	0
				doxazosin	C02CA04	100
Thiazides, plain	C03AA	71	0
				bendroflumethiazide	C03AA01	60
				hydrochlorothiazide	C03AA03	40
Thiazides and potassium in combination	C03AB	98	0
				bendroflumethiazide and potassium	C03AB01	100
Sulfonamides, plain	C03CA	313	133
				furosemide	C03CA01	100
Aldosterone antagonists	C03DA	69	1
				spironolactone	C03DA01	100
Beta blocking agents, non-selective	C07AA	101	0
				sotalol	C07AA07	85.7
				propranolol	C07AA05	14.3
Beta blocking agents, selective	C07AB	260	75
				metoprolol	C07AB02	47.6
				atenolol	C07AB03	35.4
				metropolol, combinations	C07AB52	12.2
				bisoprolol	C07AB07	4.9
Alpha and beta blocking agents	C07AG	22	0
				carvedilol	C07AG02	100
Dihydropyridine derivatives	C08CA	232	39
				felodipine	C08CA02	52.4
				amlodipine	C08CA01	40.5
				nifedipine	C08CA05	7.1
Phenylalkylamine derivatives	C08DA	8	0
				verapamil	C08DA01	100
Benzothiazepine derivatives	C08DB	10	0
				diltiazem	C08DB01	100
ACE inhibitors, plain	C09AA	207	27
				enalapril	C09AA02	83.1
				cilazapril	C09AA08	10.2
				ramipril	C09AA05	6.8
ACE inhibitors and diuretics	C09BA	23	0
				quinapril and diuretics	C09BA06	100
Angiotensin II antagonists, plain	C09CA	147	1
				candesartan	C09CA06	66.7
				losartan	C09CA01	19
				irbesartan	C09CA04	9.5
				valsartan	C09CA03	4.8
HMG CoA reductase inhibitors	C10AA	205	32
				simvastatin	C10AA01	75.3
				atorvastatin	C10AA05	19.4
				pravastatin	C10AA03	2.2
				rosuvastatin	C10AA07	2.2
				fluvastatin	C10AA04	1.1
Other lipid modifying agents	C10AX	7	0
				ezetimibe	C10AX09	100
Imidazole and triazole derivatives	D01AC	2	0
				imidazoles/triazoles in combination with corticosteroids	D01AC20	100
Natural and semisynthetic estrogens, plain	G03CA	60	0
				estradiol	G03CA03	60
				estriol	G03CA04	40
Progestogens and estrogens, fixed combinations	G03FA	29	0
				norethisterone and estrogen	G03FA01	100
Alpha-adrenoreceptor antagonists	G04CA	69	0
				alfuzosin	G04CA01	100
Testosterone-5-alpha reductase inhibitors	G04CB	91	0
				finasteride	G04CB01	100
Glucocorticoids	H02AB	148	1
				prednisolone	H02AB06	83.3
				cortisone	H02AB10	16.7
Thyroid hormones	H03AA	117	0
				levothyroxine sodium	H03AA01	100
Anti-estrogens	L02BA	9	0
				tamoxifen	L02BA01	100
Other immunosuppressants	L04AX	11	1
				methotrexate	L04AX03	66.7
				azathioprine	L04AX01	33.3
Acetic acid derivatives and related substances	M01AB	34	0
				diclofenac	M01AB05	83.3
				indometacin	M01AB01	16.7
Oxicams	M01AC	10	0
				tenoxicam	M01AC02	100
Propionic acid derivatives	M01AE	25	0
				naproxen	M01AE02	92.9
				ibuprofen	M01AE01	7.1
Coxibs	M01AH	58	0
				celecoxib	M01AH01	100
Other antiinflammatory and antirheumatic agents, non-steroids	M01AX	45	0
				nabumetone	M01AX01	50
				glucosamine	M01AX05	50
Preparations inhibiting uric acid production	M04AA	58	0
				allopurinol	M04AA01	100
Bisphosphonates	M05BA	100	0
				alendronic acid	M05BA04	50
				risedronic acid	M05BA07	50
Natural opium alkaloids	N02AA	60	0
				codeine, combinations excl. psycholeptics	N02AA59	100
Diphenylpropylamine derivatives	N02AC	23	0
				dextropropoxyphene	N02AC04	100
Other opioids	N02AX	90	0
				tramadol	N02AX02	100
Salicylic acid and derivatives	N02BA	32	0
				acetylsalicylic acid	N02BA01	100
Anilides	N02BE	189	11
				paracetamol	N02BE01	100
Selective serotonin (5HT1) agonists	N02CC	20	0
				sumatriptan	N02CC01	50
				Selective serotonin (5HT1) agonists	N02CC	25
				zolmitriptan	N02CC03	25
Other antipsychotics	N05AX	20	0
				risperidone	N05AX08	100
Benzodiazepine derivatives	N05CD	3	0
				nitrazepam	N05CD02	100
Other hypnotics and sedatives	N05CM	13	0
				propiomazine	N05CM06	75
				clomethiazole	N05CM02	25
Non-selective monoamine reuptake inhibitors	N06AA	37	0
				amitriptyline	N06AA09	100
Selective serotonin reuptake inhibitors	N06AB	95	0
				citalopram	N06AB04	50
				sertraline	N06AB06	37.5
				paroxetine	N06AB05	12.5
Other antidepressants	N06AX	7	0
				mirtazapine	N06AX11	66.7
				venlafaxine	N06AX16	33.3
Sympathomimetics	R01BA	8	0
				phenylpropanolamine	R01BA01	100
Selective beta-2-adrenoreceptor agonists	R03AC	10	0
				salbutamol	R03AC02	63.6
				salmeterol	R03AC12	18.2
				formoterol	R03AC13	18.2
Adrenergics in combination with corticosteroids or other drugs, excl. anticholinergics	R03AK	38	0
				salmeterol and fluticasone	R03AK06	54.2
				formoterol and budesonide	R03AK07	45.8
Glucocorticoids	R03BA	10	0
				budesonide	R03BA02	95.5
				mometasone	R03BA07	4.5
Selective beta-2-adrenoreceptor agonists	R03CC	14	0
				terbutaline	R03CC03	100
Leukotriene receptor antagonists	R03DC	18	0
				montelukast	R03DC03	100
Piperazine derivatives	R06AE	4	0
				cetirizine	R06AE07	100
Other antihistamines for systemic use	R06AX	18	1
				loratadine	R06AX13	50
				ebastine	R06AX22	50
Carbonic anhydrase inhibitors	S01EC	30	0
				acetazolamide	S01EC01	100
Beta blocking agents	S01ED	36	0
				timolol	S01ED01	75
				timolol, combinations	S01ED51	25
Prostaglandin analogues	S01EE	11	0
				latanoprost	S01EE01	100
Other ophthalmologicals	S01XA	89	1
				artificial tears and other indifferent preparations	S01XA20	100

## Sheet: STable4
TRAIT	her.comb	her.comb.p	her.disc	her.disc.p	her.repl	her.repl.p	nr.disc	nr.repl	nrDisc	nrRepl	nrComb	lowpDisc	lowpRepl	lowpComb	topVarExpl	lambdaComb
CVD2_137_SOD2	0.1806	0.0003513	0.1876	0.005131	0.1881	0.09921	648	232	2	2	2	6.22e-13	0.00482	3.08e-14	0.0373	0.991
CVD3_133_TR	0.4298	9.475e-12	0.3933	4.437e-10	0.6079	0.009047	659	240	2	2	2	2.44e-09	0.00411	4.47e-11	0.0438	1.014
ONC2_191_MUC-16	0.4205	6.128e-08	0.4094	4.351e-07	0.4707	0.07	626	233	1	1	2	5.97e-10	0.000123	8.74e-14	0.0589	1.034
ONC2_125_VEGFR-2	0.273	0.000941	0.244	0.006846	0.1992	0.4014	626	232	3	2	3	1.71e-14	5.9e-05	1.42e-17	0.0887	0.999
CVD2_158_HO-1	0.4679	1.169e-13	0.5073	1.127e-12	0.1851	0.3505	648	232	2	1	3	1.2e-12	0.00115	9.65e-15	0.057	0.979
CVD3_114_CSTB	0.2334	4.108e-05	0.345	4.363e-07	1.006e-08	1	658	239	1	1	3	2.42e-09	0.00676	4.92e-11	0.0375	1.007
NEU_173_PDGF-R-alpha	0.3545	6.551e-07	0.3833	1.523e-06	0.4673	0.03082	610	228	1	1	3	2.67e-09	8.4e-07	1.31e-14	0.105	1.013
ONC2_102_VEGF-A	0.167	0.006901	0.1132	0.02657	1.026e-08	0.9646	626	231	3	3	4	1.28e-13	5.24e-08	8.05e-19	0.0812	1.02
CVD2_167_MMP-7	0.2745	3.301e-10	0.2538	3.159e-06	0.08531	0.5687	635	228	2	2	4	2.99e-09	3.47e-05	7.99e-12	0.0206	0.995
ONC2_107_MSLN	0.5114	2.671e-12	0.552	5.117e-13	0.4784	0.05121	615	229	7	7	5	1.12e-14	2.85e-08	1.16e-21	0.118	1.028
NEU_125_SMPD1	0.4751	0	0.3909	4.148e-12	0.718	4.019e-05	610	227	1	1	5	4.87e-11	8.36e-06	2.9e-15	0.0875	1.038
NEU_167_CLEC10A	0.4054	2.124e-11	0.4667	1.396e-10	0.4442	0.01222	623	231	1	1	5	1.98e-09	5.41e-05	1.58e-13	0.0725	1.012
CVD2_184_PD-L2	0.3521	1.277e-08	0.3865	3.77e-08	0.1892	0.2967	647	232	2	2	6	1.02e-11	0.00184	9.82e-14	0.0579	0.993
CVD3_138_DLK-1	0.35	3.791e-10	0.39	1.495e-10	1.002e-08	1	661	240	7	1	7	5.51e-10	0.00598	1.02e-11	0.0592	0.978
CVD2_124_IL1RL2	0.4421	5.218e-15	0.4433	3.919e-11	0.5269	0.0004157	647	232	6	6	10	1.21e-13	0.000397	7.8e-16	0.0811	0.976
INF_167_Flt3L	0.3683	2.079e-08	0.3951	2.208e-07	0.2271	0.2314	649	236	8	2	10	5.95e-12	0.000535	3.52e-14	0.0396	0.999
ONC2_181_ICOSLG	0.3293	8.964e-05	0.2096	0.004123	0.4789	0.02082	626	233	11	2	11	7.32e-10	0.00342	7.34e-11	0.0474	1.032
CVD3_184_PON3	0.4438	7.105e-15	0.5075	2.22e-15	0.1951	0.3102	659	239	35	8	15	6.92e-11	1.48e-05	2.8e-12	0.0733	1.013
CVD2_190_CA5A	0.2106	0.001452	0.2556	0.0005683	1.03e-08	1	539	207	15	15	16	1.52e-11	3.75e-10	1.55e-19	0.125	1.008
CVD3_153_AP-N	0.2606	6.615e-06	0.2947	4.663e-06	0.2873	0.06308	659	240	12	11	16	7.78e-12	0.000203	1.76e-14	0.0521	1.005
ONC2_186_CD70	0.5177	0	0.4785	8.937e-14	0.4902	0.004632	627	232	19	12	17	2.87e-17	0.000231	2.91e-19	0.0858	0.99
INF_148_IL-15RA	0.2952	1.869e-06	0.255	0.0002004	0.2496	0.2998	605	160	3	2	17	2.71e-10	0.00499	1.66e-11	0.0477	0.989
CVD3_175_CHI3L1	0.595	0	0.5179	5.218e-15	0.7187	0.0009276	648	236	22	22	20	1.41e-23	6.6e-12	5.8e-33	0.106	1.005
ONC2_121_hK11	0.3189	8.053e-09	0.4257	2.151e-09	0.2654	0.1221	628	233	20	17	20	1.31e-19	2.6e-05	2.49e-23	0.157	0.991
CVD2_153_THBS2	0.2088	0.0003673	0.2493	0.0002409	0.02719	0.895	648	232	11	10	20	3.71e-12	0.00189	5.29e-15	0.0458	0.975
CVD2_194_VEGF-D	0.5757	1.221e-15	0.5141	4.465e-13	0.7959	0.005732	646	232	21	20	23	3.09e-12	0.000382	3.04e-14	0.222	1.016
ONC2_114_CD48	0.3721	1.238e-08	0.4674	1.009e-09	1.01e-08	0.9702	628	233	24	4	23	1.66e-24	4.18e-06	7.49e-29	0.151	0.998
CVD3_118_GRN	0.3397	3.405e-08	0.3977	7.64e-09	0.2344	0.234	659	240	29	1	23	1.47e-13	0.000829	2.85e-14	0.079	1.008
CVD3_180_IGFBP-7	0.1494	0.0081	0.1169	0.06183	0.2409	0.1138	648	237	10	5	26	2.41e-14	2.73e-08	6.58e-21	0.177	1.007
CVD2_116_IDUA	0.3009	4.27e-07	0.3001	8.148e-06	0.3502	0.07812	648	232	25	15	31	3.05e-16	6.69e-07	1.64e-21	0.105	1.015
CVD3_194_PECAM-1	0.2164	0.001239	0.2228	0.001725	0.08941	0.6397	659	239	26	19	33	1.76e-14	1.22e-05	1.91e-18	0.0645	1.016
CVD2_117_TNFRSF11A	0.2308	9.587e-05	0.3044	7.993e-06	0.02712	0.8616	646	231	5	5	33	2.15e-09	2.04e-05	4.25e-13	0.0629	0.997
CVD3_186_MMP-3	0.4164	1.007e-13	0.4017	1.169e-09	0.6942	2.915e-05	648	236	26	25	38	8.22e-11	1.96e-05	2.66e-14	0.0474	1.008
ONC2_136_FURIN	0.2153	0.0002063	0.2282	0.000439	0.08259	0.6857	626	232	60	6	39	9e-24	0.000598	3.15e-23	0.405	1.007
INF_149_IL-10RB	0.2757	5.387e-05	0.3071	4.922e-05	0.0592	0.8157	660	239	42	42	40	3.52e-14	0.000164	1.1e-16	0.086	1.01
CVD2_191_HSP-27	0.258	3.148e-05	0.1993	0.001097	0.3689	0.02798	648	232	13	13	44	4.5e-11	6.42e-05	4.95e-14	0.0663	1.015
CVD2_148_SERPINA12	0.4644	7.151e-09	0.5221	1.619e-08	0.3711	0.11	617	231	17	17	45	1.18e-29	1.5e-15	2.63e-43	0.25	1.026
INF_131_CD6	0.2917	3.06e-06	0.2933	2.618e-06	0.1925	0.2377	662	240	49	12	45	9.7e-17	2.6e-05	9.26e-20	0.0934	1.015
CVD2_114_TNFRSF10A	0.4896	4.219e-15	0.4261	8.235e-10	0.5962	0.002987	634	228	14	6	45	1.18e-10	0.00193	9.09e-12	0.0525	1.001
ONC2_174_WISP-1	0.1638	0.0005008	0.2059	0.000108	1.009e-08	1	626	233	11	11	46	4.73e-09	0.00386	7.64e-12	0.0577	0.989
NEU_186_IL-12B,-IL-12A	0.5239	0	0.5006	8.882e-16	0.5532	0.05894	623	231	13	13	49	3.84e-12	3.63e-08	4.25e-18	0.12	0.996
INF_176_CD40	0.3074	2.457e-07	0.2563	0.0001129	0.4932	0.002971	660	238	52	39	54	2.81e-16	4.66e-07	4.96e-21	0.0908	1.006
CVD3_145_CHIT1	0.4283	3.998e-11	0.4805	1.49e-11	0.1231	0.4939	630	230	49	23	59	2.13e-30	5.3e-11	7.89e-40	0.179	1.026
CVD3_109_IL2-RA	0.4014	1.648e-10	0.354	2.673e-08	0.7499	0.0001309	659	240	81	36	60	3.72e-16	8.36e-05	4.37e-16	0.0819	0.995
CVD3_134_TNFRSF10C	0.5383	0	0.5769	0	0.4008	0.03532	661	240	10	8	60	3.77e-37	2.94e-17	8.96e-52	0.29	1.029
CVD2_159_XCL1	0.5985	0	0.5952	5.551e-16	0.42	0.04117	648	232	52	52	61	1.89e-12	1.14e-09	3.8e-19	0.107	1.015
CVD3_170_SHPS-1	0.5115	3.109e-15	0.534	3.042e-14	0.4309	0.01578	659	240	40	39	63	3.85e-50	8.19e-23	1.92e-69	0.383	1.018
NEU_162_PVR	0.3307	1.295e-06	0.339	5.392e-06	0.3582	0.1229	623	231	69	62	65	4.93e-20	4.22e-10	1.36e-26	0.128	1.007
ONC2_190_VEGFR-3	0.522	0	0.5918	0	0.2633	0.1316	626	232	46	46	70	7.83e-10	0.000311	1.01e-11	0.0823	0.994
NEU_112_SMOC2	0.1802	4.756e-06	0.2518	1.133e-07	1.026e-08	1	621	230	33	17	72	1.15e-11	0.000691	1.06e-14	0.0571	0.993
CVD2_105_CD40-L	0.3139	1.664e-05	0.2853	6.45e-05	0.3605	0.06951	648	232	121	8	74	3.83e-19	1.46e-05	1.24e-22	0.114	1.008
NEU_135_ADAM-23	0.3016	3.98e-06	0.3926	3.022e-07	0.2131	0.3058	621	231	31	16	81	1.81e-12	2.82e-08	1.15e-14	0.0778	1.035
CVD3_196_CCL16	0.4892	0	0.512	0	0.3772	0.09756	659	239	74	5	81	2.4e-16	7.88e-05	2.27e-18	0.086	0.999
CVD2_164_PSGL-1	0.4648	3.38e-12	0.3726	1.452e-08	0.52	0.01566	648	232	53	53	84	2.65e-25	3.14e-15	1.52e-38	0.319	0.997
NEU_179_N-CDase	0.3427	1.848e-07	0.3164	1.695e-05	0.576	0.006357	623	231	29	16	85	1.76e-10	8.97e-07	2.41e-14	0.0933	1.037
INF_185_CCL25	0.3878	8.964e-13	0.3681	1.692e-08	0.1364	0.6126	649	236	68	30	87	1.19e-26	2.49e-10	4.37e-35	0.158	0.995
NEU_117_PRTG	0.3583	5.929e-13	0.3624	1.207e-11	0.4207	0.04388	621	231	88	18	88	1.06e-16	3.01e-05	2.27e-19	0.131	1.031
NEU_180_NAAA	0.371	9.453e-09	0.3456	1.695e-07	0.4951	0.01235	623	231	145	66	91	3.41e-24	7.62e-07	3.74e-26	0.13	1.059
CVD3_169_IL-1RT2	0.2379	9.919e-06	0.3013	1.312e-05	0.1664	0.2797	659	240	91	9	91	7.21e-17	0.000175	1.7e-19	0.099	0.987
INF_168_CXCL6	0.4495	4.653e-13	0.4557	2.247e-10	0.3747	0.01803	662	240	110	110	100	1.27e-19	8.65e-11	1.13e-26	0.155	1.033
CVD3_136_SELE	0.4944	2.321e-13	0.521	2.506e-12	0.5199	0.01115	639	234	30	28	101	1.56e-17	5.62e-09	4.06e-25	0.224	1.014
CVD2_168_IgG-Fc-receptor-II-b	0.7367	0	0.7419	2.22e-16	0.7062	0.004829	547	204	77	20	104	9.24e-46	2.41e-18	1.44e-60	0.405	1.011
ONC2_194_FCRLB	0.5176	2.367e-13	0.4648	7.317e-11	0.5525	0.007914	626	219	102	37	105	6.71e-18	6.03e-06	5.84e-20	0.111	1.035
ONC2_145_Gal-1	0.1842	0.0002099	0.2186	0.000132	1.012e-08	1	626	232	103	8	108	3.2e-17	3.94e-05	2.38e-20	0.187	0.98
CVD2_182_MMP-12	0.09273	0.04831	0.1263	0.01497	1.005e-08	1	646	230	57	23	110	1.09e-16	8.13e-07	2.54e-19	0.0668	0.996
CVD2_143_GLO1	0.2133	0.005394	0.2022	0.02037	0.2607	0.1708	648	232	44	13	113	2.26e-12	4.04e-05	2.76e-14	0.0755	0.999
NEU_109_Siglec-9	0.7128	0	0.7284	0	0.596	9.948e-05	621	230	97	4	120	1.08e-16	2.66e-06	2.77e-21	0.115	1.007
NEU_133_ADAM-22	0.2674	1.375e-06	0.3311	1.031e-07	1.006e-08	0.9633	621	231	75	20	125	1.82e-14	2.86e-07	3.25e-20	0.118	0.996
INF_136_MCP-4	0.7652	0	0.8695	0	0.6501	0.001515	660	238	24	15	133	5.65e-30	1.52e-17	1.48e-43	0.209	1.029
CVD3_152_Ep-CAM	0.5848	0	0.5942	6.106e-15	0.5588	0.001767	661	240	182	32	135	2.63e-14	1.71e-05	6.92e-18	0.0889	1.034
CVD2_130_Gal-9	0.3391	1.228e-10	0.3867	6.225e-10	1.002e-08	1	646	230	101	99	151	3.1e-12	1.36e-05	5.02e-16	0.0654	0.982
ONC2_169_CRNN	0.3621	0.003048	0.4113	0.005709	0.1085	0.6832	271	208	2	2	155	2.9e-10	8.65e-09	6.65e-16	0.119	1.005
CVD2_152_TIM	0.3759	4.372e-09	0.412	4.195e-08	0.2512	0.1848	635	228	142	142	165	4.19e-16	1.16e-08	4.95e-20	0.0554	0.994
INF_183_MCP-2	0.626	1.554e-15	0.6237	5.461e-13	0.7707	0.0001973	660	238	217	115	165	1.66e-31	4.32e-19	2.11e-48	0.309	1.022
CVD3_188_ICAM-2	0.4766	0	0.5212	0	0.4357	0.002479	637	234	160	74	171	2.72e-12	3.21e-05	1.86e-13	0.072	1.013
CVD3_171_CCL15	0.3597	2.601e-09	0.3782	2.471e-08	0.3372	0.06285	661	240	115	53	172	1.52e-30	3.81e-10	6.9e-38	0.239	1.005
ONC2_164_TLR3	0.6831	0	0.8447	0	0.6024	0.004518	628	233	96	77	178	3.52e-69	2.23e-30	0	0.583	1.119
NEU_132_CNTN5	0.4628	1.705e-09	0.499	1.468e-08	0.5148	0.007981	623	231	51	19	184	3.45e-13	3.12e-05	8.67e-14	0.0705	1.019
NEU_170_FcRL2	0.6272	0	0.6735	0	0.4714	0.02382	621	231	218	73	189	3.83e-20	7.58e-09	4.85e-27	0.161	1.009
CVD3_105_IL-17RA	0.6936	0	0.7842	0	0.401	0.01708	661	240	157	72	190	9.76e-43	1.58e-10	3.29e-50	0.285	1.068
CVD2_131_GIF	0.3154	1.931e-06	0.3191	8.475e-06	0.334	0.1575	648	232	171	31	193	4.97e-14	1.1e-05	1.18e-17	0.0789	0.994
NEU_174_CTSC	0.4982	3.408e-10	0.4279	1.634e-07	0.2675	0.3311	610	227	142	107	199	1.83e-22	1.53e-09	4.8e-29	0.129	1.075
NEU_149_TMPRSS5	0.632	0	0.7392	0	0.07146	0.7582	621	230	212	96	200	1.09e-27	3.43e-12	7.06e-39	0.239	1.015
INF_154_CXCL5	0.4177	1.214e-08	0.3706	4.792e-06	0.5325	0.001889	662	240	109	39	200	3.37e-12	2.73e-09	7.83e-20	0.0837	1.03
NEU_184_CLM-1	0.5462	1.18e-10	0.5864	1.843e-10	0.4162	0.0563	621	230	215	72	201	6.31e-63	8.41e-24	1.71e-84	0.553	1.027
CVD3_132_CCL24	0.7189	0	0.7211	0	0.6357	0.008042	661	240	137	38	213	2.48e-28	2.2e-17	2.09e-35	0.202	1.033
NEU_110_CLM-6	0.3903	1.69e-08	0.4133	2.656e-07	0.3142	0.05405	623	231	176	108	217	9.99e-29	2.88e-12	3.51e-38	0.208	1.001
CVD3_150_PSP-D	0.4404	8.03e-10	0.4082	8.111e-09	0.3683	0.1533	628	222	171	22	223	6.51e-25	3.66e-14	1.73e-37	0.208	1.018
ONC2_151_MIA	0.2783	5.918e-07	0.2252	0.0001297	0.4572	0.005495	628	233	56	50	232	2.07e-22	9.13e-17	2.8e-37	0.19	1.024
INF_130_CCL4	0.5421	1.11e-16	0.5438	4.663e-15	0.7639	0.0001966	660	239	254	99	247	9.97e-26	2.29e-05	1.01e-28	0.17	1.002
NEU_171_MDGA1	0.784	0	0.8015	0	0.563	0.0007858	623	231	125	94	261	7.03e-50	1.03e-20	8.46e-67	0.45	1.005
CVD2_122_TIE2	0.4866	0	0.5648	0	0.2672	0.1043	648	232	47	36	276	5.69e-12	4.82e-06	7.15e-15	0.0554	1.038
NEU_194_CD200R1	0.6343	0	0.7045	0	0.3511	0.06231	621	230	233	61	278	4.41e-23	9.38e-06	8.72e-28	0.242	1.017
INF_169_CXCL10	0.4655	0	0.4707	0	0.3791	0.04727	660	239	535	1	287	6.63e-32	1.07e-06	5.4e-37	0.384	1.01
ONC2_154_XPNPEP2	0.6513	0	0.6098	0	1	1.095e-05	626	232	364	73	294	2.41e-15	2.14e-07	1.38e-17	0.126	1.03
NEU_142_LAYN	0.2786	7.204e-05	0.2593	0.0006048	0.3567	0.1788	610	227	157	83	295	8.6e-29	3.59e-11	4.96e-37	0.196	1.011
CVD3_176_ST2	0.4088	5.6e-10	0.4344	6.796e-09	0.3946	0.01269	648	237	242	240	310	2.2e-22	4.38e-13	8.78e-32	0.145	1.028
INF_145_CCL19	0.2511	0.0001023	0.2619	0.0002197	0.1968	0.3179	660	239	258	1	312	9.71e-11	7.79e-05	4.1e-13	0.0877	0.993
ONC2_158_5-NT	0.2517	5.469e-05	0.2598	0.0001106	0.2347	0.5624	615	230	72	72	316	2.26e-09	4.99e-11	2.72e-17	0.0603	1.009
NEU_191_LAIR-2	0.6178	0	0.6572	0	0.6263	0.0391	616	229	430	9	346	4.36e-39	4.3e-05	1.21e-45	0.362	0.995
NEU_178_CTSS	0.3751	2.456e-08	0.4423	5.162e-09	0.07277	0.6355	623	231	219	184	359	3.24e-19	1.72e-06	1.09e-23	0.127	1.046
CVD3_130_TFPI	0.2759	6.044e-08	0.3316	7.357e-08	0.1472	0.4029	648	236	341	268	373	3.36e-11	1.07e-05	8.64e-16	0.0664	1.007
CVD3_142_IL-6RA	0.6248	0	0.6803	0	0.4457	0.009191	661	240	301	250	375	1.07e-57	6.41e-29	1.7e-84	0.489	1.053
NEU_168_GCP5	0.4168	6.359e-12	0.4072	2.745e-09	0.4428	0.01871	623	231	310	130	411	1.11e-34	2.46e-21	7.65e-53	0.282	1.052
ONC2_116_LY9	0.4655	5.662e-15	0.5112	1.122e-13	0.1513	0.4599	626	233	506	35	510	1.43e-30	6.45e-07	3.68e-35	0.374	0.995
INF_151_IL-18R1	0.6182	0	0.626	0	0.5091	0.01789	660	239	597	451	645	1.32e-40	5.03e-13	5.5e-51	0.263	1.028
NEU_143_NEP	0.4558	1.366e-10	0.4317	1.014e-08	0.6814	0.01096	621	231	651	570	671	1.09e-23	4.62e-11	9.48e-33	0.166	1.051
ONC2_188_FR-gamma	0.7756	0	0.731	0	0.2355	0.4989	628	233	1256	501	1210	2.36e-63	1.35e-37	9.2e-82	0.783	1.051
ONC2_173_MIC-AB	0.82	0	0.7918	0	0.8102	5.149e-05	492	182	2214	478	2490	1.45e-32	1.52e-17	1.65e-45	0.443	1.044
CVD2_160_IL16	0.1483	0.03193	0.1986	0.007862	1.035e-08	1	648	232	24	0	NA	1.63e-12	0.31	NA	NA	1.014
CVD2_186_hOSCAR	0.4012	9.488e-12	0.4525	1.733e-11	0.2695	0.1585	648	232	20	0	NA	3.29e-12	0.154	NA	NA	1.004
CVD3_113_SELP	0.5082	1.249e-11	0.5593	7.281e-12	0.3239	0.09122	660	240	233	0	NA	1.11e-20	0.023	NA	NA	1.017
INF_142_MMP-1	0.335	0.0003242	0.383	0.0003697	0.07403	0.7386	510	237	2	0	NA	2.68e-11	0.1	NA	NA	1.035
INF_194_ADA	0.2719	2.397e-06	0.3222	1.24e-06	0.07014	0.6034	660	239	1	0	NA	3.2e-09	0.522	NA	NA	1.014
NEU_108_VWC2	0.339	1.108e-12	0.4013	1.397e-12	0.2531	0.05909	621	230	1	0	NA	1.07e-09	0.417	NA	NA	1.002
NEU_114_EFNA4	0.126	0.006969	0.1754	0.001081	1.002e-08	1	621	230	10	0	NA	1.89e-10	0.178	NA	NA	0.996
NEU_136_MATN3	0.2423	3.168e-05	0.2801	2.545e-05	0.3332	0.04916	621	229	18	0	NA	3.43e-09	0.0376	NA	NA	1.017
NEU_140_gal-8	0.5308	1.712e-13	0.4729	3.474e-10	0.4946	0.003992	621	231	517	0	NA	2.38e-40	0.000357	NA	NA	1.071
NEU_188_EDA2R	0.2269	6.817e-07	0.255	1.326e-06	0.1653	0.3905	610	227	550	0	NA	4.86e-17	0.00684	NA	NA	1.006
ONC2_149_GPNMB	0.2845	5.617e-11	0.3168	3.977e-10	0.1182	0.4653	628	233	50	0	NA	6.16e-15	0.0016	NA	NA	0.988
ONC2_153_CD27	0.3408	2.22e-15	0.3741	1.502e-13	0.2882	0.04625	628	233	62	0	NA	3.2e-12	0.00787	NA	NA	0.974
ONC2_180_CD207	0.4046	6.776e-11	0.459	1.807e-11	0.08349	0.6916	628	233	13	0	NA	4.46e-12	0.066	NA	NA	0.974

## Sheet: STable5
TRAIT	ID	CHR	POS (hg19)	N	A1	A2	MAF	HWE	INFO	BETA	SE_BETA	CHI	PVALUE	TYPE	GENE	ENCODE_TFBS	HITGENE
NEU_143_NEP	rs104903:52230475:A:T	chr3	52230475	845	A	T	0.40839	0.521	0.99682	0.321767	0.0547473	34.5428	4.1698e-09	intergenic	POC1A(dist=41769),ALAS1(dist=1624)	.	0
NEU_143_NEP	rs3216487:52232979:A:ATTTAC	chr3	52232979	845	A	ATTTAC	0.40839	0.521	0.99714	0.321442	0.0547432	34.4782	4.3105e-09	intronic	ALAS1	GATA1,GATA2,GATA3	0
NEU_143_NEP	rs181274:52233861:T:A	chr3	52233861	845	T	A	0.40839	0.521	0.99721	0.321394	0.0547395	34.4725	4.3232e-09	intronic	ALAS1	.	0
NEU_143_NEP	rs352171:52234203:A:G	chr3	52234203	845	A	G	0.40839	0.521	0.99762	0.32166	0.0547306	34.5408	4.1741e-09	intronic	ALAS1	.	0
NEU_143_NEP	rs352167:52238656:T:C	chr3	52238656	845	T	C	0.40839	0.521	0.99859	0.32114	0.054707	34.4589	4.3535e-09	intronic	ALAS1	STAT3,MYC,FOS,FOXA1,FOXA2	0
NEU_143_NEP	rs352166:52238677:C:T	chr3	52238677	845	C	T	0.40839	0.521	0.99886	0.321246	0.0546977	34.4935	4.2768e-09	intronic	ALAS1	STAT3,MYC,FOS,FOXA1	0
NEU_143_NEP	rs11712164:52244051:A:T	chr3	52244051	845	A	T	0.455523	0.287	0.9913	0.390404	0.0539719	52.3232	4.7078e-13	intronic	ALAS1	.	0
NEU_143_NEP	rs352163	chr3	52247110	845	G	A	0.394407	0.475	1	0.360488	0.0548015	43.271	4.766e-11	intronic	ALAS1	.	0
NEU_143_NEP	rs164640:52247314:C:T	chr3	52247314	845	C	T	0.393237	0.516	0.99702	0.359597	0.0549359	42.8469	5.9196e-11	intronic	ALAS1	.	0
NEU_143_NEP	rs58772134:52250129:CGG:C	chr3	52250129	845	CGG	C	0.392546	0.516	0.99819	0.360591	0.0548924	43.1524	5.0638e-11	NA	NA	.	0
NEU_143_NEP	rs352162:52252969:T:C	chr3	52252969	845	T	C	0.392546	0.516	0.99729	0.360292	0.0549451	42.9983	5.4787e-11	intergenic	ALAS1(dist=4626),TLR9(dist=2127)	POLR2A	0
NEU_143_NEP	rs352139	chr3	52258372	845	T	C	0.435391	0.801	1	0.406328	0.0541465	56.3134	6.1793e-14	intronic	TLR9	.	0
NEU_143_NEP	rs2267847:52267732:C:G	chr3	52267732	845	C	G	0.450725	0.661	0.99913	0.458895	0.0530389	74.8579	5.0584e-18	intronic	TWF2	.	0
NEU_143_NEP	rs610060:52273421:G:A	chr3	52273421	845	G	A	0.480676	0.576	0.99922	-0.391206	0.0543216	51.8641	5.9478e-13	upstream	TWF2	POLR2A,TAF1,CHD1,PML,RBBP5,TCF7L2,MYC,EGR1,HMGN3,MXI1,CCNT2,PHF8,SAP30,RUNX3,CTCF,BACH1,HDAC2,YY1,REST,E2F6	0
NEU_143_NEP	rs57630131:52277445:A:G	chr3	52277445	845	A	G	0.414658	0.443	0.99992	0.449466	0.0546394	67.6678	1.935e-16	intergenic	TWF2(dist=4262),PPM1M(dist=2364)	SETDB1	0
NEU_143_NEP	rs34569561:52287293:T:C	chr3	52287293	845	T	C	0.414658	0.443	0.99996	0.449449	0.0546377	67.667	1.9358e-16	intergenic	PPM1M(dist=2678),WDR82(dist=1145)	POLR2A,RELA,EP300,FOXM1,TBP,TCF3,SPI1,REST,IRF4,BHLHE40,RUNX3,MAZ,NFIC,MXI1,BCL11A,MAX	0
NEU_143_NEP	rs7614727:52295895:C:T	chr3	52295895	845	C	T	0.480714	0.576	0.99996	0.390732	0.0543001	51.7795	6.2097e-13	intronic	WDR82	.	0
NEU_143_NEP	rs5848946:52305111:G:GA	chr3	52305111	845	G	GA	0.431363	0.486	0.98721	-0.371864	0.0556833	44.5983	2.419e-11	intronic	WDR82	.	0
NEU_143_NEP	rs7629072:52305633:C:T	chr3	52305633	845	C	T	0.480714	0.576	0.99997	0.390735	0.0543001	51.7802	6.2075e-13	intronic	WDR82	.	0
NEU_143_NEP	rs59565798:52307169:G:A	chr3	52307169	845	G	A	0.414658	0.443	0.99996	0.449456	0.0546378	67.6688	1.934e-16	intronic	WDR82	.	0
NEU_143_NEP	rs6445358:52308845:C:G	chr3	52308845	845	C	G	0.480714	0.576	0.99997	0.390735	0.0543001	51.7801	6.2078e-13	intronic	WDR82	.	0
NEU_143_NEP	rs57615517:52322417:G:A	chr3	52322417	845	G	A	0.414176	0.482	0.99993	0.44633	0.0545599	66.9213	2.8257e-16	intronic	GLYCTK	POLR2A,CHD1	0
NEU_143_NEP	rs34228726:52322797:A:G	chr3	52322797	845	A	G	0.414176	0.482	0.99993	0.44633	0.0545599	66.9213	2.8257e-16	ncRNA_exonic	GLYCTK-AS1	.	0
NEU_143_NEP	rs2276834:52325759:A:G	chr3	52325759	845	A	G	0.480714	0.576	0.99998	0.39074	0.0543001	51.7814	6.2037e-13	intronic	GLYCTK	FOXM1,MAZ,RUNX3,CTCF,WRNIP1,ZNF143,YY1,SMC3,ZBTB7A,RAD21	0
NEU_143_NEP	rs7622851:52333671:C:G	chr3	52333671	845	C	G	0.480714	0.576	1	0.390747	0.0543001	51.7832	6.198e-13	intergenic	GLYCTK(dist=4399),DNAH1(dist=16664)	.	0
NEU_143_NEP	rs59759112:52340636:GGGGCTGGATA:G	chr3	52340636	845	GGGGCTGGATA	G	0.452657	0.316	0.99903	0.410827	0.0542225	57.4062	3.5449e-14	NA	NA	.	0
NEU_143_NEP	rs3844291:52341215:A:C	chr3	52341215	845	A	C	0.414176	0.482	0.99989	0.446391	0.0545606	66.938	2.8018e-16	intergenic	GLYCTK(dist=11943),DNAH1(dist=9120)	.	0
NEU_143_NEP	rs3852063:52349204:A:G	chr3	52349204	845	A	G	0.414658	0.443	0.99989	0.449489	0.0546459	67.6585	1.9441e-16	intergenic	GLYCTK(dist=19932),DNAH1(dist=1131)	.	0
NEU_143_NEP	rs13094687	chr3	52450043	845	A	G	0.414658	0.371	1	0.448428	0.0546972	67.2133	2.4366e-16	intronic	PHF7	.	0
NEU_143_NEP	rs731831:52536514:G:A	chr3	52536514	845	G	A	0.438529	0.45	0.99415	0.492671	0.0538375	83.7421	5.6372e-20	intronic	STAB1	.	0
NEU_143_NEP	rs1010552:52540544:G:T	chr3	52540544	845	G	T	0.438164	0.412	0.99778	0.485243	0.0538521	81.1919	2.0483e-19	intronic	STAB1	ZNF263	0
NEU_143_NEP	rs11130306:52541253:A:G	chr3	52541253	845	A	G	0.39055	0.515	0.99891	-0.338713	0.0555423	37.1892	1.0721e-09	intronic	STAB1	.	0
NEU_143_NEP	rs2015971:52546820:C:T	chr3	52546820	845	C	T	0.474733	0.663	0.99616	0.425656	0.0537534	62.7056	2.4003e-15	intronic	STAB1	EGR1,YY1	0
NEU_143_NEP	rs66824127:52551265:T:C	chr3	52551265	845	T	C	0.372434	0.69	0.99414	0.366375	0.0560329	42.7529	6.211e-11	intronic	STAB1	.	0
NEU_143_NEP	rs67409736:52551284:G:T	chr3	52551284	845	G	T	0.372923	0.79	0.99435	0.37146	0.0559132	44.1362	3.063e-11	intronic	STAB1	.	0
NEU_143_NEP	rs34375719:52553625:TGTAA:T	chr3	52553625	845	TGTAA	T	0.376812	0.552	0.99934	0.373998	0.055994	44.6124	2.4017e-11	NA	NA	.	0
NEU_143_NEP	rs4434138:52556890:A:G	chr3	52556890	845	A	G	0.45314	0.9	0.99765	0.418261	0.0533957	61.3595	4.7549e-15	exonic/nonsynonymous	STAB1	.	0
NEU_143_NEP	rs4234633:52557038:C:T	chr3	52557038	845	C	T	0.47541	0.709	0.99891	0.424786	0.0536282	62.7414	2.3571e-15	intronic	STAB1	.	0
NEU_143_NEP	rs13303	chr3	52558008	845	T	C	0.376085	0.552	1	0.377201	0.0558943	45.5418	1.4942e-11	exonic/nonsynonymous	STAB1	POLR2A	0
NEU_143_NEP	rs13621:52558133:T:C	chr3	52558133	845	T	C	0.474928	0.756	0.99968	0.424715	0.0535499	62.9039	2.1704e-15	exonic/synonymous	STAB1	POLR2A	0
NEU_143_NEP	rs34005367:52558904:A:T	chr3	52558904	845	A	T	0.47541	0.709	0.99972	0.424209	0.0536043	62.6269	2.4982e-15	intronic	NT5DC2	POLR2A	0
NEU_143_NEP	rs11709284:52559705:G:A	chr3	52559705	845	G	A	0.375965	0.597	0.9993	0.373793	0.0559369	44.6545	2.3506e-11	intronic	NT5DC2	.	0
NEU_143_NEP	rs4475032:52560021:C:T	chr3	52560021	845	C	T	0.475386	0.709	0.99971	0.424159	0.0536042	62.6123	2.5168e-15	intronic	NT5DC2	POLR2A	0
NEU_143_NEP	rs11711421:52561779:C:T	chr3	52561779	845	C	T	0.474903	0.756	0.99964	0.424385	0.0535483	62.8099	2.2765e-15	intronic	NT5DC2	.	0
NEU_143_NEP	rs4687624:52563572:C:T	chr3	52563572	845	C	T	0.475386	0.709	0.99967	0.424001	0.0536038	62.5667	2.5757e-15	intronic	NT5DC2	POLR2A	0
NEU_143_NEP	rs4687625:52563718:C:T	chr3	52563718	845	C	T	0.475338	0.756	0.99871	0.423725	0.0536249	62.4361	2.7523e-15	intronic	NT5DC2	POLR2A	0
NEU_143_NEP	rs6778735:52565100:T:C	chr3	52565100	845	T	C	0.376085	0.552	0.99984	0.3732	0.0559643	44.4694	2.5836e-11	intronic	NT5DC2	POLR2A	0
NEU_143_NEP	rs4282054:52566065:T:C	chr3	52566065	845	T	C	0.375603	0.597	0.99984	0.373751	0.0559077	44.6911	2.307e-11	intronic	NT5DC2	ZNF263	0
NEU_143_NEP	rs7636227:52566682:G:A	chr3	52566682	845	G	A	0.375603	0.597	0.99985	0.373763	0.0559075	44.6942	2.3034e-11	intronic	NT5DC2	POLR2A,FOS,GATA2,ELK1,KDM5B,TBP,JUND,RCOR1,BATF,FOSL2,TEAD4,NR2F2,ZBTB7A,TAL1	0
NEU_143_NEP	rs12489732:52566820:C:A	chr3	52566820	845	C	A	0.438164	0.413	0.99906	0.484241	0.0537921	81.0376	2.2146e-19	intronic	NT5DC2	POLR2A,GATA2,KDM5B,TBP,TEAD4,NR2F2,ZBTB7A,TAL1,UBTF,TAF1,SMARCB1	0
NEU_143_NEP	rs12489828:52567014:G:T	chr3	52567014	845	G	T	0.380906	0.598	0.99989	0.365999	0.0555281	43.4446	4.3613e-11	intronic	NT5DC2	POLR2A,KDM5B,TBP,ZBTB7A,UBTF,TAF1,SMARCB1,CTCF,SIN3A,GABPA	0
NEU_143_NEP	rs28661185:52567188:G:T	chr3	52567188	845	G	T	0.475386	0.709	0.99952	0.423175	0.0535995	62.3331	2.9001e-15	intronic	NT5DC2	POLR2A,SMARCB1,SIN3A,GABPA,HDAC1,CHD1	0
NEU_143_NEP	rs66782572:52567617:A:G	chr3	52567617	845	A	G	0.380906	0.598	0.99991	0.365959	0.055527	43.4367	4.379e-11	exonic/nonsynonymous	NT5DC2	POLR2A,HDAC1,CHD1,ELF1,MYC,PHF8,MAX,E2F1	0
NEU_143_NEP	rs7639267:52568805:G:T	chr3	52568805	845	G	T	0.375603	0.597	0.99992	0.373763	0.0559047	44.6987	2.2981e-11	UTR5	NT5DC2(NM_022908:c.-136C>A)	RBBP5,POLR2A	0
NEU_143_NEP	rs4687626:52569098:G:A	chr3	52569098	845	G	A	0.475386	0.756	0.99938	0.419766	0.0535667	61.4079	4.6395e-15	upstream	NT5DC2	POLR2A,TAF1,MAX,UBTF,E2F6,YY1,ELF1,SIN3AK20	0
NEU_143_NEP	rs6445528:52572447:A:G	chr3	52572447	845	A	G	0.470106	0.901	0.99987	0.423267	0.0536104	62.3349	2.8974e-15	intronic	SMIM4	.	0
NEU_143_NEP	rs150774614:52572841:TTTG:T	chr3	52572841	845	TTTG	T	0.475822	0.756	0.99731	0.417384	0.0535863	60.6685	6.7542e-15	NA	NA	TAL1	0
NEU_143_NEP	rs13076398:52573096:G:A	chr3	52573096	845	G	A	0.475386	0.756	0.99976	0.418127	0.0535279	61.0179	5.6558e-15	intronic	SMIM4	SPI1	0
NEU_143_NEP	rs62256903:52573844:G:A	chr3	52573844	845	G	A	0.474903	0.803	0.99965	0.418399	0.0534703	61.2289	5.081e-15	intronic	SMIM4	.	0
NEU_143_NEP	rs34372721:52584431:T:TCTC	chr3	52584431	845	T	TCTC	0.440212	0.413	0.99998	0.434917	0.0543854	63.9511	1.2755e-15	intronic	PBRM1	.	0
NEU_143_NEP	rs2878628:52584715:A:G	chr3	52584715	845	A	G	0.464802	0.492	1	0.493686	0.0532183	86.0557	1.7494e-20	intronic	PBRM1	.	0
NEU_143_NEP	rs2251219	chr3	52584787	845	T	C	0.459499	0.416	1	0.49068	0.0531983	85.0746	2.8732e-20	exonic/synonymous	PBRM1	.	0
NEU_143_NEP	rs1961959:52585760:G:C	chr3	52585760	845	G	C	0.459499	0.416	1	0.49068	0.0531983	85.0746	2.8732e-20	intronic	PBRM1	.	0
NEU_143_NEP	rs1961958:52585990:A:G	chr3	52585990	845	A	G	0.46165	0.382	0.99702	0.493422	0.0533017	85.6949	2.0995e-20	intronic	PBRM1	.	0
NEU_143_NEP	rs1570:52586682:T:A	chr3	52586682	845	T	A	0.464802	0.492	1	0.493686	0.0532183	86.0557	1.7494e-20	intronic	PBRM1	.	0
NEU_143_NEP	rs17052256:52593119:A:G	chr3	52593119	845	A	G	0.464802	0.492	1	0.493686	0.0532183	86.0557	1.7494e-20	intronic	PBRM1	.	0
NEU_143_NEP	rs17052259:52593138:A:G	chr3	52593138	845	A	G	0.464802	0.492	1	0.493686	0.0532183	86.0557	1.7494e-20	intronic	PBRM1	.	0
NEU_143_NEP	rs11295229:52596173:TA:T	chr3	52596173	845	TA	T	0.462963	0.454	0.99309	0.493445	0.0535205	85.0035	2.9784e-20	NA	NA	.	0
NEU_143_NEP	rs6778844:52596398:T:C	chr3	52596398	845	T	C	0.459499	0.416	1	0.49068	0.0531983	85.0746	2.8732e-20	intronic	PBRM1	.	0
NEU_143_NEP	rs33964154:52596914:A:G	chr3	52596914	845	A	G	0.459499	0.416	1	0.49068	0.0531983	85.0746	2.8732e-20	intronic	PBRM1	.	0
NEU_143_NEP	rs2289249:52597664:G:A	chr3	52597664	845	G	A	0.459499	0.416	1	0.49068	0.0531983	85.0746	2.8732e-20	intronic	PBRM1	.	0
NEU_143_NEP	rs13059862:52598540:G:A	chr3	52598540	845	G	A	0.465284	0.533	1	0.493063	0.0531223	86.1493	1.6685e-20	intronic	PBRM1	.	0
NEU_143_NEP	rs13060048:52598608:G:A	chr3	52598608	845	G	A	0.464802	0.492	1	0.493686	0.0532183	86.0557	1.7494e-20	intronic	PBRM1	.	0
NEU_143_NEP	rs6786919:52599789:A:G	chr3	52599789	845	A	G	0.464802	0.492	1	0.493686	0.0532183	86.0557	1.7494e-20	intronic	PBRM1	.	0
NEU_143_NEP	rs6798246:52599922:G:A	chr3	52599922	845	G	A	0.459499	0.416	1	0.49068	0.0531983	85.0746	2.8732e-20	intronic	PBRM1	CEBPB,MAX	0
NEU_143_NEP	rs143319527:52600064:TCAAAA:T	chr3	52600064	845	TCAAAA	T	0.459499	0.416	1	0.49068	0.0531983	85.0746	2.8732e-20	NA	NA	CEBPB,MAX	0
NEU_143_NEP	rs1821879:52600999:T:C	chr3	52600999	845	T	C	0.465284	0.533	1	0.493063	0.0531223	86.1493	1.6685e-20	intronic	PBRM1	.	0
NEU_143_NEP	rs13063160:52602274:T:C	chr3	52602274	845	T	C	0.465284	0.533	1	0.493063	0.0531223	86.1493	1.6685e-20	intronic	PBRM1	GATA3,JUN,ZNF217,JUND,TCF7L2,FOS	0
NEU_143_NEP	rs10433550:52603352:A:G	chr3	52603352	845	A	G	0.464802	0.492	1	0.493686	0.0532183	86.0557	1.7494e-20	intronic	PBRM1	.	0
NEU_143_NEP	rs9758945:52604180:A:G	chr3	52604180	845	A	G	0.464802	0.492	1	0.493686	0.0532183	86.0557	1.7494e-20	intronic	PBRM1	.	0
NEU_143_NEP	rs6786043:52604861:A:G	chr3	52604861	845	A	G	0.465284	0.533	1	0.493063	0.0531223	86.1493	1.6685e-20	intronic	PBRM1	.	0
NEU_143_NEP	rs6788887:52605005:T:C	chr3	52605005	845	T	C	0.464802	0.492	1	0.493686	0.0532183	86.0557	1.7494e-20	intronic	PBRM1	.	0
NEU_143_NEP	rs6788993:52605136:T:C	chr3	52605136	845	T	C	0.465284	0.533	1	0.493063	0.0531223	86.1493	1.6685e-20	intronic	PBRM1	.	0
NEU_143_NEP	rs4687546:52605943:T:A	chr3	52605943	845	T	A	0.464802	0.492	1	0.493686	0.0532183	86.0557	1.7494e-20	intronic	PBRM1	.	0
NEU_143_NEP	rs7623199:52605974:C:T	chr3	52605974	845	C	T	0.459499	0.416	1	0.49068	0.0531983	85.0746	2.8732e-20	intronic	PBRM1	.	0
NEU_143_NEP	rs11714565:52606292:C:T	chr3	52606292	845	C	T	0.464802	0.492	0.99995	0.493702	0.0532201	86.0552	1.7498e-20	intronic	PBRM1	.	0
NEU_143_NEP	rs7625743:52606366:C:G	chr3	52606366	845	C	G	0.465284	0.533	1	0.493063	0.0531223	86.1493	1.6685e-20	intronic	PBRM1	.	0
NEU_143_NEP	rs34140775:52606857:C:CA	chr3	52606857	845	C	CA	0.464802	0.492	1	0.493686	0.0532183	86.0557	1.7494e-20	intronic	PBRM1	.	0
NEU_143_NEP	rs11130307:52607682:G:A	chr3	52607682	845	G	A	0.459499	0.416	1	0.49068	0.0531983	85.0746	2.8732e-20	intronic	PBRM1	.	0
NEU_143_NEP	rs12632381:52607685:G:A	chr3	52607685	845	G	A	0.459499	0.416	1	0.49068	0.0531983	85.0746	2.8732e-20	intronic	PBRM1	.	0
NEU_143_NEP	rs4687547:52608949:C:T	chr3	52608949	845	C	T	0.459499	0.416	1	0.49068	0.0531983	85.0746	2.8732e-20	intronic	PBRM1	.	0
NEU_143_NEP	rs6762457:52609157:G:A	chr3	52609157	845	G	A	0.459499	0.416	1	0.49068	0.0531983	85.0746	2.8732e-20	intronic	PBRM1	.	0
NEU_143_NEP	rs6805156:52609362:T:C	chr3	52609362	845	T	C	0.465284	0.533	1	0.493063	0.0531223	86.1493	1.6685e-20	intronic	PBRM1	.	0
NEU_143_NEP	3:52609609:AGCCTCTGCCTCT:AGCCTCT	chr3	52609609	845	AGCCTCTGCCTCT	AGCCTCT	0.465284	0.533	1	0.493063	0.0531223	86.1493	1.6685e-20	NA	NA	.	0
NEU_143_NEP	3:52609688:AT:A	chr3	52609688	845	AT	A	0.459499	0.416	1	0.49068	0.0531983	85.0746	2.8732e-20	NA	NA	.	0
NEU_143_NEP	rs6805539:52609710:T:A	chr3	52609710	845	T	A	0.459499	0.416	1	0.49068	0.0531983	85.0746	2.8732e-20	intronic	PBRM1	.	0
NEU_143_NEP	rs7652191:52610415:T:C	chr3	52610415	845	T	C	0.465284	0.533	1	0.493063	0.0531223	86.1493	1.6685e-20	intronic	PBRM1	.	0
NEU_143_NEP	rs17264436:52610651:T:A	chr3	52610651	845	T	A	0.459499	0.416	1	0.49068	0.0531983	85.0746	2.8732e-20	exonic/synonymous	PBRM1	.	0
NEU_143_NEP	rs11718420:52611413:T:C	chr3	52611413	845	T	C	0.464802	0.492	1	0.493686	0.0532183	86.0557	1.7494e-20	intronic	PBRM1	.	0
NEU_143_NEP	3:52611446:CAAAA:C	chr3	52611446	845	CAAAA	C	0.466151	0.493	0.99797	0.493951	0.0532678	85.988	1.8103e-20	NA	NA	.	0
NEU_143_NEP	rs34954168:52612159:C:T	chr3	52612159	845	C	T	0.459499	0.416	1	0.49068	0.0531983	85.0746	2.8732e-20	intronic	PBRM1	.	0
NEU_143_NEP	rs34115864:52612178:A:G	chr3	52612178	845	A	G	0.459499	0.416	1	0.49068	0.0531983	85.0746	2.8732e-20	intronic	PBRM1	.	0
NEU_143_NEP	rs35107891:52613656:G:C	chr3	52613656	845	G	C	0.459499	0.416	1	0.49068	0.0531983	85.0746	2.8732e-20	intronic	PBRM1	.	0
NEU_143_NEP	rs11718509:52614670:G:A	chr3	52614670	845	G	A	0.459499	0.416	1	0.49068	0.0531983	85.0746	2.8732e-20	intronic	PBRM1	.	0
NEU_143_NEP	rs4687629:52615227:G:C	chr3	52615227	845	G	C	0.465284	0.533	1	0.493063	0.0531223	86.1493	1.6685e-20	intronic	PBRM1	.	0
NEU_143_NEP	rs4687630:52615301:G:A	chr3	52615301	845	G	A	0.459499	0.416	1	0.49068	0.0531983	85.0746	2.8732e-20	intronic	PBRM1	.	0
NEU_143_NEP	rs13078422:52616978:T:C	chr3	52616978	845	T	C	0.459499	0.416	1	0.49068	0.0531983	85.0746	2.8732e-20	intronic	PBRM1	.	0
NEU_143_NEP	rs11720159:52617802:T:G	chr3	52617802	845	T	G	0.465284	0.533	1	0.493061	0.0531221	86.1491	1.6687e-20	intronic	PBRM1	.	0
NEU_143_NEP	rs11720243:52618018:T:C	chr3	52618018	845	T	C	0.465284	0.533	1	0.493061	0.0531221	86.1491	1.6687e-20	intronic	PBRM1	.	0
NEU_143_NEP	rs12487445:52618319:A:C	chr3	52618319	845	A	C	0.459499	0.416	1	0.49068	0.0531983	85.0746	2.8732e-20	intronic	PBRM1	.	0
NEU_143_NEP	rs7614498:52618941:A:T	chr3	52618941	845	A	T	0.465284	0.533	1	0.493061	0.0531221	86.1491	1.6687e-20	intronic	PBRM1	CEBPB	0
NEU_143_NEP	rs12629699:52619792:T:C	chr3	52619792	845	T	C	0.465284	0.533	1	0.493061	0.0531221	86.1491	1.6687e-20	intronic	PBRM1	.	0
NEU_143_NEP	rs12629701:52619836:T:C	chr3	52619836	845	T	C	0.464802	0.492	1	0.493686	0.0532183	86.0557	1.7494e-20	intronic	PBRM1	.	0
NEU_143_NEP	rs12637627:52619962:G:T	chr3	52619962	845	G	T	0.465284	0.533	1	0.493061	0.0531221	86.1491	1.6687e-20	intronic	PBRM1	.	0
NEU_143_NEP	rs3733046:52621627:C:T	chr3	52621627	845	C	T	0.465284	0.533	0.99999	0.493094	0.0531231	86.1572	1.6619e-20	intronic	PBRM1	.	0
NEU_143_NEP	rs3852066:52621839:C:T	chr3	52621839	845	C	T	0.465284	0.533	1	0.493061	0.0531221	86.1491	1.6687e-20	intronic	PBRM1	.	0
NEU_143_NEP	rs4336110:52624233:C:T	chr3	52624233	845	C	T	0.459499	0.416	1	0.49068	0.0531983	85.0746	2.8732e-20	intronic	PBRM1	.	0
NEU_143_NEP	rs11708075:52624723:C:T	chr3	52624723	845	C	T	0.459499	0.416	1	0.49068	0.0531983	85.0746	2.8732e-20	intronic	PBRM1	.	0
NEU_143_NEP	rs68021750:52624769:G:A	chr3	52624769	845	G	A	0.459499	0.416	1	0.49068	0.0531983	85.0746	2.8732e-20	intronic	PBRM1	.	0
NEU_143_NEP	rs62253700:52625019:T:A	chr3	52625019	845	T	A	0.459499	0.416	1	0.49068	0.0531983	85.0746	2.8732e-20	intronic	PBRM1	.	0
NEU_143_NEP	rs2336147:52626443:T:C	chr3	52626443	845	T	C	0.440212	0.413	1	0.434915	0.0543852	63.951	1.2755e-15	intronic	PBRM1	.	0
NEU_143_NEP	rs2336146:52626646:A:G	chr3	52626646	845	A	G	0.465284	0.533	1	0.493061	0.0531221	86.1491	1.6687e-20	intronic	PBRM1	.	0
NEU_143_NEP	rs13085331:52627486:G:C	chr3	52627486	845	G	C	0.459499	0.416	1	0.49068	0.0531983	85.0746	2.8732e-20	intronic	PBRM1	.	0
NEU_143_NEP	rs12498066:52627660:G:A	chr3	52627660	845	G	A	0.459499	0.416	1	0.49068	0.0531983	85.0746	2.8732e-20	intronic	PBRM1	.	0
NEU_143_NEP	rs2577831:52628056:C:A	chr3	52628056	845	C	A	0.445516	0.414	1	0.428532	0.0541565	62.6132	2.5156e-15	intronic	PBRM1	.	0
NEU_143_NEP	rs7628578:52628321:A:T	chr3	52628321	845	A	T	0.459981	0.453	1	0.490033	0.0531005	85.1634	2.747e-20	intronic	PBRM1	.	0
NEU_143_NEP	rs11714419:52628816:A:G	chr3	52628816	845	A	G	0.459499	0.416	1	0.49068	0.0531983	85.0746	2.8732e-20	intronic	PBRM1	.	0
NEU_143_NEP	rs34754793:52629177:A:T	chr3	52629177	845	A	T	0.465284	0.533	1	0.493061	0.0531221	86.1491	1.6687e-20	intronic	PBRM1	.	0
NEU_143_NEP	rs2118540:52629386:T:C	chr3	52629386	845	T	C	0.459499	0.416	1	0.49068	0.0531983	85.0746	2.8732e-20	intronic	PBRM1	.	0
NEU_143_NEP	rs2164884:52629633:C:T	chr3	52629633	845	C	T	0.459499	0.416	1	0.49068	0.0531983	85.0746	2.8732e-20	intronic	PBRM1	.	0
NEU_143_NEP	rs2336145:52629750:A:C	chr3	52629750	845	A	C	0.459499	0.416	1	0.49068	0.0531983	85.0746	2.8732e-20	intronic	PBRM1	.	0
NEU_143_NEP	rs4687633:52630548:G:A	chr3	52630548	845	G	A	0.459499	0.416	1	0.49068	0.0531983	85.0746	2.8732e-20	intronic	PBRM1	.	0
NEU_143_NEP	rs62253703:52632357:T:C	chr3	52632357	845	T	C	0.459499	0.416	1	0.49068	0.0531983	85.0746	2.8732e-20	intronic	PBRM1	CEBPB	0
NEU_143_NEP	rs6790330:52632911:G:A	chr3	52632911	845	G	A	0.459499	0.416	0.99965	0.490428	0.0532045	84.9674	3.0333e-20	intronic	PBRM1	.	0
NEU_143_NEP	rs71615864:52633671:CAA:C	chr3	52633671	845	CAA	C	0.461762	0.417	0.99883	0.491231	0.0531771	85.334	2.5199e-20	NA	NA	.	0
NEU_143_NEP	rs4687636:52633929:G:A	chr3	52633929	845	G	A	0.459499	0.416	1	0.49068	0.0531983	85.0746	2.8732e-20	intronic	PBRM1	.	0
NEU_143_NEP	rs4687637:52634092:C:T	chr3	52634092	845	C	T	0.464802	0.492	1	0.493686	0.0532183	86.0557	1.7494e-20	intronic	PBRM1	SETDB1	0
NEU_143_NEP	rs34173654:52634605:T:C	chr3	52634605	845	T	C	0.459499	0.416	1	0.49068	0.0531983	85.0746	2.8732e-20	intronic	PBRM1	SETDB1,CBX3	0
NEU_143_NEP	rs9917834:52634619:A:C	chr3	52634619	845	A	C	0.465284	0.533	1	0.493061	0.0531221	86.1491	1.6687e-20	intronic	PBRM1	SETDB1,CBX3	0
NEU_143_NEP	rs2276824:52637486:C:G	chr3	52637486	845	C	G	0.403323	0.222	0.9823	0.468026	0.0559341	70.0143	5.8876e-17	intronic	PBRM1	.	0
NEU_143_NEP	rs10433615:52638482:C:T	chr3	52638482	845	C	T	0.459499	0.416	1	0.49068	0.0531983	85.0746	2.8732e-20	intronic	PBRM1	.	0
NEU_143_NEP	rs11130308:52639257:G:C	chr3	52639257	845	G	C	0.465284	0.533	1	0.493061	0.0531221	86.1491	1.6687e-20	intronic	PBRM1	.	0
NEU_143_NEP	rs3774366:52641255:T:C	chr3	52641255	845	T	C	0.465284	0.533	1	0.493061	0.0531221	86.1491	1.6687e-20	intronic	PBRM1	.	0
NEU_143_NEP	rs3774365:52642487:T:C	chr3	52642487	845	T	C	0.459499	0.416	1	0.49068	0.0531983	85.0746	2.8732e-20	intronic	PBRM1	.	0
NEU_143_NEP	rs35189714:52642648:CTT:C	chr3	52642648	845	CTT	C	0.459499	0.416	1	0.49068	0.0531983	85.0746	2.8732e-20	NA	NA	.	0
NEU_143_NEP	rs12487591:52642936:A:T	chr3	52642936	845	A	T	0.459499	0.416	1	0.49068	0.0531983	85.0746	2.8732e-20	intronic	PBRM1	.	0
NEU_143_NEP	rs3733045:52643307:A:G	chr3	52643307	845	A	G	0.465284	0.533	1	0.493061	0.0531221	86.1491	1.6687e-20	intronic	PBRM1	.	0
NEU_143_NEP	rs3755806	chr3	52643685	845	T	C	0.459499	0.416	1	0.49068	0.0531983	85.0746	2.8732e-20	exonic/synonymous	PBRM1	JUNB,JUND,USF1	0
NEU_143_NEP	rs13065851:52644836:T:A	chr3	52644836	845	T	A	0.459499	0.416	1	0.49068	0.0531983	85.0746	2.8732e-20	intronic	PBRM1	.	0
NEU_143_NEP	rs71084197:52646903:C:CA	chr3	52646903	845	C	CA	0.459499	0.416	1	0.49068	0.0531983	85.0746	2.8732e-20	intronic	PBRM1	.	0
NEU_143_NEP	rs11709448:52647449:T:C	chr3	52647449	845	T	C	0.459499	0.416	1	0.49068	0.0531983	85.0746	2.8732e-20	intronic	PBRM1	.	0
NEU_143_NEP	rs13083798:52649748:A:G	chr3	52649748	845	A	G	0.440694	0.378	0.99997	0.434932	0.0543872	63.9512	1.2754e-15	intronic	PBRM1	.	0
NEU_143_NEP	rs4687638:52651966:A:C	chr3	52651966	845	A	C	0.459499	0.416	1	0.49068	0.0531983	85.0746	2.8732e-20	intronic	PBRM1	.	0
NEU_143_NEP	rs62253733:52653414:A:G	chr3	52653414	845	A	G	0.459499	0.416	1	0.49068	0.0531983	85.0746	2.8732e-20	intronic	PBRM1	.	0
NEU_143_NEP	rs34341238:52655415:A:G	chr3	52655415	845	A	G	0.465284	0.533	1	0.493061	0.0531221	86.1491	1.6687e-20	intronic	PBRM1	.	0
NEU_143_NEP	rs11717043:52656092:A:T	chr3	52656092	845	A	T	0.459499	0.416	1	0.49068	0.0531983	85.0746	2.8732e-20	intronic	PBRM1	.	0
NEU_143_NEP	rs4687639:52656340:A:C	chr3	52656340	845	A	C	0.459499	0.416	1	0.49068	0.0531983	85.0746	2.8732e-20	intronic	PBRM1	.	0
NEU_143_NEP	rs150536093:52656367:AAAAG:A	chr3	52656367	845	AAAAG	A	0.459499	0.416	1	0.49068	0.0531983	85.0746	2.8732e-20	NA	NA	.	0
NEU_143_NEP	rs13064064:52657002:T:C	chr3	52657002	845	T	C	0.459499	0.416	1	0.49068	0.0531983	85.0746	2.8732e-20	intronic	PBRM1	.	0
NEU_143_NEP	rs34537256:52657472:A:G	chr3	52657472	845	A	G	0.459499	0.416	1	0.49068	0.0531983	85.0746	2.8732e-20	intronic	PBRM1	.	0
NEU_143_NEP	rs34215106:52659124:T:C	chr3	52659124	845	T	C	0.459499	0.416	1	0.49068	0.0531983	85.0746	2.8732e-20	intronic	PBRM1	.	0
NEU_143_NEP	rs1561337:52659963:G:A	chr3	52659963	845	G	A	0.459499	0.416	1	0.49068	0.0531983	85.0746	2.8732e-20	intronic	PBRM1	.	0
NEU_143_NEP	rs35249778:52661640:G:C	chr3	52661640	845	G	C	0.459499	0.416	1	0.49068	0.0531983	85.0746	2.8732e-20	intronic	PBRM1	.	0
NEU_143_NEP	rs6445529:52662722:T:A	chr3	52662722	845	T	A	0.465284	0.533	1	0.493061	0.0531221	86.1491	1.6687e-20	intronic	PBRM1	.	0
NEU_143_NEP	rs7622694:52663882:G:A	chr3	52663882	845	G	A	0.465284	0.533	1	0.493061	0.0531221	86.1491	1.6687e-20	intronic	PBRM1	.	0
NEU_143_NEP	rs4687548:52666650:A:T	chr3	52666650	845	A	T	0.459499	0.416	1	0.49068	0.0531983	85.0746	2.8732e-20	intronic	PBRM1	.	0
NEU_143_NEP	rs13069481:52666866:C:T	chr3	52666866	845	C	T	0.459499	0.416	1	0.49068	0.0531983	85.0746	2.8732e-20	intronic	PBRM1	.	0
NEU_143_NEP	rs2083180:52668119:G:T	chr3	52668119	845	G	T	0.460216	0.492	0.98991	0.492575	0.0533022	85.3995	2.4378e-20	intronic	PBRM1	.	0
NEU_143_NEP	rs6796726:52669389:G:C	chr3	52669389	845	G	C	0.465284	0.533	1	0.493061	0.0531221	86.1491	1.6687e-20	intronic	PBRM1	.	0
NEU_143_NEP	rs13098776:52670044:C:T	chr3	52670044	845	C	T	0.465284	0.533	1	0.493061	0.0531221	86.1491	1.6687e-20	intronic	PBRM1	.	0
NEU_143_NEP	3:52670773:C:CAAAAA	chr3	52670773	845	C	CAAAAA	0.474446	0.319	0.99997	0.52072	0.0529326	96.7746	7.7686e-23	intronic	PBRM1	JUND,FOS	0
NEU_143_NEP	rs13068293:52672167:C:A	chr3	52672167	845	C	A	0.459499	0.416	1	0.49068	0.0531983	85.0746	2.8732e-20	intronic	PBRM1	.	0
NEU_143_NEP	rs11719514:52672531:T:C	chr3	52672531	845	T	C	0.459499	0.416	1	0.49068	0.0531983	85.0746	2.8732e-20	intronic	PBRM1	.	0
NEU_143_NEP	rs11720432:52672742:T:C	chr3	52672742	845	T	C	0.459499	0.416	1	0.49068	0.0531983	85.0746	2.8732e-20	intronic	PBRM1	.	0
NEU_143_NEP	rs201400694:52672993:AT:A	chr3	52672993	845	AT	A	0.460976	0.417	0.99491	0.498103	0.0533598	87.1383	1.0119e-20	NA	NA	.	0
NEU_143_NEP	rs13060675:52674300:T:G	chr3	52674300	845	T	G	0.459499	0.416	1	0.49068	0.0531983	85.0746	2.8732e-20	intronic	PBRM1	.	0
NEU_143_NEP	rs13081031:52674542:C:T	chr3	52674542	845	C	T	0.459499	0.416	1	0.49068	0.0531983	85.0746	2.8732e-20	intronic	PBRM1	.	0
NEU_143_NEP	rs11130310:52674667:C:T	chr3	52674667	845	C	T	0.465284	0.533	0.99926	0.493174	0.0531428	86.1217	1.692e-20	intronic	PBRM1	.	0
NEU_143_NEP	rs11130311:52675005:T:C	chr3	52675005	845	T	C	0.459499	0.416	1	0.49068	0.0531983	85.0746	2.8732e-20	intronic	PBRM1	.	0
NEU_143_NEP	rs11130312:52675055:A:C	chr3	52675055	845	A	C	0.459499	0.416	1	0.49068	0.0531983	85.0746	2.8732e-20	intronic	PBRM1	.	0
NEU_143_NEP	rs13086898:52675279:G:A	chr3	52675279	845	G	A	0.459499	0.416	1	0.49068	0.0531983	85.0746	2.8732e-20	intronic	PBRM1	.	0
NEU_143_NEP	rs11130313:52676190:A:C	chr3	52676190	845	A	C	0.459499	0.416	1	0.49068	0.0531983	85.0746	2.8732e-20	intronic	PBRM1	.	0
NEU_143_NEP	rs7642198:52677960:T:C	chr3	52677960	845	T	C	0.459499	0.416	1	0.49068	0.0531983	85.0746	2.8732e-20	intronic	PBRM1	.	0
NEU_143_NEP	rs13085895:52678270:G:C	chr3	52678270	845	G	C	0.459499	0.416	1	0.49068	0.0531983	85.0746	2.8732e-20	intronic	PBRM1	.	0
NEU_143_NEP	rs13085775:52678370:C:T	chr3	52678370	845	C	T	0.465284	0.533	1	0.493061	0.0531221	86.1491	1.6687e-20	intronic	PBRM1	.	0
NEU_143_NEP	rs13086297:52678494:G:A	chr3	52678494	845	G	A	0.459499	0.416	1	0.49068	0.0531983	85.0746	2.8732e-20	intronic	PBRM1	.	0
NEU_143_NEP	rs11394906:52679288:C:CT	chr3	52679288	845	C	CT	0.464768	0.492	0.99968	0.495909	0.0532124	86.8517	1.1697e-20	intronic	PBRM1	.	0
NEU_143_NEP	rs142853462:52680643:CCAAGACAATT:C	chr3	52680643	845	CCAAGACAATT	C	0.465284	0.533	1	0.493061	0.0531221	86.1491	1.6687e-20	NA	NA	.	0
NEU_143_NEP	rs35665793:52681932:CT:C	chr3	52681932	845	CT	C	0.466135	0.417	0.98341	0.491637	0.0536375	84.0141	4.9126e-20	NA	NA	.	0
NEU_143_NEP	rs34757451:52682205:G:A	chr3	52682205	845	G	A	0.459499	0.416	1	0.49068	0.0531983	85.0746	2.8732e-20	intronic	PBRM1	.	0
NEU_143_NEP	rs2289250:52682946:C:A	chr3	52682946	845	C	A	0.459499	0.416	1	0.49068	0.0531983	85.0746	2.8732e-20	intronic	PBRM1	.	0
NEU_143_NEP	rs33967311:52683864:C:A	chr3	52683864	845	C	A	0.459499	0.416	1	0.49068	0.0531983	85.0746	2.8732e-20	intronic	PBRM1	.	0
NEU_143_NEP	rs62253740:52684128:A:T	chr3	52684128	845	A	T	0.465284	0.533	1	0.493061	0.0531221	86.1491	1.6687e-20	intronic	PBRM1	FOS	0
NEU_143_NEP	rs13065019:52685244:T:C	chr3	52685244	845	T	C	0.459499	0.416	1	0.49068	0.0531983	85.0746	2.8732e-20	intronic	PBRM1	.	0
NEU_143_NEP	rs35211965:52685305:C:G	chr3	52685305	845	C	G	0.459499	0.416	1	0.49068	0.0531983	85.0746	2.8732e-20	intronic	PBRM1	.	0
NEU_143_NEP	rs6770463:52686887:G:A	chr3	52686887	845	G	A	0.459499	0.416	1	0.49068	0.0531983	85.0746	2.8732e-20	intronic	PBRM1	.	0
NEU_143_NEP	rs4435633:52687562:T:G	chr3	52687562	845	T	G	0.465284	0.533	1	0.493061	0.0531221	86.1491	1.6687e-20	intronic	PBRM1	.	0
NEU_143_NEP	rs7612511:52687566:T:C	chr3	52687566	845	T	C	0.440212	0.413	1	-0.434915	0.0543852	63.951	1.2755e-15	intronic	PBRM1	.	0
NEU_143_NEP	rs35409678:52687686:G:A	chr3	52687686	845	G	A	0.459499	0.416	1	0.49068	0.0531983	85.0746	2.8732e-20	intronic	PBRM1	.	0
NEU_143_NEP	rs2336148:52690638:G:A	chr3	52690638	845	G	A	0.459499	0.416	1	0.49068	0.0531983	85.0746	2.8732e-20	intronic	PBRM1	.	0
NEU_143_NEP	rs3041438:52690944:TAA:T	chr3	52690944	845	TAA	T	0.459499	0.416	1	0.49068	0.0531983	85.0746	2.8732e-20	NA	NA	.	0
NEU_143_NEP	rs12486847:52691112:T:C	chr3	52691112	845	T	C	0.459499	0.416	1	0.49068	0.0531983	85.0746	2.8732e-20	intronic	PBRM1	.	0
NEU_143_NEP	rs2336149:52692124:G:A	chr3	52692124	845	G	A	0.465284	0.533	1	0.493061	0.0531221	86.1491	1.6687e-20	intronic	PBRM1	.	0
NEU_143_NEP	rs2590846:52692359:C:G	chr3	52692359	845	C	G	0.459499	0.416	1	0.49068	0.0531983	85.0746	2.8732e-20	intronic	PBRM1	.	0
NEU_143_NEP	rs7611731:52692721:T:C	chr3	52692721	845	T	C	0.465284	0.533	1	0.493061	0.0531221	86.1491	1.6687e-20	intronic	PBRM1	.	0
NEU_143_NEP	rs6804145:52694198:C:T	chr3	52694198	845	C	T	0.465284	0.533	1	0.493061	0.0531221	86.1491	1.6687e-20	intronic	PBRM1	.	0
NEU_143_NEP	rs34168767:52696798:C:A	chr3	52696798	845	C	A	0.459499	0.416	1	0.49068	0.0531983	85.0746	2.8732e-20	intronic	PBRM1	.	0
NEU_143_NEP	rs11130314:52697082:T:C	chr3	52697082	845	T	C	0.459499	0.416	1	0.49068	0.0531983	85.0746	2.8732e-20	intronic	PBRM1	.	0
NEU_143_NEP	rs11130315:52697163:A:G	chr3	52697163	845	A	G	0.459499	0.416	1	0.49068	0.0531983	85.0746	2.8732e-20	intronic	PBRM1	.	0
NEU_143_NEP	rs12488461:52698417:T:C	chr3	52698417	845	T	C	0.459499	0.416	1	0.49068	0.0531983	85.0746	2.8732e-20	intronic	PBRM1	.	0
NEU_143_NEP	rs12488527:52698560:T:C	chr3	52698560	845	T	C	0.459499	0.416	1	0.49068	0.0531983	85.0746	2.8732e-20	intronic	PBRM1	.	0
NEU_143_NEP	rs62255362:52699741:C:G	chr3	52699741	845	C	G	0.459499	0.416	1	0.49068	0.0531983	85.0746	2.8732e-20	intronic	PBRM1	.	0
NEU_143_NEP	rs35976524:52700477:G:A	chr3	52700477	845	G	A	0.438164	0.413	0.99916	0.478998	0.053739	79.449	4.9484e-19	intronic	PBRM1	.	0
NEU_143_NEP	rs77146033:52701501:G:T	chr3	52701501	845	G	T	0.459459	0.416	0.99948	0.490699	0.0531992	85.0785	2.8675e-20	intronic	PBRM1	.	0
NEU_143_NEP	rs62255364:52701502:C:T	chr3	52701502	845	C	T	0.459459	0.416	0.99948	0.490699	0.0531992	85.0785	2.8675e-20	intronic	PBRM1	.	0
NEU_143_NEP	rs11337750:52703254:GA:G	chr3	52703254	845	GA	G	0.460756	0.416	0.99779	0.490727	0.0532559	84.907	3.1273e-20	NA	NA	.	0
NEU_143_NEP	rs6768697:52703615:C:T	chr3	52703615	845	C	T	0.459499	0.416	1	0.49068	0.0531983	85.0746	2.8732e-20	intronic	PBRM1	.	0
NEU_143_NEP	rs5848958:52704076:AG:A	chr3	52704076	845	AG	A	0.459499	0.416	1	0.49068	0.0531983	85.0746	2.8732e-20	NA	NA	.	0
NEU_143_NEP	rs12493107:52706724:G:T	chr3	52706724	845	G	T	0.459499	0.416	1	0.49068	0.0531983	85.0746	2.8732e-20	intronic	PBRM1	.	0
NEU_143_NEP	rs6803012:52707026:G:A	chr3	52707026	845	G	A	0.459499	0.416	1	0.49068	0.0531983	85.0746	2.8732e-20	intronic	PBRM1	.	0
NEU_143_NEP	rs12637632:52708073:A:T	chr3	52708073	845	A	T	0.459499	0.416	0.99997	0.490683	0.0531987	85.0748	2.8729e-20	intronic	PBRM1	.	0
NEU_143_NEP	rs6414569:52708075:A:T	chr3	52708075	845	A	T	0.465284	0.533	0.99993	0.493093	0.0531242	86.1535	1.665e-20	intronic	PBRM1	.	0
NEU_143_NEP	rs12632265:52708288:G:A	chr3	52708288	845	G	A	0.459499	0.416	1	0.49068	0.0531983	85.0746	2.8732e-20	intronic	PBRM1	.	0
NEU_143_NEP	rs34610142:52708429:G:A	chr3	52708429	845	G	A	0.459499	0.416	1	0.49068	0.0531983	85.0746	2.8732e-20	intronic	PBRM1	.	0
NEU_143_NEP	rs12496476:52708737:A:G	chr3	52708737	845	A	G	0.459499	0.416	1	0.49068	0.0531983	85.0746	2.8732e-20	intronic	PBRM1	.	0
NEU_143_NEP	rs12496634:52709259:A:C	chr3	52709259	845	A	C	0.459499	0.416	1	0.49068	0.0531983	85.0746	2.8732e-20	intronic	PBRM1	.	0
NEU_143_NEP	rs4130905:52709831:A:T	chr3	52709831	845	A	T	0.459499	0.416	1	0.49068	0.0531983	85.0746	2.8732e-20	intronic	PBRM1	.	0
NEU_143_NEP	rs112363586:52710169:T:A	chr3	52710169	845	T	A	0.470588	0.575	0.99437	-0.485745	0.0531441	83.5423	6.2367e-20	intronic	PBRM1	.	0
NEU_143_NEP	rs62255368:52710172:T:A	chr3	52710172	845	T	A	0.460138	0.533	0.99231	0.495861	0.0533862	86.2703	1.5695e-20	intronic	PBRM1	.	0
NEU_143_NEP	rs2336542:52710636:A:G	chr3	52710636	845	A	G	0.459499	0.416	1	0.49068	0.0531983	85.0746	2.8732e-20	intronic	PBRM1	.	0
NEU_143_NEP	rs13061253:52711472:A:G	chr3	52711472	845	A	G	0.459499	0.416	1	0.49068	0.0531983	85.0746	2.8732e-20	intronic	PBRM1	.	0
NEU_143_NEP	rs9714129:52711531:T:C	chr3	52711531	845	T	C	0.459499	0.416	1	0.49068	0.0531983	85.0746	2.8732e-20	intronic	PBRM1	.	0
NEU_143_NEP	rs67539070:52711974:T:C	chr3	52711974	845	T	C	0.459499	0.416	1	0.49068	0.0531983	85.0746	2.8732e-20	intronic	PBRM1	.	0
NEU_143_NEP	rs11370862:52713306:T:TC	chr3	52713306	845	T	TC	0.465284	0.533	1	0.493059	0.0531219	86.1489	1.6688e-20	intronic	PBRM1	CEBPB	0
NEU_143_NEP	rs34157897:52716937:T:C	chr3	52716937	845	T	C	0.465284	0.533	1	0.493059	0.0531219	86.1489	1.6688e-20	intronic	PBRM1	.	0
NEU_143_NEP	rs202187760:52717226:T:TA	chr3	52717226	845	T	TA	0.461127	0.454	0.99734	0.490078	0.0531702	84.9557	3.0513e-20	intronic	PBRM1	.	0
NEU_143_NEP	rs55678971:52717229:T:A	chr3	52717229	845	T	A	0.461127	0.454	0.99734	0.490078	0.0531702	84.9557	3.0513e-20	intronic	PBRM1	.	0
NEU_143_NEP	rs6445531:52717282:T:C	chr3	52717282	845	T	C	0.465284	0.533	1	0.493059	0.0531219	86.1489	1.6688e-20	intronic	PBRM1	.	0
NEU_143_NEP	rs10865973:52718154:A:T	chr3	52718154	845	A	T	0.459499	0.416	0.99997	0.49068	0.0531983	85.0746	2.8732e-20	intronic	PBRM1	.	0
NEU_143_NEP	rs147587974:52718183:CAAAAA:C	chr3	52718183	845	CAAAAA	C	0.495972	0.385	0.98283	0.504044	0.0535351	88.646	4.7218e-21	NA	NA	ARID3A	0
NEU_143_NEP	rs10865974:52718280:G:T	chr3	52718280	845	G	T	0.465284	0.533	1	0.493059	0.0531219	86.1489	1.6688e-20	intronic	PBRM1	ARID3A	0
NEU_143_NEP	rs3733039:52719088:C:T	chr3	52719088	845	C	T	0.465284	0.533	1	0.493059	0.0531219	86.1489	1.6688e-20	intronic	PBRM1	NFIC	0
NEU_143_NEP	rs1866268	chr3	52719398	845	C	A	0.464802	0.492	1	0.495854	0.0531754	86.9531	1.1113e-20	intronic	PBRM1	NFIC,E2F1,CTBP2,POLR2A,TCF7L2,E2F4,BCLAF1,RUNX3,TBP,MXI1,SIN3AK20,RELA,TAF1,CBX3,STAT3,SIN3A,HDAC2,RFX5,MAX,POU2F2,MYC,REST	0
NEU_143_NEP	rs10933:52719816:C:T	chr3	52719816	845	C	T	0.40282	0.247	0.98228	-0.467954	0.0559374	69.9844	5.9775e-17	UTR5	PBRM1(NM_018313:c.-6089G>A)	E2F1,CTBP2,POLR2A,E2F4,TAF1,TCF3,RBBP5,PHF8,YY1,CCNT2,HMGN3,MAZ,EP300,MYC,CHD2,CTCF,RELA,ELK1,PML	0
NEU_143_NEP	rs1108842	chr3	52720080	845	A	C	0.440694	0.378	1	0.43525	0.0544822	63.8215	1.3622e-15	UTR5	GNL3(NM_014366:c.-29A>C,NM_206825:c.-728A>C)	E2F1,POLR2A,TAF1,RBBP5,PHF8,YY1,CCNT2,HMGN3,MAZ,EP300,MYC,CHD2,RELA,ELK1,PML,RUNX3,GTF2F1,NRF1,IRF1,GABPA,REST,SIN3A,NFIC,NR3C1,ZNF143,FOXP2,PAX5,TBL1XR1,JUND,ATF3,MAX,SP1,BRCA1,MEF2A,SIX5,SAP30,HDAC2,BHLHE40,CREB1,ELF1,CHD1,TBP,ZNF263,FOS,TAF7,MXI1,EGR1,ATF1,RFX5,FOSL2,POU2F2,USF2,USF1,CEBPD,TAL1,HDAC1,KDM5B,MYBL2,FOXA1,FOXM1,SIN3AK20	0
NEU_143_NEP	rs11177	chr3	52721305	845	G	A	0.459981	0.453	1	0.490028	0.0531001	85.1631	2.7474e-20	exonic/nonsynonymous	GNL3	ZNF263	0
NEU_143_NEP	rs3836492:52722266:AT:A	chr3	52722266	845	AT	A	0.436715	0.256	0.99789	0.432006	0.0546724	62.437	2.7511e-15	NA	NA	POLR2A,CEBPB	0
NEU_143_NEP	rs3774349:52722335:A:C	chr3	52722335	845	A	C	0.440212	0.413	1	0.434913	0.054385	63.9509	1.2756e-15	intronic	GNL3	POLR2A,CEBPB,GATA3	0
NEU_143_NEP	rs35315313:52725771:G:T	chr3	52725771	845	G	T	0.465284	0.533	1	0.493059	0.0531219	86.1489	1.6688e-20	intronic	GNL3	.	0
NEU_143_NEP	rs13076193:52725961:C:A	chr3	52725961	845	C	A	0.459499	0.416	1	0.49068	0.0531983	85.0746	2.8732e-20	intronic	GNL3	.	0
NEU_143_NEP	rs2289247	chr3	52727257	845	G	A	0.465284	0.533	1	0.493059	0.0531219	86.1489	1.6688e-20	exonic/nonsynonymous	GNL3	.	0
NEU_143_NEP	rs34699584:52728312:A:AT	chr3	52728312	845	A	AT	0.456349	0.416	0.98409	0.495266	0.0538166	84.6924	3.4859e-20	UTR3	GNL3(NM_014366:c.*21A>AT,NM_206826:c.*21A>AT,NM_206825:c.*21A>AT)	.	0
NEU_143_NEP	rs6976	chr3	52728804	845	C	T	0.459499	0.416	1	0.49068	0.0531983	85.0746	2.8732e-20	UTR3	GLT8D1(NM_001278281:c.*57G>A,NM_001278280:c.*57G>A,NM_018446:c.*57G>A,NM_001010983:c.*57G>A,NM_152932:c.*57G>A)	JUND,MAX,TBL1XR1,POLR2A,EP300,ATF1,RCOR1,EGR1	0
NEU_143_NEP	rs2164885:52731269:T:C	chr3	52731269	845	T	C	0.465284	0.533	1	0.493067	0.0531222	86.1511	1.667e-20	intronic	GLT8D1	POLR2A,NFIC,EP300,MTA3	0
NEU_143_NEP	rs3733041:52731598:T:C	chr3	52731598	845	T	C	0.465284	0.533	1	0.493067	0.0531222	86.1511	1.667e-20	intronic	GLT8D1	MTA3,NFATC1,SPI1,SRF,PBX3,POLR2A	0
NEU_143_NEP	rs13081155:52732429:A:G	chr3	52732429	845	A	G	0.440212	0.413	1	0.434921	0.0543853	63.9527	1.2744e-15	intronic	GLT8D1	.	0
NEU_143_NEP	rs3075809:52733078:C:CATGCTT	chr3	52733078	845	C	CATGCTT	0.465284	0.533	0.99999	0.493071	0.0531223	86.1521	1.6661e-20	intronic	GLT8D1	POLR2A	0
NEU_143_NEP	rs11130318:52734954:G:C	chr3	52734954	845	G	C	0.459499	0.416	0.99999	0.490702	0.053199	85.0805	2.8646e-20	intronic	GLT8D1	.	0
NEU_143_NEP	rs8906:52739520:T:C	chr3	52739520	845	T	C	0.459016	0.381	0.99998	0.493426	0.0532495	85.8644	1.9271e-20	UTR5	GLT8D1(NM_001278280:c.-5044A>G,NM_018446:c.-5044A>G,NM_001010983:c.-5044A>G)	TCF7L2,SP4,UBTF,PHF8,POLR2A,HMGN3	0
NEU_143_NEP	rs6617	chr3	52740182	845	C	G	0.464802	0.492	1	0.495854	0.0531754	86.9531	1.1113e-20	exonic/nonsynonymous	SPCS1	CHD1,KDM5A,PHF8,POLR2A,HMGN3,MAX,MYC,TAF1,TBP,GABPA,SIN3AK20,SIN3A,RBBP5,E2F1,CCNT2,E2F6,MXI1,ELK4,ETS1,E2F4,SIX5,GTF2F1,KDM5B,ELF1,REST,YY1,ELK1,SPI1,RELA,CREB1,FOXP2,THAP1,POU2F2,NR2C2,BCLAF1,EBF1,CEBPD,TCF12	0
NEU_143_NEP	rs34017441:52742413:T:C	chr3	52742413	845	T	C	0.459016	0.381	0.99998	0.493427	0.0532495	85.8648	1.9267e-20	downstream	SPCS1	.	0
NEU_143_NEP	rs12486554:52742537:A:T	chr3	52742537	845	A	T	0.46432	0.454	0.99998	0.496431	0.0532688	86.8503	1.1705e-20	downstream	SPCS1	.	0
NEU_143_NEP	rs6445534:52743384:G:A	chr3	52743384	845	G	A	0.464802	0.492	0.99999	0.495848	0.0531755	86.9509	1.1125e-20	intergenic	SPCS1(dist=1187),NEK4(dist=1412)	.	0
NEU_143_NEP	rs11428497:52744224:C:CA	chr3	52744224	845	C	CA	0.459016	0.381	0.99997	0.493434	0.0532494	85.8675	1.9241e-20	downstream	NEK4	.	0
NEU_143_NEP	rs11235:52745087:T:C	chr3	52745087	845	T	C	0.403323	0.222	0.98241	-0.471076	0.0559778	70.8191	3.9153e-17	UTR3	NEK4(NM_001193533:c.*706A>G,NM_003157:c.*706A>G)	.	0
NEU_143_NEP	rs4687644:52746541:T:G	chr3	52746541	845	T	G	0.464802	0.492	0.99999	0.495848	0.0531755	86.9509	1.1125e-20	intronic	NEK4	HNF4G,USF1	0
NEU_143_NEP	rs62255371:52747321:A:G	chr3	52747321	845	A	G	0.459016	0.381	0.99991	0.493463	0.0532488	85.8796	1.9123e-20	intronic	NEK4	.	0
NEU_143_NEP	rs145014080:52747481:AAAAAT:A	chr3	52747481	845	AAAAAT	A	0.459016	0.381	0.99991	0.493466	0.0532488	85.8808	1.9112e-20	NA	NA	.	0
NEU_143_NEP	rs11296069:52747623:CA:C	chr3	52747623	845	CA	C	0.459016	0.381	0.9999	0.493468	0.0532487	85.8815	1.9105e-20	NA	NA	.	0
NEU_143_NEP	rs7620039:52747742:G:A	chr3	52747742	845	G	A	0.456963	0.381	0.99861	0.499043	0.0533947	87.3534	9.0764e-21	intronic	NEK4	.	0
NEU_143_NEP	rs1468638:52748058:T:C	chr3	52748058	845	T	C	0.464802	0.492	0.99999	0.495848	0.0531755	86.9509	1.1125e-20	intronic	NEK4	.	0
NEU_143_NEP	rs2878726:52748271:C:G	chr3	52748271	845	C	G	0.459016	0.381	0.99989	0.493475	0.0532485	85.8845	1.9076e-20	intronic	NEK4	TBP,TAF7	0
NEU_143_NEP	rs35526119:52749334:C:T	chr3	52749334	845	C	T	0.464802	0.492	0.99999	0.495848	0.0531755	86.9509	1.1125e-20	intronic	NEK4	TBP,TAF1	0
NEU_143_NEP	rs7624716:52751534:T:C	chr3	52751534	845	T	C	0.464802	0.492	0.99999	0.495848	0.0531755	86.9509	1.1125e-20	intronic	NEK4	.	0
NEU_143_NEP	rs2109634:52752075:T:G	chr3	52752075	845	T	G	0.464802	0.492	0.99999	0.495848	0.0531755	86.9509	1.1125e-20	intronic	NEK4	.	0
NEU_143_NEP	rs35212380:52752959:C:G	chr3	52752959	845	C	G	0.439922	0.378	0.99821	0.439332	0.0545234	64.9264	7.7748e-16	intronic	NEK4	.	0
NEU_143_NEP	rs34918356:52753532:T:G	chr3	52753532	845	T	G	0.464802	0.492	0.99999	0.495851	0.0531755	86.9518	1.112e-20	intronic	NEK4	.	0
NEU_143_NEP	rs11130319:52755592:A:T	chr3	52755592	845	A	T	0.471525	0.319	0.99948	0.457603	0.0534095	73.4075	1.0546e-17	intronic	NEK4	.	0
NEU_143_NEP	rs10649754:52758569:A:AGG	chr3	52758569	845	A	AGG	0.465284	0.533	0.99998	0.493099	0.0531231	86.159	1.6603e-20	intronic	NEK4	FOXA2,FOXA1,ARID3A	0
NEU_143_NEP	rs57039206:52758570:T:A	chr3	52758570	845	T	A	0.465284	0.533	0.99998	0.493099	0.0531231	86.159	1.6603e-20	intronic	NEK4	FOXA2,FOXA1,ARID3A	0
NEU_143_NEP	rs56098033:52758571:T:A	chr3	52758571	845	T	A	0.465284	0.533	0.99998	0.493099	0.0531231	86.159	1.6603e-20	intronic	NEK4	FOXA2,FOXA1,ARID3A	0
NEU_143_NEP	rs11714088:52758942:A:C	chr3	52758942	845	A	C	0.458977	0.381	0.99968	0.49355	0.0532437	85.9262	1.8678e-20	intronic	NEK4	.	0
NEU_143_NEP	rs34610878:52759169:G:C	chr3	52759169	845	G	C	0.458977	0.381	0.99968	0.493551	0.0532435	85.927	1.867e-20	intronic	NEK4	.	0
NEU_143_NEP	rs11130321:52762698:C:T	chr3	52762698	845	C	T	0.464802	0.492	0.99999	0.495856	0.0531758	86.9526	1.1115e-20	intronic	NEK4	.	0
NEU_143_NEP	rs144941596:52762992:G:A	chr3	52762992	845	G	A	0.458977	0.381	0.99965	0.493558	0.0532425	85.9328	1.8616e-20	intronic	NEK4	SP1,EP300,FOXA2	0
NEU_143_NEP	rs7653028:52763000:A:T	chr3	52763000	845	A	T	0.464802	0.492	0.99998	0.495855	0.0531758	86.9521	1.1118e-20	intronic	NEK4	SP1,EP300,FOXA2	0
NEU_143_NEP	rs115409339:52763163:C:T	chr3	52763163	845	C	T	0.458977	0.381	0.9995	0.493673	0.0532513	85.9447	1.8504e-20	intronic	NEK4	SP1,EP300,FOXA2	0
NEU_143_NEP	rs4687549:52763954:T:C	chr3	52763954	845	T	C	0.458977	0.381	0.99965	0.493558	0.0532425	85.9328	1.8616e-20	intronic	NEK4	.	0
NEU_143_NEP	rs2079929:52765646:C:T	chr3	52765646	845	C	T	0.464802	0.492	0.99998	0.495855	0.0531758	86.9521	1.1118e-20	intronic	NEK4	.	0
NEU_143_NEP	rs11714030:52765882:C:T	chr3	52765882	845	C	T	0.464802	0.492	0.99998	0.495855	0.0531758	86.9521	1.1118e-20	intronic	NEK4	.	0
NEU_143_NEP	rs34739010:52766122:A:G	chr3	52766122	845	A	G	0.464802	0.492	0.99998	0.495855	0.0531758	86.9521	1.1118e-20	intronic	NEK4	.	0
NEU_143_NEP	rs2268027:52766606:G:A	chr3	52766606	845	G	A	0.458977	0.381	0.99965	0.493558	0.0532424	85.933	1.8614e-20	intronic	NEK4	.	0
NEU_143_NEP	rs767418:52767427:C:T	chr3	52767427	845	C	T	0.464802	0.492	0.99998	0.495855	0.0531758	86.9521	1.1118e-20	intronic	NEK4	ZNF274,SETDB1	0
NEU_143_NEP	rs11130323:52770277:T:C	chr3	52770277	845	T	C	0.458977	0.381	0.99968	0.49355	0.0532437	85.9262	1.8678e-20	intronic	NEK4	.	0
NEU_143_NEP	rs11130324:52770310:T:G	chr3	52770310	845	T	G	0.439922	0.378	0.99814	0.439332	0.0545239	64.9251	7.78e-16	intronic	NEK4	.	0
NEU_143_NEP	rs11130325:52770984:G:C	chr3	52770984	845	G	C	0.458977	0.381	0.99968	0.49355	0.0532437	85.9262	1.8678e-20	intronic	NEK4	.	0
NEU_143_NEP	rs6445535:52771468:T:C	chr3	52771468	845	T	C	0.464802	0.492	0.99998	0.495855	0.0531758	86.9521	1.1118e-20	intronic	NEK4	.	0
NEU_143_NEP	rs2159644:52774530:C:T	chr3	52774530	845	C	T	0.464802	0.492	0.99998	0.495855	0.0531758	86.9521	1.1118e-20	intronic	NEK4	.	0
NEU_143_NEP	rs35270761:52774835:AT:A	chr3	52774835	845	AT	A	0.458977	0.381	0.99965	0.493558	0.0532423	85.9337	1.8607e-20	NA	NA	.	0
NEU_143_NEP	rs7638162:52776908:T:C	chr3	52776908	845	T	C	0.464802	0.492	0.99998	0.495855	0.0531758	86.9521	1.1118e-20	intronic	NEK4	.	0
NEU_143_NEP	rs2286800:52778051:C:T	chr3	52778051	845	C	T	0.458977	0.381	0.99968	0.493552	0.0532435	85.9275	1.8665e-20	intronic	NEK4	.	0
NEU_143_NEP	rs2268026:52778347:T:C	chr3	52778347	845	T	C	0.458977	0.381	0.99968	0.493551	0.0532435	85.927	1.867e-20	intronic	NEK4	.	0
NEU_143_NEP	rs112860674:52779591:C:T	chr3	52779591	845	C	T	0.464802	0.492	0.99998	0.495855	0.0531758	86.9521	1.1118e-20	intronic	NEK4	.	0
NEU_143_NEP	rs13074853:52779801:T:C	chr3	52779801	845	T	C	0.464802	0.492	0.99998	0.495855	0.0531758	86.9521	1.1118e-20	intronic	NEK4	.	0
NEU_143_NEP	rs2072390:52780509:A:T	chr3	52780509	845	A	T	0.464802	0.492	0.99998	0.495858	0.0531758	86.9532	1.1112e-20	intronic	NEK4	.	0
NEU_143_NEP	rs13082208:52781539:T:G	chr3	52781539	845	T	G	0.458977	0.381	0.9996	0.493566	0.0532392	85.9465	1.8487e-20	intronic	NEK4	.	0
NEU_143_NEP	rs34194697:52781958:C:CA	chr3	52781958	845	C	CA	0.457808	0.381	0.99733	0.491084	0.0532715	84.9809	3.0126e-20	intronic	NEK4	.	0
NEU_143_NEP	rs13087772:52782274:T:G	chr3	52782274	845	T	G	0.458977	0.381	0.9996	0.493566	0.0532391	85.9467	1.8485e-20	intronic	NEK4	.	0
NEU_143_NEP	rs62255396:52782839:C:T	chr3	52782839	845	C	T	0.458977	0.381	0.99959	0.493565	0.0532391	85.9464	1.8488e-20	intronic	NEK4	.	0
NEU_143_NEP	rs6787154:52784416:C:T	chr3	52784416	845	C	T	0.464802	0.492	0.99998	0.495857	0.0531758	86.9531	1.1113e-20	intronic	NEK4	.	0
NEU_143_NEP	rs71087014:52784800:TAA:T	chr3	52784800	845	TAA	T	0.458977	0.381	0.99956	0.493566	0.0532363	85.9555	1.8403e-20	NA	NA	.	0
NEU_143_NEP	rs13082960:52785168:A:C	chr3	52785168	845	A	C	0.458977	0.381	0.99956	0.493564	0.0532364	85.9549	1.8409e-20	intronic	NEK4	.	0
NEU_143_NEP	rs7646741:52785238:A:G	chr3	52785238	845	A	G	0.439922	0.378	0.99809	0.439334	0.054524	64.9253	7.7792e-16	intronic	NEK4	.	0
NEU_143_NEP	rs13094778:52786913:C:T	chr3	52786913	845	C	T	0.464802	0.492	0.99998	0.495857	0.0531758	86.9531	1.1113e-20	intronic	NEK4	.	0
NEU_143_NEP	rs13095332:52787242:C:T	chr3	52787242	845	C	T	0.458977	0.381	0.99959	0.493567	0.0532385	85.9488	1.8466e-20	intronic	NEK4	.	0
NEU_143_NEP	rs2336545:52787603:T:C	chr3	52787603	845	T	C	0.458977	0.381	0.99956	0.493564	0.053236	85.9561	1.8397e-20	intronic	NEK4	.	0
NEU_143_NEP	rs6414570:52788959:A:G	chr3	52788959	845	A	G	0.464802	0.492	0.99998	0.495858	0.053176	86.9527	1.1115e-20	intronic	NEK4	.	0
NEU_143_NEP	rs13061423:52790213:T:C	chr3	52790213	845	T	C	0.458977	0.416	0.99952	0.493458	0.0532158	85.9845	1.8135e-20	intronic	NEK4	.	0
NEU_143_NEP	rs201147041:52793121:G:GAA	chr3	52793121	845	G	GAA	0.458977	0.416	0.99977	0.493068	0.0531754	85.9789	1.8187e-20	intronic	NEK4	.	0
NEU_143_NEP	rs11130327:52793239:A:G	chr3	52793239	845	A	G	0.458977	0.416	0.9998	0.493049	0.0531737	85.9778	1.8197e-20	intronic	NEK4	.	0
NEU_143_NEP	rs12497998:52793602:C:T	chr3	52793602	845	C	T	0.464802	0.492	0.99997	0.49587	0.0531764	86.9556	1.1098e-20	intronic	NEK4	.	0
NEU_143_NEP	rs34148081:52793987:G:GTC	chr3	52793987	845	G	GTC	0.458977	0.416	0.99981	0.493026	0.0531718	85.9759	1.8214e-20	intronic	NEK4	.	0
NEU_143_NEP	rs4687648:52794367:T:G	chr3	52794367	845	T	G	0.464802	0.492	0.99997	0.49587	0.0531766	86.9552	1.1101e-20	intronic	NEK4	.	0
NEU_143_NEP	rs2268025:52795224:A:T	chr3	52795224	845	A	T	0.459499	0.416	0.99985	0.49299	0.0531685	85.974	1.8232e-20	intronic	NEK4	.	0
NEU_143_NEP	rs1029871	chr3	52797634	845	G	C	0.459499	0.416	1	0.492828	0.0531543	85.9635	1.8329e-20	exonic/nonsynonymous	NEK4	GATA1,FOS,GATA2,JUN,STAT3,JUND,EP300,PRDM1,CEBPB,MAFK,USF2	0
NEU_143_NEP	rs4687650:52800731:A:G	chr3	52800731	845	A	G	0.459499	0.416	0.9998	0.492781	0.0531649	85.9129	1.8804e-20	intronic	NEK4	.	0
NEU_143_NEP	rs2230534:52802402:A:C	chr3	52802402	845	A	C	0.459942	0.416	0.99972	0.492736	0.0531686	85.8849	1.9072e-20	exonic/synonymous	NEK4	.	0
NEU_143_NEP	rs2268024:52803205:T:C	chr3	52803205	845	T	C	0.459942	0.416	0.99968	0.492717	0.053171	85.8708	1.9208e-20	intronic	NEK4	.	0
NEU_143_NEP	rs998909:52805093:A:G	chr3	52805093	845	A	G	0.465251	0.492	0.99946	0.495718	0.0531989	86.8288	1.1833e-20	upstream	NEK4	POLR2A,HDAC1,PHF8,SIN3AK20,TAF1,SIN3A,ETS1,YY1,E2F6,E2F1,MXI1,MYBL2,REST,NRF1,MAX,KAP1,FOXP2,BCL3,NFIC,GABPA,RELA,E2F4,IRF4,TCF7L2,PML,GTF2F1,FOXM1,EGR1,JUND,BCLAF1,RXRA,MYC,TBP,ZNF143,SP2,PAX5,EP300,ELK1,CHD2,ELF1,TCF12,TBL1XR1,ATF1,CREB1,SP1,WRNIP1,POU2F2,ATF3,SPI1,RUNX3,KDM5B,CHD1,RAD21,FOXA1,USF2,FOXA2,MTA3	0
NEU_143_NEP	rs35401426:52806835:G:GT	chr3	52806835	845	G	GT	0.467118	0.575	0.99873	0.49461	0.0530536	86.9153	1.1327e-20	intergenic	NEK4(dist=1870),ITIH1(dist=4767)	.	0
NEU_143_NEP	rs11717836:52807736:A:G	chr3	52807736	845	A	G	0.461278	0.454	0.99843	0.49158	0.053043	85.888	1.9042e-20	intergenic	NEK4(dist=2771),ITIH1(dist=3866)	.	0
NEU_143_NEP	rs3755799	chr3	52809193	845	G	A	0.40839	0.275	1	0.447761	0.0542368	68.1561	1.5105e-16	intergenic	NEK4(dist=4228),ITIH1(dist=2409)	.	0
NEU_143_NEP	rs2019065:52809525:T:C	chr3	52809525	845	T	C	0.468214	0.455	0.98443	0.494569	0.0535316	85.3557	2.4924e-20	intergenic	NEK4(dist=4560),ITIH1(dist=2077)	MYBL2,YY1,MBD4,NFIC,MAFF,EP300,MXI1,POLR2A,CHD2,REST,ESRRA,HDAC2,HNF4A,MAZ,SP1,FOXA1,TCF12,FOSL2,JUND,RXRA,RAD21,TBP,FOXA2,RCOR1,HNF4G	0
NEU_143_NEP	rs140587028:52810369:TTTTTC:T	chr3	52810369	845	TTTTTC	T	0.456311	0.381	0.99764	0.498006	0.0533631	87.0937	1.035e-20	NA	NA	.	0
NEU_143_NEP	rs6792369:52811172:C:G	chr3	52811172	845	C	G	0.425243	0.526	0.99608	0.493595	0.053735	84.3778	4.0871e-20	upstream	ITIH1	.	0
NEU_143_NEP	rs2302417:52814256:T:A	chr3	52814256	845	T	A	0.445748	0.451	0.99346	0.440235	0.0543899	65.5135	5.7717e-16	intronic	ITIH1	.	0
NEU_143_NEP	rs140379566:52815303:CTCT:C	chr3	52815303	845	CTCT	C	0.458454	0.454	0.99845	0.496313	0.0531413	87.2264	9.6783e-21	NA	NA	.	0
NEU_143_NEP	rs3836493:52816585:C:CAAGTGCCGGGAGT	chr3	52816585	845	C	CAAGTGCCGGGAGT	0.428019	0.704	0.99838	0.488695	0.0534208	83.6866	5.7977e-20	intronic	ITIH1	REST	0
NEU_143_NEP	rs3774355:52817778:G:A	chr3	52817778	845	G	A	0.428019	0.704	0.99821	0.488942	0.0534334	83.7316	5.6672e-20	intronic	ITIH1	.	0
NEU_143_NEP	rs2239551:52818579:G:A	chr3	52818579	845	G	A	0.459459	0.532	0.99956	0.492967	0.053036	86.3962	1.4727e-20	intronic	ITIH1	.	0
NEU_143_NEP	rs2268023:52819327:T:A	chr3	52819327	845	T	A	0.469052	0.618	0.99816	0.473385	0.053111	79.4436	4.9619e-19	intronic	ITIH1	.	0
NEU_143_NEP	rs36051478:52820855:CGAAT:C	chr3	52820855	845	CGAAT	C	0.477207	0.852	0.99403	0.417408	0.0538532	60.0757	9.1278e-15	NA	NA	.	0
NEU_143_NEP	rs1042779	chr3	52821011	845	A	G	0.428158	0.657	1	0.490409	0.0534658	84.1327	4.6265e-20	exonic/nonsynonymous	ITIH1	.	0
NEU_143_NEP	rs2286798:52821177:A:C	chr3	52821177	845	A	C	0.428158	0.657	0.99937	0.4911	0.0534993	84.2645	4.3282e-20	intronic	ITIH1	.	0
NEU_143_NEP	rs68094128:52821992:CT:C	chr3	52821992	845	CT	C	0.460725	0.453	0.98087	0.503925	0.0539053	87.3914	8.9037e-21	NA	NA	POLR2A,TAF1,SP1,SREBP1,MXI1	0
NEU_143_NEP	rs2239550:52822509:G:C	chr3	52822509	845	G	C	0.459499	0.491	0.99777	0.498111	0.0531695	87.7664	7.366e-21	intronic	ITIH1	.	0
NEU_143_NEP	rs2284351:52822789:T:C	chr3	52822789	845	T	C	0.457685	0.491	0.99756	0.498441	0.0531758	87.8617	7.0195e-21	intronic	ITIH1	.	0
NEU_143_NEP	rs2284350:52822856:T:C	chr3	52822856	845	T	C	0.457685	0.491	0.99747	0.498535	0.0531775	87.889	6.9233e-21	intronic	ITIH1	.	0
NEU_143_NEP	rs2239549:52823126:G:A	chr3	52823126	845	G	A	0.457644	0.491	0.99705	0.498794	0.0531824	87.9645	6.664e-21	intronic	ITIH1	.	0
NEU_143_NEP	rs3216517:52823179:C:CT	chr3	52823179	845	C	CT	0.445854	0.489	0.99453	0.44047	0.0542645	65.8873	4.7746e-16	intronic	ITIH1	.	0
NEU_143_NEP	rs4687550:52823430:T:G	chr3	52823430	845	T	G	0.45614	0.574	0.99441	0.503663	0.0532113	89.5925	2.9263e-21	intronic	ITIH1	.	0
NEU_143_NEP	rs4687551:52823448:T:C	chr3	52823448	845	T	C	0.45614	0.574	0.99441	0.503663	0.0532113	89.5927	2.926e-21	intronic	ITIH1	.	0
NEU_143_NEP	rs2270197:52824095:T:G	chr3	52824095	845	T	G	0.456585	0.574	0.99396	0.503738	0.0532123	89.616	2.8918e-21	intronic	ITIH1	.	0
NEU_143_NEP	rs6778329:52824610:G:A	chr3	52824610	845	G	A	0.45614	0.574	0.99427	0.503845	0.0532149	89.6451	2.8495e-21	intronic	ITIH1	.	0
NEU_143_NEP	rs3216516:52825281:G:GC	chr3	52825281	845	G	GC	0.45614	0.617	0.99464	0.503991	0.0532133	89.7027	2.7678e-21	intronic	ITIH1	.	0
NEU_143_NEP	rs2071506:52826276:T:C	chr3	52826276	845	T	C	0.453659	0.661	0.9936	0.506934	0.053272	90.5536	1.8003e-21	downstream	ITIH1	.	0
NEU_143_NEP	rs746694:52826620:C:T	chr3	52826620	845	C	T	0.453659	0.661	0.99394	0.508033	0.053283	90.9088	1.5045e-21	downstream	ITIH1	CTCF,RXRA,FOXA2,FOXA1,HNF4G,HDAC2,HNF4A,GABPA,RAD21,SMC3,ZNF143,ZBTB7A	0
NEU_143_NEP	rs2071507:52826707:G:A	chr3	52826707	845	G	A	0.454102	0.661	0.99352	0.508385	0.0533029	90.9672	1.4607e-21	downstream	ITIH1	CTCF,RXRA,FOXA2,FOXA1,HNF4G,HDAC2,HNF4A,GABPA,RAD21,SMC3,ZNF143,ZBTB7A	0
NEU_143_NEP	rs71278611:52827313:A:ATT	chr3	52827313	845	A	ATT	0.438605	0.614	0.98942	0.513856	0.0533396	92.8076	5.7633e-22	intergenic	ITIH1(dist=1229),ITIH3(dist=1471)	.	0
NEU_143_NEP	rs4687654:52827566:G:A	chr3	52827566	845	G	A	0.42259	0.899	0.9941	0.502839	0.0536437	87.8658	7.0049e-21	intergenic	ITIH1(dist=1482),ITIH3(dist=1218)	.	0
NEU_143_NEP	rs2239699:52827915:C:T	chr3	52827915	845	C	T	0.420821	0.899	0.9936	0.503723	0.053666	88.1019	6.2168e-21	upstream	ITIH3	.	0
NEU_143_NEP	rs9881468:52828628:C:T	chr3	52828628	845	C	T	0.451613	0.661	0.99281	0.513148	0.0533353	92.567	6.5084e-22	upstream	ITIH3	NFIC,MAZ,SP1,MXI1,EP300,POLR2A,TAF1,FOXA1,TBP	0
NEU_143_NEP	rs2240920:52831009:C:T	chr3	52831009	845	C	T	0.422287	0.799	0.99437	0.511993	0.0536798	90.9715	1.4576e-21	intronic	ITIH3	.	0
NEU_143_NEP	rs2240919:52831701:C:G	chr3	52831701	845	C	G	0.437318	0.528	0.99544	0.498587	0.0537945	85.9026	1.8902e-20	intronic	ITIH3	.	0
NEU_143_NEP	rs2535629	chr3	52833219	845	G	A	0.418997	0.566	1	0.510287	0.0538117	89.9241	2.4747e-21	intronic	ITIH3	FOS,MYC,CTCF,RAD21,ZNF143,SMC3,CTCFL	0
NEU_143_NEP	rs3617	chr3	52833805	845	C	A	0.483607	1	1	0.423256	0.0534191	62.7789	2.3126e-15	exonic/nonsynonymous	ITIH3	.	0
NEU_143_NEP	rs146326248:52837282:TTTTA:T	chr3	52837282	845	TTTTA	T	0.43168	0.489	0.98391	0.441138	0.0547864	64.834	8.1481e-16	NA	NA	.	0
NEU_143_NEP	rs2710331:52837855:T:C	chr3	52837855	845	T	C	0.449324	0.452	0.99869	0.514164	0.0534464	92.5478	6.5718e-22	intronic	ITIH3	.	0
NEU_143_NEP	rs4687552:52838402:T:C	chr3	52838402	845	T	C	0.449324	0.452	0.99869	0.514172	0.0534485	92.5436	6.5858e-22	intronic	ITIH3	.	0
NEU_143_NEP	rs2535627	chr3	52845105	845	T	C	0.453713	0.531	1	0.447132	0.0540496	68.4361	1.3106e-16	intergenic	ITIH3(dist=2080),ITIH4(dist=1901)	.	0
NEU_143_NEP	rs2071044:52847601:C:T	chr3	52847601	845	C	T	0.455796	0.453	0.99126	0.46025	0.0543314	71.7606	2.4296e-17	intronic	ITIH4	.	0
NEU_143_NEP	rs7617468:52849549:T:C	chr3	52849549	845	T	C	0.444767	0.131	0.99643	0.598683	0.0547212	119.697	7.37e-28	intronic	ITIH4	.	0
NEU_143_NEP	rs2008680:52849878:T:G	chr3	52849878	845	T	G	0.268256	0.00854	0.96589	-0.379046	0.0624727	36.8131	1.3001e-09	intronic	ITIH4	.	0
NEU_143_NEP	rs2240917:52851137:T:C	chr3	52851137	845	T	C	0.445034	0.131	0.99826	0.598798	0.0546609	120.007	6.3038e-28	intronic	ITIH4	.	0
NEU_143_NEP	rs2245538:52852060:T:C	chr3	52852060	845	T	C	0.445034	0.131	0.99926	0.598835	0.0546265	120.173	5.7978e-28	intronic	ITIH4	.	0
NEU_143_NEP	rs4687657	chr3	52852538	845	G	T	0.362102	0.158	1	0.666803	0.0560275	141.642	1.1646e-32	exonic/nonsynonymous	ITIH4	.	0
NEU_143_NEP	rs35004449:52852897:G:T	chr3	52852897	845	G	T	0.362102	0.158	0.99999	0.666803	0.0560275	141.642	1.1646e-32	intronic	ITIH4	.	0
NEU_143_NEP	rs2276815:52853747:C:G	chr3	52853747	845	C	G	0.362102	0.158	0.99999	0.666803	0.0560275	141.642	1.1646e-32	intronic	ITIH4	.	0
NEU_143_NEP	rs2239548:52854186:A:C	chr3	52854186	845	A	C	0.445034	0.131	0.99981	0.598877	0.0546063	120.279	5.4961e-28	intronic	ITIH4	TFAP2C	0
NEU_143_NEP	rs2239547:52855229:T:C	chr3	52855229	845	T	C	0.366634	0.14	0.99353	0.669432	0.0561677	142.05	9.4831e-33	intronic	ITIH4	KAP1,SIN3A	0
NEU_143_NEP	rs2240915:52859526:T:A	chr3	52859526	845	T	A	0.445034	0.131	0.99978	0.598957	0.0546012	120.333	5.3485e-28	intronic	ITIH4	.	0
NEU_143_NEP	rs2535633:52859630:C:G	chr3	52859630	845	C	G	0.445034	0.131	0.99978	0.598957	0.0546012	120.333	5.3485e-28	intronic	ITIH4	.	0
NEU_143_NEP	rs4687658:52860366:C:G	chr3	52860366	845	C	G	0.349084	0.339	0.99991	0.635029	0.0563359	127.063	1.7997e-29	intronic	ITIH4	.	0
NEU_143_NEP	rs13072536:52861211:A:T	chr3	52861211	845	A	T	0.349084	0.339	0.9999	0.635026	0.0563358	127.061	1.8015e-29	exonic/nonsynonymous	ITIH4	.	0
NEU_143_NEP	rs12488303:52862003:G:A	chr3	52862003	845	G	A	0.349084	0.339	0.99989	0.635022	0.0563357	127.06	1.8024e-29	intronic	ITIH4	CTCF,MAZ,MXI1,RAD21,NR3C1,SMC3,ELF1,POLR2A	0
NEU_143_NEP	rs2072391:52862200:C:T	chr3	52862200	845	C	T	0.349084	0.339	0.99989	0.635022	0.0563357	127.06	1.8024e-29	intronic	ITIH4	MXI1,POLR2A	0
NEU_143_NEP	rs2245647:52862753:A:G	chr3	52862753	845	A	G	0.445034	0.131	0.99978	0.598957	0.0546012	120.333	5.3485e-28	intronic	ITIH4	.	0
NEU_143_NEP	rs3774364:52863605:G:A	chr3	52863605	845	G	A	0.445034	0.131	0.99992	0.59896	0.054601	120.336	5.3404e-28	intronic	ITIH4	.	0
NEU_143_NEP	rs2071041:52864693:T:G	chr3	52864693	845	T	G	0.349421	0.306	0.99965	0.634856	0.0563324	127.009	1.8493e-29	UTR5	ITIH4(NM_002218:c.-35A>C,NM_001166449:c.-35A>C)	POLR2A,MAZ,STAT3,FOS,JUND	0
NEU_143_NEP	rs2071040:52864860:A:G	chr3	52864860	845	A	G	0.348938	0.339	0.99962	0.634856	0.0563324	127.009	1.8493e-29	upstream	ITIH4	POLR2A,MAZ,STAT3,FOS,JUND	0
NEU_143_NEP	rs3755803:52866157:C:G	chr3	52866157	845	C	G	0.349566	0.306	0.99991	0.634856	0.0563324	127.009	1.8493e-29	downstream	MUSTN1,TMEM110-MUSTN1	POLR2A,TFAP2A,SMARCC1,ZNF263	0
NEU_143_NEP	rs7652667:52866535:C:A	chr3	52866535	845	C	A	0.444981	0.131	0.99977	-0.599028	0.054597	120.381	5.2206e-28	downstream	MUSTN1,TMEM110-MUSTN1	.	0
NEU_143_NEP	rs11915546:52866845:A:C	chr3	52866845	845	A	C	0.444981	0.131	0.99977	-0.599028	0.054597	120.381	5.2206e-28	downstream	MUSTN1,TMEM110-MUSTN1	.	0
NEU_143_NEP	rs60332615:52867595:C:A	chr3	52867595	845	C	A	0.444981	0.131	0.99975	-0.599031	0.0545971	120.381	5.2206e-28	intronic	MUSTN1,TMEM110-MUSTN1	.	0
NEU_143_NEP	rs11918800:52868145:G:A	chr3	52868145	845	G	A	0.444981	0.131	0.99977	-0.599028	0.054597	120.381	5.2206e-28	intronic	MUSTN1,TMEM110-MUSTN1	.	0
NEU_143_NEP	rs13083728:52868445:G:A	chr3	52868445	845	G	A	0.349566	0.306	0.99993	0.634856	0.0563324	127.009	1.8493e-29	intronic	MUSTN1,TMEM110-MUSTN1	.	0
NEU_143_NEP	rs11922961:52868610:T:C	chr3	52868610	845	T	C	0.444981	0.131	0.99914	-0.59916	0.0546062	120.393	5.1892e-28	intronic	MUSTN1,TMEM110-MUSTN1	.	0
NEU_143_NEP	rs77032405:52868716:GC:G	chr3	52868716	845	GC	G	0.439921	0.102	0.98759	-0.595144	0.0550493	116.88	3.0497e-27	NA	NA	.	0
NEU_143_NEP	rs2276823:52869263:C:A	chr3	52869263	845	C	A	0.468416	0.0397	0.99559	-0.576374	0.0543201	112.587	2.6574e-26	intronic	TMEM110-MUSTN1	ZBTB7A,TEAD4	0
NEU_143_NEP	rs1573815:52870132:G:A	chr3	52870132	845	G	A	0.349566	0.306	0.99976	0.635035	0.056354	126.983	1.8737e-29	intronic	TMEM110-MUSTN1	.	0
NEU_143_NEP	rs4687663:52870618:T:A	chr3	52870618	845	T	A	0.349566	0.306	0.99995	0.634856	0.0563324	127.009	1.8493e-29	intronic	TMEM110-MUSTN1	EBF1	0
NEU_143_NEP	rs3733047:52871929:G:A	chr3	52871929	845	G	A	0.349566	0.306	0.99986	0.634868	0.0563325	127.013	1.8456e-29	UTR3	TMEM110(NM_198563:c.*2563C>T)	.	0
NEU_143_NEP	rs6445538	chr3	52874288	845	T	C	0.351495	0.454	1	0.642396	0.0561215	131.023	2.4475e-30	UTR3	TMEM110(NM_198563:c.*222A>G)	.	0
NEU_143_NEP	rs56019197:52874753:T:C	chr3	52874753	845	T	C	0.444981	0.131	0.99958	-0.599046	0.0545955	120.395	5.1839e-28	intronic	TMEM110,TMEM110-MUSTN1	.	0
NEU_143_NEP	rs7638524:52874861:G:A	chr3	52874861	845	G	A	0.351495	0.454	0.99981	0.640916	0.0561269	130.395	3.3584e-30	intronic	TMEM110,TMEM110-MUSTN1	.	0
NEU_143_NEP	rs11719137:52876389:G:T	chr3	52876389	845	G	T	0.444981	0.131	0.99944	-0.599138	0.0546067	120.382	5.218e-28	intronic	TMEM110,TMEM110-MUSTN1	.	0
NEU_143_NEP	rs12638195:52876639:G:A	chr3	52876639	845	G	A	0.307918	0.00171	0.98824	-0.434501	0.0595385	53.258	2.9249e-13	intronic	TMEM110,TMEM110-MUSTN1	.	0
NEU_143_NEP	rs56214994:52878600:G:C	chr3	52878600	845	G	C	0.444981	0.131	0.99961	-0.598962	0.0545966	120.356	5.2868e-28	intronic	TMEM110,TMEM110-MUSTN1	.	0
NEU_143_NEP	rs6445541:52880128:G:T	chr3	52880128	845	G	T	0.445034	0.131	0.99998	0.599022	0.0545975	120.376	5.2338e-28	intronic	TMEM110,TMEM110-MUSTN1	.	0
NEU_143_NEP	rs4687672:52880543:G:A	chr3	52880543	845	G	A	0.350048	0.306	0.99996	0.642151	0.0563463	129.88	4.3531e-30	ncRNA_exonic	MIR8064	.	0
NEU_143_NEP	rs2001735:52881096:T:A	chr3	52881096	845	T	A	0.375728	0.146	0.99695	-0.630933	0.0561185	126.402	2.511e-29	intronic	TMEM110,TMEM110-MUSTN1	.	0
NEU_143_NEP	rs3839102:52882353:GGCTGAAACAATATCACT:G	chr3	52882353	845	GGCTGAAACAATATCACT	G	0.444981	0.131	0.9996	-0.598961	0.0545969	120.354	5.2922e-28	NA	NA	.	0
NEU_143_NEP	rs11715347:52883070:C:T	chr3	52883070	845	C	T	0.444981	0.131	0.99959	-0.598956	0.0545971	120.351	5.3002e-28	intronic	TMEM110,TMEM110-MUSTN1	.	0
NEU_143_NEP	rs11284369:52884749:GT:G	chr3	52884749	845	GT	G	0.350048	0.306	0.99991	0.642144	0.0563479	129.87	4.3751e-30	NA	NA	.	0
NEU_143_NEP	rs2336558:52886240:C:T	chr3	52886240	845	C	T	0.444444	0.131	0.99909	-0.598644	0.0546262	120.098	6.0211e-28	intronic	TMEM110,TMEM110-MUSTN1	.	0
NEU_143_NEP	rs12496077:52886241:G:A	chr3	52886241	845	G	A	0.349275	0.306	0.99916	0.641931	0.0563829	129.623	4.9549e-30	intronic	TMEM110,TMEM110-MUSTN1	.	0
NEU_143_NEP	rs2276825:52886605:T:C	chr3	52886605	845	T	C	0.371981	0.207	0.9991	0.626341	0.05613	124.518	6.4888e-29	intronic	TMEM110,TMEM110-MUSTN1	.	0
NEU_143_NEP	rs34092621:52887861:A:AT	chr3	52887861	845	A	AT	0.444498	0.131	0.99944	0.598589	0.0546356	120.035	6.2154e-28	intronic	TMEM110,TMEM110-MUSTN1	.	0
NEU_143_NEP	rs35640835:52888116:CT:C	chr3	52888116	845	CT	C	0.444444	0.131	0.99892	-0.598493	0.0546372	119.989	6.3612e-28	NA	NA	REST	0
NEU_143_NEP	rs9682464:52888485:C:T	chr3	52888485	845	C	T	0.371981	0.207	0.99886	0.626211	0.0561439	124.405	6.869e-29	intronic	TMEM110,TMEM110-MUSTN1	.	0
NEU_143_NEP	rs6803519:52889771:C:T	chr3	52889771	845	C	T	0.349613	0.306	0.99845	0.641822	0.056426	129.381	5.5974e-30	intronic	TMEM110,TMEM110-MUSTN1	.	0
NEU_143_NEP	rs7630552:52891570:G:C	chr3	52891570	845	G	C	0.444874	0.131	0.99847	-0.597855	0.0546695	119.592	7.7707e-28	intronic	TMEM110,TMEM110-MUSTN1	.	0
NEU_143_NEP	rs7620690:52891707:A:G	chr3	52891707	845	A	G	0.444874	0.131	0.99843	-0.597828	0.0546711	119.574	7.8415e-28	intronic	TMEM110,TMEM110-MUSTN1	.	0
NEU_143_NEP	rs7620706:52891756:A:T	chr3	52891756	845	A	T	0.349613	0.306	0.99836	0.641297	0.0564412	129.1	6.4486e-30	intronic	TMEM110,TMEM110-MUSTN1	.	0
NEU_143_NEP	rs7612624:52893426:T:C	chr3	52893426	845	T	C	0.444874	0.117	0.99837	-0.597488	0.0546854	119.376	8.6646e-28	intronic	TMEM110,TMEM110-MUSTN1	.	0
NEU_143_NEP	rs6798941:52893465:C:T	chr3	52893465	845	C	T	0.389535	0.171	0.99759	0.65252	0.0556387	137.541	9.1828e-32	intronic	TMEM110,TMEM110-MUSTN1	.	0
NEU_143_NEP	rs12487379:52895785:G:A	chr3	52895785	845	G	A	0.438588	0.0587	0.99885	0.603625	0.0547915	121.369	3.1727e-28	intronic	TMEM110,TMEM110-MUSTN1	.	0
NEU_143_NEP	rs13072537:52896032:C:A	chr3	52896032	845	C	A	0.438647	0.0509	0.99946	0.60136	0.0547974	120.434	5.083e-28	intronic	TMEM110,TMEM110-MUSTN1	.	0
NEU_143_NEP	rs6773650:52897095:A:T	chr3	52897095	845	A	T	0.424228	0.049	0.99954	0.571973	0.055129	107.644	3.2166e-25	intronic	TMEM110,TMEM110-MUSTN1	.	0
NEU_143_NEP	rs4350911:52897801:C:T	chr3	52897801	845	C	T	0.424228	0.049	0.99967	-0.571667	0.0551321	107.517	3.4295e-25	intronic	TMEM110,TMEM110-MUSTN1	.	0
NEU_143_NEP	rs6764322:52897823:C:T	chr3	52897823	845	C	T	0.424228	0.049	0.99968	-0.571657	0.0551322	107.513	3.4364e-25	intronic	TMEM110,TMEM110-MUSTN1	.	0
NEU_143_NEP	rs4687559:52897842:C:T	chr3	52897842	845	C	T	0.372104	0.127	0.99967	0.614693	0.056425	118.679	1.2313e-27	intronic	TMEM110,TMEM110-MUSTN1	.	0
NEU_143_NEP	rs4687560:52898121:T:G	chr3	52898121	845	T	G	0.372228	0.127	0.99973	0.614574	0.0564267	118.626	1.2646e-27	intronic	TMEM110,TMEM110-MUSTN1	.	0
NEU_143_NEP	rs4687679:52899284:G:C	chr3	52899284	845	G	C	0.423263	0.0566	0.99934	-0.571327	0.0550936	107.539	3.3917e-25	intronic	TMEM110,TMEM110-MUSTN1	.	0
NEU_143_NEP	rs35947894:52899626:GAAC:G	chr3	52899626	845	GAAC	G	0.371263	0.126	0.99983	0.614847	0.0564112	118.797	1.1602e-27	NA	NA	.	0
NEU_143_NEP	rs9825230:52901974:G:A	chr3	52901974	845	G	A	0.423337	0.0487	0.99991	0.57115	0.0550943	107.47	3.5118e-25	intronic	TMEM110,TMEM110-MUSTN1	.	0
NEU_143_NEP	rs199814249:52903446:CG:TG	chr3	52903446	845	CG	TG	0.438707	0.0674	0.99947	-0.600255	0.0548065	119.952	6.481e-28	NA	NA	.	0
NEU_143_NEP	rs9836499:52904524:G:T	chr3	52904524	845	G	T	0.424301	0.049	0.99976	-0.570948	0.0551485	107.183	4.059e-25	intronic	TMEM110,TMEM110-MUSTN1	.	0
NEU_143_NEP	rs2336664:52905213:A:G	chr3	52905213	845	A	G	0.424301	0.049	0.99999	0.571031	0.0551367	107.26	3.9044e-25	intronic	TMEM110,TMEM110-MUSTN1	.	0
NEU_143_NEP	rs4302374:52905802:T:C	chr3	52905802	845	T	C	0.371263	0.126	0.99996	0.614626	0.0564135	118.701	1.2177e-27	intronic	TMEM110,TMEM110-MUSTN1	.	0
NEU_143_NEP	rs6797399:52905917:G:A	chr3	52905917	845	G	A	0.371263	0.126	0.99996	0.614626	0.0564135	118.701	1.2177e-27	intronic	TMEM110,TMEM110-MUSTN1	.	0
NEU_143_NEP	rs56383738:52908398:T:C	chr3	52908398	845	T	C	0.423263	0.0566	0.99933	-0.571098	0.0551114	107.384	3.6676e-25	intronic	TMEM110,TMEM110-MUSTN1	.	0
NEU_143_NEP	rs6445547:52908577:T:C	chr3	52908577	845	T	C	0.371263	0.126	0.99997	0.614623	0.0564135	118.7	1.2183e-27	intronic	TMEM110,TMEM110-MUSTN1	.	0
NEU_143_NEP	rs9839035:52909877:C:T	chr3	52909877	845	C	T	0.371263	0.126	0.99997	0.614623	0.0564135	118.7	1.2183e-27	intronic	TMEM110,TMEM110-MUSTN1	.	0
NEU_143_NEP	rs9850563:52912214:G:A	chr3	52912214	845	G	A	0.423263	0.0566	0.99952	-0.571052	0.0550953	107.429	3.5852e-25	intronic	TMEM110,TMEM110-MUSTN1	.	0
NEU_143_NEP	rs12492391:52912296:C:A	chr3	52912296	845	C	A	0.423337	0.0487	0.99997	0.571051	0.0550948	107.431	3.5816e-25	intronic	TMEM110,TMEM110-MUSTN1	.	0
NEU_143_NEP	rs9860296:52913781:C:T	chr3	52913781	845	C	T	0.423745	0.0487	0.99966	-0.571506	0.0551246	107.486	3.4836e-25	intronic	TMEM110,TMEM110-MUSTN1	.	0
NEU_143_NEP	rs9866243:52915219:C:T	chr3	52915219	845	C	T	0.424638	0.0566	0.99908	-0.571986	0.0552052	107.352	3.7273e-25	intronic	TMEM110,TMEM110-MUSTN1	.	0
NEU_143_NEP	rs2336666:52915712:C:T	chr3	52915712	845	C	T	0.371124	0.111	0.99656	0.616593	0.0566728	118.372	1.4374e-27	intronic	TMEM110,TMEM110-MUSTN1	.	0
NEU_143_NEP	rs2336667:52916363:C:T	chr3	52916363	845	C	T	0.42471	0.0487	0.99975	-0.572023	0.055219	107.312	3.8032e-25	intronic	TMEM110,TMEM110-MUSTN1	.	0
NEU_143_NEP	rs9876403	chr3	52916916	845	C	T	0.37271	0.126	1	0.614431	0.056487	118.318	1.477e-27	intronic	TMEM110,TMEM110-MUSTN1	.	0
NEU_143_NEP	rs4687682:52916939:T:C	chr3	52916939	845	T	C	0.42471	0.0566	0.99881	-0.572367	0.055244	107.344	3.7423e-25	intronic	TMEM110,TMEM110-MUSTN1	.	0
NEU_143_NEP	rs10716399:52918262:GT:G	chr3	52918262	845	GT	G	0.435794	0.0584	0.97188	-0.573941	0.0556594	106.33	6.2424e-25	NA	NA	.	0
NEU_143_NEP	rs4687562:52918422:C:T	chr3	52918422	845	C	T	0.424783	0.0487	0.99999	-0.571938	0.0552199	107.277	3.871e-25	intronic	TMEM110,TMEM110-MUSTN1	.	0
NEU_143_NEP	rs4687683:52918499:T:G	chr3	52918499	845	T	G	0.424783	0.0487	0.99999	-0.571939	0.0552205	107.275	3.8749e-25	intronic	TMEM110,TMEM110-MUSTN1	.	0
NEU_143_NEP	rs4687684:52918513:C:T	chr3	52918513	845	C	T	0.424783	0.0487	0.99999	-0.571939	0.0552205	107.275	3.8749e-25	intronic	TMEM110,TMEM110-MUSTN1	.	0
NEU_143_NEP	rs2878762:52919002:T:C	chr3	52919002	845	T	C	0.384282	0.0493	0.99989	0.643898	0.0563132	130.742	2.8197e-30	intronic	TMEM110,TMEM110-MUSTN1	.	0
NEU_143_NEP	rs2336668:52919096:G:T	chr3	52919096	845	G	T	0.424783	0.0487	0.99998	-0.571943	0.0552206	107.276	3.873e-25	intronic	TMEM110,TMEM110-MUSTN1	.	0
NEU_143_NEP	rs12638968:52919447:T:A	chr3	52919447	845	T	A	0.424783	0.0487	0.99999	-0.571946	0.0552202	107.279	3.8671e-25	intronic	TMEM110,TMEM110-MUSTN1	.	0
NEU_143_NEP	rs6795646:52922621:C:T	chr3	52922621	845	C	T	0.423819	0.042	0.99978	-0.571826	0.0551905	107.349	3.7329e-25	intronic	TMEM110,TMEM110-MUSTN1	.	0
NEU_143_NEP	rs9880978:52923251:G:C	chr3	52923251	845	G	C	0.423745	0.049	0.99951	-0.571963	0.055182	107.434	3.5762e-25	intronic	TMEM110,TMEM110-MUSTN1	.	0
NEU_143_NEP	rs9810807:52924227:C:T	chr3	52924227	845	C	T	0.423819	0.042	0.9997	-0.571965	0.0551841	107.426	3.5907e-25	intronic	TMEM110,TMEM110-MUSTN1	.	0
NEU_143_NEP	rs9836178:52925403:T:C	chr3	52925403	845	T	C	0.371139	0.111	0.99921	-0.615561	0.0565457	118.507	1.3428e-27	intronic	TMEM110,TMEM110-MUSTN1	POLR2A,EBF1	0
NEU_143_NEP	rs62253582:52928333:G:A	chr3	52928333	845	G	A	0.425265	0.0566	0.99928	-0.571921	0.0552399	107.193	4.0386e-25	intronic	TMEM110,TMEM110-MUSTN1	WRNIP1	0
NEU_143_NEP	rs62253583:52928334:G:A	chr3	52928334	845	G	A	0.425265	0.0566	0.99928	-0.571921	0.0552399	107.193	4.0386e-25	intronic	TMEM110,TMEM110-MUSTN1	WRNIP1	0
NEU_143_NEP	rs9844736:52931971:T:G	chr3	52931971	845	T	G	0.371139	0.0964	0.99913	-0.616062	0.0565827	118.544	1.318e-27	upstream	TMEM110,TMEM110-MUSTN1	POLR2A,TAF1	0
NEU_143_NEP	rs6773040:52935428:C:A	chr3	52935428	845	C	A	0.371139	0.0962	0.99949	-0.615977	0.0565723	118.555	1.3107e-27	intergenic	TMEM110-MUSTN1(dist=3831),SFMBT1(dist=2155)	.	0
NEU_143_NEP	rs11922975	chr3	52936763	845	C	T	0.424301	0.049	1	-0.571916	0.0551776	107.433	3.578e-25	downstream	SFMBT1	.	0
NEU_143_NEP	rs7626551:52938092:C:G	chr3	52938092	845	C	G	0.424301	0.049	1	-0.571916	0.0551776	107.433	3.578e-25	UTR3	SFMBT1(NM_016329:c.*1060G>C)	.	0
NEU_143_NEP	rs9865248:52944724:C:T	chr3	52944724	845	C	T	0.425747	0.0654	0.99994	-0.571935	0.0552199	107.276	3.873e-25	intronic	SFMBT1	.	0
NEU_143_NEP	rs9871175:52945930:G:A	chr3	52945930	845	G	A	0.425265	0.0566	1	-0.571935	0.0552199	107.276	3.873e-25	intronic	SFMBT1	.	0
NEU_143_NEP	rs3832249:52947311:GA:G	chr3	52947311	845	GA	G	0.425747	0.0654	0.99995	-0.571935	0.0552199	107.276	3.873e-25	NA	NA	GATA1,POLR2A,GATA2,CBX3,UBTF,MYC,TRIM28,TBL1XR1	0
NEU_143_NEP	rs375946318:52948579:AAAAAACAAAAAC:A	chr3	52948579	845	AAAAAACAAAAAC	A	0.372464	0.0971	0.99901	0.616822	0.0566294	118.641	1.2551e-27	NA	NA	.	0
NEU_143_NEP	rs4687689:52948674:A:C	chr3	52948674	845	A	C	0.425747	0.0654	0.99995	-0.571929	0.0552201	107.273	3.8788e-25	intronic	SFMBT1	.	0
NEU_143_NEP	rs12629687:52950659:T:C	chr3	52950659	845	T	C	0.425265	0.0566	1	-0.571935	0.0552199	107.276	3.873e-25	intronic	SFMBT1	.	0
NEU_143_NEP	rs4563402:52950721:C:A	chr3	52950721	845	C	A	0.373185	0.0967	0.99809	-0.617418	0.0566662	118.716	1.2085e-27	intronic	SFMBT1	.	0
NEU_143_NEP	rs34505564:52951120:CT:C	chr3	52951120	845	CT	C	0.372464	0.0967	0.99902	-0.617024	0.0566325	118.706	1.2146e-27	NA	NA	.	0
NEU_143_NEP	rs2336162:52951519:C:T	chr3	52951519	845	C	T	0.372464	0.0967	0.99902	-0.617052	0.0566329	118.715	1.2091e-27	intronic	SFMBT1	.	0
NEU_143_NEP	rs9880619:52953055:G:A	chr3	52953055	845	G	A	0.425747	0.0654	0.99996	-0.571944	0.0552202	107.278	3.8691e-25	intronic	SFMBT1	.	0
NEU_143_NEP	rs9825369:52953311:T:C	chr3	52953311	845	T	C	0.424638	0.0566	0.99903	-0.574999	0.0552996	108.116	2.535e-25	intronic	SFMBT1	.	0
NEU_143_NEP	rs71615875:52953315:TAAAC:T	chr3	52953315	845	TAAAC	T	0.371733	0.0971	0.99804	0.620876	0.056736	119.755	7.1577e-28	NA	NA	.	0
NEU_143_NEP	rs9985365:52953844:A:G	chr3	52953844	845	A	G	0.425265	0.0566	0.99998	-0.571944	0.0552202	107.278	3.8691e-25	intronic	SFMBT1	.	0
NEU_143_NEP	rs138095735:52956390:CAA:C	chr3	52956390	845	CAA	C	0.425265	0.0566	1	-0.571935	0.0552199	107.276	3.873e-25	NA	NA	FOS	0
NEU_143_NEP	rs11130331	chr3	52956918	845	G	A	0.425747	0.0654	1	-0.571935	0.0552199	107.276	3.873e-25	intronic	SFMBT1	.	0
NEU_143_NEP	rs2710342:52958439:T:C	chr3	52958439	845	T	C	0.371733	0.0968	0.99826	-0.617469	0.0566328	118.876	1.1149e-27	intronic	SFMBT1	.	0
NEU_143_NEP	rs9847024:52959537:A:C	chr3	52959537	845	A	C	0.36824	0.23	0.99397	0.627478	0.0566273	122.785	1.5541e-28	intronic	SFMBT1	POLR2A	0
NEU_143_NEP	rs34584015:52960256:AG:A	chr3	52960256	845	AG	A	0.366861	0.286	0.99459	-0.625852	0.0565224	122.603	1.7034e-28	NA	NA	.	0
NEU_143_NEP	rs34585187:52960261:C:A	chr3	52960261	845	C	A	0.36699	0.257	0.99472	-0.623541	0.0565487	121.586	2.844e-28	intronic	SFMBT1	.	0
NEU_143_NEP	rs57453382:52962561:TAAC:T	chr3	52962561	845	TAAC	T	0.364865	0.349	0.9989	-0.62357	0.0563694	122.373	1.9128e-28	NA	NA	.	0
NEU_143_NEP	rs9825679:52962625:C:T	chr3	52962625	845	C	T	0.319024	0.285	0.99318	0.587068	0.0579991	102.455	4.4128e-24	intronic	SFMBT1	.	0
NEU_143_NEP	rs13082061:52962748:C:G	chr3	52962748	845	C	G	0.364382	0.315	0.99892	-0.623564	0.056369	122.372	1.9137e-28	intronic	SFMBT1	.	0
NEU_143_NEP	rs2710339:52965713:G:A	chr3	52965713	845	G	A	0.404532	0.334	0.99966	-0.546356	0.0550129	98.633	3.0391e-23	intronic	SFMBT1	.	0
NEU_143_NEP	rs2581827:52966558:C:T	chr3	52966558	845	C	T	0.40405	0.303	0.99976	-0.546322	0.0550123	98.6226	3.0551e-23	intronic	SFMBT1	.	0
NEU_143_NEP	rs2257216	chr3	52968726	845	T	C	0.40405	0.303	1	-0.546216	0.0550107	98.5905	3.1051e-23	intronic	SFMBT1	WRNIP1,GATA1,MYC,RUNX3,GATA2,CTCF,ZNF143,SMC3,RAD21,JUND,MAX	0
NEU_143_NEP	rs2710314:52969128:T:C	chr3	52969128	845	T	C	0.404532	0.334	0.99998	-0.546216	0.0550107	98.5905	3.1051e-23	intronic	SFMBT1	GATA1,CTCF	0
NEU_143_NEP	rs2710313:52969529:T:A	chr3	52969529	845	T	A	0.40405	0.303	1	-0.546216	0.0550107	98.5905	3.1051e-23	intronic	SFMBT1	.	0
NEU_143_NEP	rs62253602:52970877:C:T	chr3	52970877	845	C	T	0.28343	0.00128	0.99781	-0.385641	0.0604364	40.7164	1.76e-10	intronic	SFMBT1	.	0
NEU_143_NEP	rs3075805:52970909:CT:C	chr3	52970909	845	CT	C	0.407157	0.177	0.99451	-0.551634	0.0553006	99.5044	1.9573e-23	NA	NA	.	0
NEU_143_NEP	rs2581797:52972468:C:T	chr3	52972468	845	C	T	0.364995	0.349	1	-0.622978	0.0563594	122.184	2.1039e-28	intronic	SFMBT1	.	0
NEU_143_NEP	rs62253603:52972862:G:A	chr3	52972862	845	G	A	0.28343	0.00128	0.99786	-0.385619	0.0604358	40.7125	1.7636e-10	intronic	SFMBT1	CTCF	0
NEU_143_NEP	rs2581801:52972907:G:T	chr3	52972907	845	G	T	0.364513	0.315	1	-0.622978	0.0563594	122.184	2.1039e-28	intronic	SFMBT1	CTCF	0
NEU_143_NEP	rs2581802:52973373:A:T	chr3	52973373	845	A	T	0.364513	0.315	1	-0.622978	0.0563594	122.184	2.1039e-28	intronic	SFMBT1	.	0
NEU_143_NEP	rs2710346:52974152:C:T	chr3	52974152	845	C	T	0.40405	0.303	1	-0.546216	0.0550107	98.5905	3.1051e-23	intronic	SFMBT1	.	0
NEU_143_NEP	rs62253604:52975069:C:T	chr3	52975069	845	C	T	0.28343	0.00128	0.99785	-0.385636	0.0604365	40.7152	1.7611e-10	intronic	SFMBT1	.	0
NEU_143_NEP	rs11706243:52975596:T:C	chr3	52975596	845	T	C	0.364513	0.315	1	-0.622978	0.0563594	122.184	2.1039e-28	intronic	SFMBT1	.	0
NEU_143_NEP	rs2710345:52976075:T:C	chr3	52976075	845	T	C	0.364513	0.315	1	-0.622978	0.0563594	122.184	2.1039e-28	intronic	SFMBT1	.	0
NEU_143_NEP	rs7621939:52976469:C:T	chr3	52976469	845	C	T	0.364513	0.315	1	0.622978	0.0563594	122.184	2.1039e-28	intronic	SFMBT1	.	0
NEU_143_NEP	rs2581805:52979050:T:C	chr3	52979050	845	T	C	0.364513	0.315	1	-0.622978	0.0563594	122.184	2.1039e-28	intronic	SFMBT1	.	0
NEU_143_NEP	rs35380116:52979178:A:G	chr3	52979178	845	A	G	0.364995	0.349	1	-0.622978	0.0563594	122.184	2.1039e-28	intronic	SFMBT1	.	0
NEU_143_NEP	3:52979665:C:CAA	chr3	52979665	845	C	CAA	0.364995	0.349	0.99999	-0.623014	0.056359	122.199	2.0881e-28	intronic	SFMBT1	.	0
NEU_143_NEP	rs11130332:52981119:A:T	chr3	52981119	845	A	T	0.35876	0.347	0.98901	-0.618893	0.0567406	118.972	1.0622e-27	intronic	SFMBT1	.	0
NEU_143_NEP	rs2581815:52982159:G:C	chr3	52982159	845	G	C	0.364995	0.349	1	-0.622978	0.0563594	122.184	2.1039e-28	intronic	SFMBT1	.	0
NEU_143_NEP	rs35355002:52982272:T:TA	chr3	52982272	845	T	TA	0.364995	0.349	1	-0.622978	0.0563594	122.184	2.1039e-28	intronic	SFMBT1	.	0
NEU_143_NEP	rs7648514:52983246:G:C	chr3	52983246	845	G	C	0.364513	0.315	1	-0.622978	0.0563594	122.184	2.1039e-28	intronic	SFMBT1	.	0
NEU_143_NEP	rs6445550:52983434:G:A	chr3	52983434	845	G	A	0.364513	0.315	0.99992	0.622965	0.0563677	122.142	2.1489e-28	intronic	SFMBT1	.	0
NEU_143_NEP	rs11708223:52983806:A:G	chr3	52983806	845	A	G	0.364513	0.315	1	-0.622978	0.0563594	122.184	2.1039e-28	intronic	SFMBT1	.	0
NEU_143_NEP	rs62253606:52983902:A:G	chr3	52983902	845	A	G	0.28343	0.00164	0.99804	-0.385577	0.0604352	40.7044	1.7709e-10	intronic	SFMBT1	.	0
NEU_143_NEP	rs139907776:52985231:C:CTTTT	chr3	52985231	845	C	CTTTT	0.364513	0.315	0.99997	-0.62298	0.0563596	122.184	2.1039e-28	intronic	SFMBT1	.	0
NEU_143_NEP	rs9865094:52985319:G:C	chr3	52985319	845	G	C	0.364995	0.349	1	-0.622978	0.0563594	122.184	2.1039e-28	intronic	SFMBT1	.	0
NEU_143_NEP	rs112633974:52985582:G:GCCA	chr3	52985582	845	G	GCCA	0.365477	0.348	0.99995	-0.62063	0.0563996	121.091	3.65e-28	intronic	SFMBT1	.	0
NEU_143_NEP	rs13060126:52985584:T:C	chr3	52985584	845	T	C	0.364995	0.349	1	-0.622978	0.0563594	122.184	2.1039e-28	intronic	SFMBT1	.	0
NEU_143_NEP	rs9831409:52985711:A:T	chr3	52985711	845	A	T	0.364995	0.349	1	-0.622978	0.0563594	122.184	2.1039e-28	intronic	SFMBT1	.	0
NEU_143_NEP	rs9311485:52987645:T:G	chr3	52987645	845	T	G	0.364995	0.349	1	-0.622978	0.0563594	122.184	2.1039e-28	intronic	SFMBT1	.	0
NEU_143_NEP	rs62253608:52989383:C:T	chr3	52989383	845	C	T	0.28343	0.00164	0.99821	-0.385409	0.0604316	40.6737	1.7989e-10	intronic	SFMBT1	.	0
NEU_143_NEP	rs2439434:52991189:G:A	chr3	52991189	845	G	A	0.40405	0.303	1	-0.546216	0.0550107	98.5905	3.1051e-23	intronic	SFMBT1	.	0
NEU_143_NEP	rs2465101:52991307:A:T	chr3	52991307	845	A	T	0.40405	0.303	1	-0.546216	0.0550107	98.5905	3.1051e-23	intronic	SFMBT1	.	0
NEU_143_NEP	rs2336669:52994138:A:G	chr3	52994138	845	A	G	0.364513	0.315	0.99968	0.622898	0.0563605	122.147	2.1435e-28	intronic	SFMBT1	.	0
NEU_143_NEP	rs2581803:52994981:G:A	chr3	52994981	845	G	A	0.40405	0.303	1	-0.546216	0.0550107	98.5905	3.1051e-23	intronic	SFMBT1	.	0
NEU_143_NEP	rs6770957:52995416:T:C	chr3	52995416	845	T	C	0.364513	0.315	1	0.622978	0.0563594	122.184	2.1039e-28	intronic	SFMBT1	.	0
NEU_143_NEP	rs2710326:52995444:T:C	chr3	52995444	845	T	C	0.40405	0.303	1	-0.546216	0.0550107	98.5905	3.1051e-23	intronic	SFMBT1	.	0
NEU_143_NEP	rs4515041:52996032:T:A	chr3	52996032	845	T	A	0.40405	0.303	1	-0.546216	0.0550107	98.5905	3.1051e-23	intronic	SFMBT1	.	0
NEU_143_NEP	rs7652131:52997154:C:T	chr3	52997154	845	C	T	0.364513	0.315	1	0.622978	0.0563594	122.184	2.1039e-28	intronic	SFMBT1	.	0
NEU_143_NEP	rs4519686:52997871:T:C	chr3	52997871	845	T	C	0.364513	0.315	1	-0.622978	0.0563594	122.184	2.1039e-28	intronic	SFMBT1	.	0
NEU_143_NEP	rs2336670:52998504:T:G	chr3	52998504	845	T	G	0.403958	0.334	0.99876	-0.547958	0.054968	99.3743	2.0902e-23	intronic	SFMBT1	.	0
NEU_143_NEP	rs11399843:52999341:T:TA	chr3	52999341	845	T	TA	0.415179	0.201	0.98751	-0.536352	0.055444	93.5817	3.8977e-22	intronic	SFMBT1	.	0
NEU_143_NEP	rs9812543:52999789:G:A	chr3	52999789	845	G	A	0.364513	0.315	0.99998	0.622978	0.0563594	122.184	2.1039e-28	intronic	SFMBT1	.	0
NEU_143_NEP	rs9813024:53000105:G:A	chr3	53000105	845	G	A	0.364513	0.315	1	0.622978	0.0563594	122.184	2.1039e-28	intronic	SFMBT1	.	0
NEU_143_NEP	rs55831153:53000941:T:TAAAG	chr3	53000941	845	T	TAAAG	0.364513	0.315	0.99999	-0.622978	0.0563594	122.184	2.1039e-28	intronic	SFMBT1	.	0
NEU_143_NEP	rs11707576:53001007:C:T	chr3	53001007	845	C	T	0.364513	0.315	1	-0.622978	0.0563594	122.184	2.1039e-28	intronic	SFMBT1	.	0
NEU_143_NEP	rs62253649:53001847:A:G	chr3	53001847	845	A	G	0.282546	0.00164	0.99859	-0.3851	0.0604253	40.6172	1.8517e-10	intronic	SFMBT1	.	0
NEU_143_NEP	rs9823697:53002150:G:A	chr3	53002150	845	G	A	0.40405	0.303	0.99978	-0.546214	0.0550216	98.5506	3.1682e-23	intronic	SFMBT1	.	0
NEU_143_NEP	rs2336671:53002708:T:C	chr3	53002708	845	T	C	0.364031	0.283	1	-0.622254	0.0564738	121.406	3.1141e-28	intronic	SFMBT1	.	0
NEU_143_NEP	rs2245424:53003021:G:C	chr3	53003021	845	G	C	0.404532	0.334	1	-0.546216	0.0550107	98.5905	3.1051e-23	intronic	SFMBT1	.	0
NEU_143_NEP	rs6768844:53004620:C:T	chr3	53004620	845	C	T	0.364031	0.283	0.99985	0.622334	0.0564799	121.411	3.1063e-28	intronic	SFMBT1	.	0
NEU_143_NEP	rs57916015:53005110:T:G	chr3	53005110	845	T	G	0.282546	0.00164	0.99873	-0.38501	0.0604232	40.6009	1.8672e-10	intronic	SFMBT1	.	0
NEU_143_NEP	rs35671032:53006055:T:C	chr3	53006055	845	T	C	0.282546	0.00164	0.99871	-0.385028	0.060424	40.6036	1.8646e-10	intronic	SFMBT1	.	0
NEU_143_NEP	rs2336672:53007803:T:C	chr3	53007803	845	T	C	0.40405	0.303	1	0.546216	0.0550107	98.5905	3.1051e-23	intronic	SFMBT1	.	0
NEU_143_NEP	rs73087044:53009043:C:G	chr3	53009043	845	C	G	0.282546	0.00164	0.99878	-0.384812	0.0604212	40.5619	1.9048e-10	intronic	SFMBT1	.	0
NEU_143_NEP	rs6801235:53009595:T:C	chr3	53009595	845	T	C	0.403568	0.273	0.99986	0.544865	0.0551042	97.7705	4.6979e-23	intronic	SFMBT1	FOS,FOXA2,MYC,CEBPB	0
NEU_143_NEP	rs9842974:53011050:C:A	chr3	53011050	845	C	A	0.358546	0.282	0.9922	0.622236	0.0566132	120.802	4.2224e-28	intronic	SFMBT1	.	0
NEU_143_NEP	rs11130333:53011374:A:G	chr3	53011374	845	A	G	0.282609	0.00217	0.99729	-0.382568	0.0603647	40.1652	2.3337e-10	intronic	SFMBT1	.	0
NEU_143_NEP	rs34041409:53012023:TA:T	chr3	53012023	845	TA	T	0.358546	0.282	0.99118	0.621846	0.0566255	120.598	4.6797e-28	NA	NA	.	0
NEU_143_NEP	rs2581816:53014657:C:T	chr3	53014657	845	C	T	0.403772	0.303	0.99937	0.545761	0.0550164	98.4061	3.4081e-23	intronic	SFMBT1	.	0
NEU_143_NEP	rs34406724:53015545:ATTT:A	chr3	53015545	845	ATTT	A	0.416263	0.202	0.99856	0.576755	0.0549678	110.095	9.3405e-26	NA	NA	.	0
NEU_143_NEP	rs2581819:53016552:C:A	chr3	53016552	845	C	A	0.403772	0.333	0.99911	-0.545594	0.0550179	98.3403	3.5232e-23	intronic	SFMBT1	.	0
NEU_143_NEP	rs201481492:53016871:TA:T	chr3	53016871	845	TA	T	0.403492	0.302	0.99605	-0.546472	0.0552097	97.9727	4.2419e-23	NA	NA	GATA3,FOXA1	0
NEU_143_NEP	rs76764384:53016875:GAA:G	chr3	53016875	845	GAA	G	0.403492	0.302	0.99604	-0.546476	0.0552097	97.9744	4.2383e-23	NA	NA	GATA3,FOXA1	0
NEU_143_NEP	rs2564930:53017307:T:C	chr3	53017307	845	T	C	0.404255	0.367	0.99898	-0.545548	0.0550186	98.3213	3.5572e-23	intronic	SFMBT1	.	0
NEU_143_NEP	rs58260057:53018726:AATACT:A	chr3	53018726	845	AATACT	A	0.359113	0.417	0.99077	-0.614229	0.0564242	118.503	1.3455e-27	NA	NA	.	0
NEU_143_NEP	rs2581820:53020544:A:G	chr3	53020544	845	A	G	0.356578	0.38	0.99343	-0.610208	0.0563369	117.32	2.4429e-27	intronic	SFMBT1	.	0
NEU_143_NEP	rs2581823:53022076:C:G	chr3	53022076	845	C	G	0.351942	0.342	0.99668	-0.605495	0.0563519	115.453	6.2626e-27	intronic	SFMBT1	EBF1	0
NEU_143_NEP	rs62253656:53023428:G:C	chr3	53023428	845	G	C	0.282882	0.00164	0.99839	-0.382075	0.0603913	40.0265	2.5054e-10	intronic	SFMBT1	.	0
NEU_143_NEP	rs11130335:53023635:C:T	chr3	53023635	845	C	T	0.282672	0.00164	0.99813	-0.38204	0.0603909	40.0198	2.514e-10	intronic	SFMBT1	.	0
NEU_143_NEP	rs55730998:53023808:CA:C	chr3	53023808	845	CA	C	0.357143	0.345	0.99581	-0.608437	0.0564554	116.15	4.4067e-27	NA	NA	.	0
NEU_143_NEP	rs12053904:53025837:C:T	chr3	53025837	845	C	T	0.282672	0.00217	0.99745	-0.378782	0.0603588	39.3821	3.4848e-10	intronic	SFMBT1	CTCF	0
NEU_143_NEP	rs6771610:53026104:T:C	chr3	53026104	845	T	C	0.351942	0.309	0.99675	0.604072	0.0563934	114.742	8.9632e-27	intronic	SFMBT1	.	0
NEU_143_NEP	rs2336720:53028061:C:T	chr3	53028061	845	C	T	0.290918	0.0168	0.98025	-0.374845	0.0597456	39.3633	3.5185e-10	intronic	SFMBT1	.	0
NEU_143_NEP	rs2336721:53028375:C:T	chr3	53028375	845	C	T	0.291	0.0208	0.97973	-0.374791	0.0597446	39.3533	3.5365e-10	intronic	SFMBT1	.	0
NEU_143_NEP	rs56384586:53029006:T:C	chr3	53029006	845	T	C	0.288577	0.0135	0.9792	-0.376625	0.0598862	39.5516	3.195e-10	intronic	SFMBT1	.	0
NEU_143_NEP	rs9823865:53032349:G:A	chr3	53032349	845	G	A	0.288867	0.0135	0.97926	0.376132	0.0598778	39.4593	3.3497e-10	intronic	SFMBT1	.	0
NEU_143_NEP	rs56026870:53032488:A:G	chr3	53032488	845	A	G	0.288867	0.0135	0.97928	-0.376051	0.0598766	39.4439	3.3762e-10	intronic	SFMBT1	.	0
NEU_143_NEP	rs9828491:53033081:C:G	chr3	53033081	845	C	G	0.357143	0.789	0.98568	0.584843	0.0555594	110.806	6.5254e-26	intronic	SFMBT1	TFAP2C,TFAP2A,TCF7L2,SMARCB1,CHD2,POLR2A	0
NEU_143_NEP	rs113560881:53035604:A:AGAGGAACCACACT	chr3	53035604	845	A	AGAGGAACCACACT	0.35876	0.688	0.99058	-0.582058	0.0552552	110.965	6.0225e-26	intronic	SFMBT1	.	0
NEU_143_NEP	rs2581796:53040546:A:G	chr3	53040546	845	A	G	0.352284	0.277	0.99607	-0.602935	0.0564726	113.989	1.3103e-26	intronic	SFMBT1	.	0
NEU_143_NEP	rs56129941:53041344:G:T	chr3	53041344	845	G	T	0.282398	0.00218	0.99828	-0.382561	0.0603613	40.1683	2.33e-10	intronic	SFMBT1	.	0
NEU_143_NEP	rs4687692:53042469:A:C	chr3	53042469	845	A	C	0.352284	0.277	0.99609	-0.602785	0.0564821	113.895	1.3739e-26	intronic	SFMBT1	.	0
NEU_143_NEP	rs56155510:53043637:C:T	chr3	53043637	845	C	T	0.282398	0.00218	0.99832	-0.382367	0.0603564	40.1341	2.3711e-10	intronic	SFMBT1	FOXA1	0
NEU_143_NEP	rs62255890:53046496:G:A	chr3	53046496	845	G	A	0.282398	0.00218	0.99844	-0.38187	0.0603435	40.047	2.4793e-10	intronic	SFMBT1	.	0
NEU_143_NEP	rs55962821:53046697:C:T	chr3	53046697	845	C	T	0.282398	0.00218	0.99846	-0.381818	0.0603421	40.0379	2.4908e-10	intronic	SFMBT1	.	0
NEU_143_NEP	rs12635933:53049103:G:A	chr3	53049103	845	G	A	0.282398	0.00217	0.99872	-0.381095	0.0603216	39.9135	2.6546e-10	intronic	SFMBT1	.	0
NEU_143_NEP	rs17304694:53051577:G:A	chr3	53051577	845	G	A	0.287805	0.00317	0.99283	-0.36118	0.0598625	36.403	1.6046e-09	intronic	SFMBT1	.	0
NEU_143_NEP	rs55796351:53054150:A:T	chr3	53054150	845	A	T	0.287805	0.00317	0.99297	-0.360901	0.0598535	36.3577	1.6423e-09	intronic	SFMBT1	.	0
NEU_143_NEP	rs2581779:53056199:T:C	chr3	53056199	845	T	C	0.352284	0.248	0.9979	-0.599008	0.0565694	112.125	3.3548e-26	intronic	SFMBT1	.	0
NEU_143_NEP	rs2581780:53058960:C:T	chr3	53058960	845	C	T	0.351834	0.22	0.99902	-0.597797	0.0565753	111.649	4.2651e-26	intronic	SFMBT1	.	0
NEU_143_NEP	rs2255107	chr3	53060637	845	C	T	0.335583	0.366	1	-0.547761	0.0570678	92.13	8.1166e-22	intronic	SFMBT1	TEAD4,CTCF,RAD21	0
NEU_143_NEP	rs62255895:53061985:T:C	chr3	53061985	845	T	C	0.284474	0.00228	1	-0.377526	0.0602218	39.2995	3.6353e-10	intronic	SFMBT1	.	0
NEU_143_NEP	rs62255897:53063870:A:G	chr3	53063870	845	A	G	0.287671	0.00295	0.99353	-0.378258	0.0601731	39.5158	3.2542e-10	intronic	SFMBT1	.	0
NEU_143_NEP	rs62255898:53063924:G:A	chr3	53063924	845	G	A	0.284474	0.00228	0.99989	-0.377527	0.060223	39.298	3.6381e-10	intronic	SFMBT1	.	0
NEU_143_NEP	rs12489490:53064022:C:A	chr3	53064022	845	C	A	0.351977	0.22	0.99888	0.595876	0.0566408	110.676	6.9676e-26	intronic	SFMBT1	.	0
NEU_143_NEP	rs71301803:53067833:C:T	chr3	53067833	845	C	T	0.351834	0.247	0.9981	0.594291	0.0566326	110.12	9.2235e-26	intronic	SFMBT1	.	0
NEU_143_NEP	rs73079924:53068155:T:A	chr3	53068155	845	T	A	0.284749	0.00228	0.99932	-0.37754	0.0602316	39.2895	3.654e-10	intronic	SFMBT1	.	0
NEU_143_NEP	rs34230854:53078590:C:A	chr3	53078590	845	C	A	0.348249	0.196	0.9976	0.592567	0.0566251	109.511	1.2541e-25	intronic	SFMBT1	FOXA1,FOXA2	0
NEU_143_NEP	rs6781896:53081612:T:C	chr3	53081612	845	T	C	0.284749	0.00226	0.99912	-0.377491	0.0602373	39.2719	3.6871e-10	intergenic	SFMBT1(dist=1523),RFT1(dist=40889)	.	0
NEU_143_NEP	rs7644973:53082937:C:T	chr3	53082937	845	C	T	0.348249	0.196	0.99771	0.592564	0.0566181	109.537	1.2377e-25	intergenic	SFMBT1(dist=2848),RFT1(dist=39564)	TBP,NR2F2,TAL1,TEAD4	0
NEU_143_NEP	rs71301807:53085475:C:G	chr3	53085475	845	C	G	0.351925	0.196	0.99358	0.594201	0.0567224	109.738	1.1184e-25	intergenic	SFMBT1(dist=5386),RFT1(dist=37026)	.	0
NEU_143_NEP	rs58492539:53086728:C:G	chr3	53086728	845	C	G	0.284749	0.00226	0.99913	-0.377429	0.060237	39.2596	3.7104e-10	intergenic	SFMBT1(dist=6639),RFT1(dist=35773)	.	0
NEU_143_NEP	rs72022502:53090238:AATG:A	chr3	53090238	845	AATG	A	0.284749	0.00226	0.99913	-0.377425	0.0602372	39.2583	3.7129e-10	NA	NA	.	0
NEU_143_NEP	rs11923572:53095879:C:T	chr3	53095879	845	C	T	0.394841	0.4	0.9909	-0.535092	0.0550763	94.3902	2.5907e-22	intergenic	SFMBT1(dist=15790),RFT1(dist=26622)	.	0
NEU_143_NEP	rs11915851:53096047:A:G	chr3	53096047	845	A	G	0.394841	0.4	0.99077	-0.535066	0.0550782	94.3746	2.6112e-22	intergenic	SFMBT1(dist=15958),RFT1(dist=26454)	.	0
NEU_143_NEP	rs2581789:53096230:C:T	chr3	53096230	845	C	T	0.394841	0.4	0.99064	-0.535032	0.0550803	94.3554	2.6367e-22	intergenic	SFMBT1(dist=16141),RFT1(dist=26271)	.	0
NEU_143_NEP	rs6805298:53096552:G:A	chr3	53096552	845	G	A	0.348101	0.195	0.99605	0.593806	0.0566781	109.763	1.1044e-25	intergenic	SFMBT1(dist=16463),RFT1(dist=25949)	.	0
NEU_143_NEP	rs9758988:53096875:T:C	chr3	53096875	845	T	C	0.285232	0.00226	0.99935	-0.377329	0.0602544	39.216	3.7942e-10	intergenic	SFMBT1(dist=16786),RFT1(dist=25626)	.	0
NEU_143_NEP	rs4687698:53097108:C:T	chr3	53097108	845	C	T	0.348101	0.195	0.99595	0.593889	0.0566816	109.781	1.0944e-25	intergenic	SFMBT1(dist=17019),RFT1(dist=25393)	.	0
NEU_143_NEP	rs6803486:53098209:T:A	chr3	53098209	845	T	A	0.348101	0.22	0.99572	0.594097	0.0566887	109.83	1.0677e-25	intergenic	SFMBT1(dist=18120),RFT1(dist=24292)	.	0
NEU_143_NEP	rs59989280:53098875:T:C	chr3	53098875	845	T	C	0.348101	0.22	0.9956	0.594203	0.0566934	109.851	1.0564e-25	intergenic	SFMBT1(dist=18786),RFT1(dist=23626)	.	0
NEU_143_NEP	rs6789219:53098938:C:G	chr3	53098938	845	C	G	0.348101	0.22	0.9956	0.594219	0.0566931	109.858	1.0527e-25	intergenic	SFMBT1(dist=18849),RFT1(dist=23563)	.	0
NEU_143_NEP	rs7637082:53099661:C:T	chr3	53099661	845	C	T	0.337688	0.244	0.98091	0.601561	0.057346	110.041	9.5985e-26	intergenic	SFMBT1(dist=19572),RFT1(dist=22840)	.	0
NEU_143_NEP	rs4687699:53101224:C:T	chr3	53101224	845	C	T	0.348145	0.276	0.99376	0.595788	0.0566002	110.802	6.5386e-26	intergenic	SFMBT1(dist=21135),RFT1(dist=21277)	.	0
NEU_143_NEP	rs6799185:53101580:C:T	chr3	53101580	845	C	T	0.393532	0.475	0.98577	0.533966	0.0550479	94.0905	3.0142e-22	intergenic	SFMBT1(dist=21491),RFT1(dist=20921)	ZNF263	0
NEU_143_NEP	rs2564924:53103155:C:T	chr3	53103155	845	C	T	0.329714	0.00404	0.9885	0.386127	0.0581561	44.0827	3.1479e-11	intergenic	SFMBT1(dist=23066),RFT1(dist=19346)	.	0
NEU_143_NEP	rs2564923:53103262:A:G	chr3	53103262	845	A	G	0.32922	0.00319	0.98822	0.386398	0.0581618	44.1361	3.0632e-11	intergenic	SFMBT1(dist=23173),RFT1(dist=19239)	.	0
NEU_143_NEP	rs34530577:53103796:G:T	chr3	53103796	845	G	T	0.33004	0.00495	0.98691	0.389146	0.0582038	44.7014	2.2949e-11	intergenic	SFMBT1(dist=23707),RFT1(dist=18705)	CTCF,RAD21	0
NEU_143_NEP	rs60579898:53103981:G:C	chr3	53103981	845	G	C	0.285714	0.00179	0.99949	-0.373508	0.0602318	38.4547	5.6039e-10	intergenic	SFMBT1(dist=23892),RFT1(dist=18520)	CTCF	0
NEU_143_NEP	rs73082047:53104360:G:T	chr3	53104360	845	G	T	0.285024	0.00226	0.99896	-0.377459	0.060245	39.2552	3.7188e-10	intergenic	SFMBT1(dist=24271),RFT1(dist=18141)	.	0
NEU_143_NEP	rs2336723:53106047:T:C	chr3	53106047	845	T	C	0.329051	0.00476	0.9903	0.395322	0.0581818	46.1664	1.0862e-11	intergenic	SFMBT1(dist=25958),RFT1(dist=16454)	MXI1,RFX5,MAX,USF1,NR2F2	0
NEU_143_NEP	rs2564939:53106880:T:C	chr3	53106880	845	T	C	0.285024	0.00226	0.99891	0.377436	0.0602478	39.2469	3.7346e-10	intergenic	SFMBT1(dist=26791),RFT1(dist=15621)	KAP1,TFAP2A,TFAP2C,IRF1,STAT1,SIN3AK20,SIN3A,HNF4A,YY1,RXRA,MXI1,SP4,TCF7L2,RCOR1,CTCF,RELA,FOXP2,RUNX3,MAZ,ELF1,REST,GABPA,PBX3,SMC3,ZNF143,RAD21,ZBTB7A,POLR2A,WRNIP1	0
NEU_143_NEP	rs2564940:53107569:G:A	chr3	53107569	845	G	A	0.329714	0.00587	0.99306	0.397955	0.0581516	46.8323	7.7328e-12	intergenic	SFMBT1(dist=27480),RFT1(dist=14932)	MAZ,POLR2A,MTA3,PHF8,GABPA,TAF1,E2F6,SPI1,ELF1,HNF4G,TBP	0
NEU_143_NEP	rs2581798:53107600:T:C	chr3	53107600	845	T	C	0.285232	0.00226	0.99943	0.377504	0.0602486	39.2599	3.7098e-10	intergenic	SFMBT1(dist=27511),RFT1(dist=14901)	POLR2A,PHF8,GABPA,TAF1,HNF4G,TBP	0
NEU_143_NEP	rs35333155:53107780:C:T	chr3	53107780	845	C	T	0.374133	0.000697	0.98818	0.350485	0.0564749	38.5149	5.4337e-10	intergenic	SFMBT1(dist=27691),RFT1(dist=14721)	POLR2A,PHF8,TBP,EBF1	0
NEU_143_NEP	rs2581800:53109352:A:G	chr3	53109352	845	A	G	0.324952	0.00468	0.99528	0.399285	0.0581042	47.2228	6.3359e-12	intergenic	SFMBT1(dist=29263),RFT1(dist=13149)	.	0
NEU_143_NEP	rs1864367:53111704:T:C	chr3	53111704	845	T	C	0.325604	0.00575	0.99761	0.399795	0.0580875	47.3706	5.8757e-12	intergenic	SFMBT1(dist=31615),RFT1(dist=10797)	.	0
NEU_143_NEP	rs56386026:53114540:C:T	chr3	53114540	845	C	T	0.284816	0.00228	0.99859	-0.377494	0.0602424	39.2658	3.6986e-10	intergenic	SFMBT1(dist=34451),RFT1(dist=7961)	.	0
NEU_143_NEP	rs2253209:53115160:A:C	chr3	53115160	845	A	C	0.325604	0.00582	0.99922	0.400032	0.0580766	47.4445	5.6583e-12	intergenic	SFMBT1(dist=35071),RFT1(dist=7341)	.	0
NEU_143_NEP	rs2336724:53116230:T:C	chr3	53116230	845	T	C	0.285507	0.00226	0.99931	0.373584	0.0602281	38.4749	5.5462e-10	intergenic	SFMBT1(dist=36141),RFT1(dist=6271)	.	0
NEU_143_NEP	rs36033494:53116851:C:T	chr3	53116851	845	C	T	0.339782	0.00544	0.98671	0.400322	0.0578193	47.9373	4.4007e-12	intergenic	SFMBT1(dist=36762),RFT1(dist=5650)	.	0
NEU_143_NEP	rs71087057:53117372:TAA:T	chr3	53117372	845	TAA	T	0.324074	0.0072	0.99289	0.405216	0.0581852	48.5008	3.3015e-12	NA	NA	.	0
NEU_143_NEP	rs11350349:53117509:TA:T	chr3	53117509	845	TA	T	0.323327	0.00141	0.98508	0.35803	0.0584376	37.5365	8.9718e-10	NA	NA	.	0
NEU_143_NEP	rs2336725	chr3	53118739	845	C	T	0.324976	0.00582	1	0.393633	0.0579672	46.1126	1.1165e-11	intergenic	SFMBT1(dist=38650),RFT1(dist=3762)	JUNB,HDAC2,RXRA,FOXA2,FOXA1	0
NEU_143_NEP	rs2253656:53119099:C:G	chr3	53119099	845	C	G	0.324976	0.00582	0.99976	0.400077	0.0580696	47.4668	5.5943e-12	intergenic	SFMBT1(dist=39010),RFT1(dist=3402)	.	0
NEU_143_NEP	rs930122:53119329:T:C	chr3	53119329	845	T	C	0.284957	0.00226	0.99982	0.373617	0.0602148	38.4988	5.4787e-10	intergenic	SFMBT1(dist=39240),RFT1(dist=3172)	.	0
NEU_143_NEP	rs2253675:53119534:T:C	chr3	53119534	845	T	C	0.284957	0.00226	0.99963	0.373852	0.0602171	38.5444	5.3522e-10	intergenic	SFMBT1(dist=39445),RFT1(dist=2967)	.	0
NEU_143_NEP	rs2253796:53120098:C:T	chr3	53120098	845	C	T	0.324976	0.00582	0.99993	0.400079	0.0580598	47.4834	5.5472e-12	intergenic	SFMBT1(dist=40009),RFT1(dist=2403)	.	0
NEU_143_NEP	rs11130338:53120924:C:T	chr3	53120924	845	C	T	0.324976	0.00582	0.99994	0.400079	0.0580594	47.484	5.5455e-12	intergenic	SFMBT1(dist=40835),RFT1(dist=1577)	.	0
NEU_143_NEP	rs62255925:53121014:G:A	chr3	53121014	845	G	A	0.284266	0.00228	0.99953	-0.377543	0.0602251	39.2988	3.6366e-10	intergenic	SFMBT1(dist=40925),RFT1(dist=1487)	.	0
NEU_143_NEP	rs4687701:53121276:A:G	chr3	53121276	845	A	G	0.324976	0.00582	0.99997	0.400088	0.0580579	47.4886	5.5325e-12	intergenic	SFMBT1(dist=41187),RFT1(dist=1225)	.	0
NEU_143_NEP	rs2581782:53122257:T:C	chr3	53122257	845	T	C	0.324976	0.00582	0.99993	0.400079	0.0580589	47.4847	5.5435e-12	downstream	RFT1	.	0
NEU_143_NEP	rs2581783:53122258:G:A	chr3	53122258	845	G	A	0.324976	0.00582	0.99993	0.400079	0.0580589	47.4847	5.5435e-12	downstream	RFT1	.	0
NEU_143_NEP	rs2581784:53122370:A:G	chr3	53122370	845	A	G	0.324976	0.00582	0.99995	0.400079	0.0580589	47.4847	5.5435e-12	downstream	RFT1	.	0
NEU_143_NEP	rs2082093:53122969:G:A	chr3	53122969	845	G	A	0.324976	0.00582	0.99995	0.400079	0.0580588	47.4848	5.5432e-12	UTR3	RFT1(NM_052859:c.*2950C>T)	.	0
NEU_143_NEP	rs2099162:53123032:C:T	chr3	53123032	845	C	T	0.284474	0.00228	0.99991	0.377543	0.0602243	39.2998	3.6348e-10	UTR3	RFT1(NM_052859:c.*2887G>A)	.	0
NEU_143_NEP	rs2564922:53125469:G:A	chr3	53125469	845	G	A	0.284957	0.00226	0.99994	0.373625	0.0602075	38.5097	5.4482e-10	UTR3	RFT1(NM_052859:c.*450C>T)	.	0
NEU_143_NEP	rs2564921:53125585:T:C	chr3	53125585	845	T	C	0.324976	0.00582	0.99999	0.400091	0.0580565	47.4915	5.5243e-12	UTR3	RFT1(NM_052859:c.*334A>G)	.	0
NEU_143_NEP	rs141077598:53126672:TTGCCCTGGACAAGGC:T	chr3	53126672	845	TTGCCCTGGACAAGGC	T	0.284266	0.00228	0.99871	-0.377433	0.0602486	39.2451	3.7381e-10	NA	NA	.	0
NEU_143_NEP	rs11303961:53127135:AC:A	chr3	53127135	845	AC	A	0.324976	0.00582	0.99862	0.399934	0.0580949	47.3916	5.8131e-12	NA	NA	MYBL2,PPARGC1A,RXRA,EP300,SP1,HDAC2,CEBPD,SMC3,CEBPB,JUND,HNF4A,JUN,ESRRA,HNF4G,ZBTB7A,SPI1	0
NEU_143_NEP	rs2581787:53127677:G:T	chr3	53127677	845	G	T	0.324976	0.00582	0.99788	0.399926	0.0581134	47.3594	5.9094e-12	intronic	RFT1	.	0
NEU_143_NEP	rs56058643:53127767:T:C	chr3	53127767	845	T	C	0.284266	0.00286	0.9974	-0.377317	0.0602932	39.1631	3.8984e-10	intronic	RFT1	.	0
NEU_143_NEP	rs55950520:53128351:G:A	chr3	53128351	845	G	A	0.283203	0.00286	0.99673	-0.377211	0.0603151	39.1126	4.0005e-10	intronic	RFT1	MYBL2,HDAC2,ARID3A,FOXA2,EP300,SP1	0
NEU_143_NEP	rs62255929:53130435:C:T	chr3	53130435	845	C	T	0.283203	0.00286	0.99472	-0.376666	0.0603804	38.9154	4.4258e-10	intronic	RFT1	.	0
NEU_143_NEP	rs80132892:53130466:G:A	chr3	53130466	845	G	A	0.283203	0.00286	0.99469	-0.376652	0.0603814	38.911	4.4357e-10	intronic	RFT1	.	0
NEU_143_NEP	rs7640294:53130913:C:A	chr3	53130913	845	C	A	0.32439	0.00864	0.99408	0.398509	0.0582303	46.8358	7.719e-12	intronic	RFT1	.	0
NEU_143_NEP	rs2163167:53131772:T:C	chr3	53131772	845	T	C	0.32439	0.0106	0.99461	0.392267	0.0582015	45.4251	1.5859e-11	intronic	RFT1	.	0
NEU_143_NEP	rs2115781:53131829:T:C	chr3	53131829	845	T	C	0.32439	0.0106	0.99469	0.392154	0.0581989	45.403	1.6039e-11	intronic	RFT1	.	0
NEU_143_NEP	rs2115782:53131830:G:A	chr3	53131830	845	G	A	0.32439	0.0106	0.99469	0.392154	0.0581989	45.403	1.6039e-11	intronic	RFT1	.	0
NEU_143_NEP	rs62255931:53131948:A:G	chr3	53131948	845	A	G	0.281925	0.00704	0.99102	-0.370911	0.060514	37.5688	8.8245e-10	intronic	RFT1	.	0
NEU_143_NEP	rs11721257:53230518:A:G	chr3	53230518	845	A	G	0.409406	0.7	0.98642	0.357877	0.0533695	44.9658	2.0051e-11	intergenic	PRKCD(dist=3785),TKT(dist=28205)	.	0
NEU_143_NEP	rs11713513:53230556:G:A	chr3	53230556	845	G	A	0.409406	0.7	0.98641	0.357871	0.0533703	44.9628	2.0081e-11	intergenic	PRKCD(dist=3823),TKT(dist=28167)	TCF7L2	0
NEU_143_NEP	rs35473684:53234960:T:TG	chr3	53234960	845	T	TG	0.452404	0.15	0.9906	0.329565	0.0535553	37.8686	7.5673e-10	intergenic	PRKCD(dist=8227),TKT(dist=23763)	.	0
NEU_143_NEP	rs12152293:53237604:T:C	chr3	53237604	845	T	C	0.411361	0.848	0.99219	0.355058	0.0532735	44.4199	2.6498e-11	intergenic	PRKCD(dist=10871),TKT(dist=21119)	.	0
NEU_143_NEP	rs11717404:53239160:C:T	chr3	53239160	845	C	T	0.452451	0.133	0.99188	0.327502	0.0535768	37.3658	9.7924e-10	intergenic	PRKCD(dist=12427),TKT(dist=19563)	.	0
NEU_143_NEP	rs12152497:53239929:C:T	chr3	53239929	845	C	T	0.411361	0.848	0.99164	0.354583	0.0532978	44.2605	2.8746e-11	intergenic	PRKCD(dist=13196),TKT(dist=18794)	.	0
NEU_143_NEP	rs4515042:53239938:C:T	chr3	53239938	845	C	T	0.452451	0.133	0.99206	0.327292	0.0535741	37.3216	1.0017e-09	intergenic	PRKCD(dist=13205),TKT(dist=18785)	.	0
NEU_143_NEP	rs4290797:53240032:G:A	chr3	53240032	845	G	A	0.411851	0.898	0.99131	0.354761	0.0533116	44.282	2.8432e-11	intergenic	PRKCD(dist=13299),TKT(dist=18691)	.	0
NEU_143_NEP	rs12152320:53240104:A:T	chr3	53240104	845	A	T	0.452404	0.15	0.99198	0.327255	0.0535734	37.3142	1.0055e-09	intergenic	PRKCD(dist=13371),TKT(dist=18619)	.	0
NEU_143_NEP	rs34314313:53240478:T:TA	chr3	53240478	845	T	TA	0.451914	0.133	0.9919	0.3275	0.0535776	37.3643	9.8e-10	intergenic	PRKCD(dist=13745),TKT(dist=18245)	.	0
NEU_143_NEP	rs4133174:53241176:A:T	chr3	53241176	845	A	T	0.408867	0.848	0.98933	0.354507	0.053389	44.0906	3.1352e-11	intergenic	PRKCD(dist=14443),TKT(dist=17547)	.	0
NEU_143_NEP	rs4133175:53241271:C:T	chr3	53241271	845	C	T	0.411361	0.848	0.9914	0.354269	0.0533092	44.1634	3.0208e-11	intergenic	PRKCD(dist=14538),TKT(dist=17452)	.	0
NEU_143_NEP	rs35028414:53244333:A:G	chr3	53244333	845	A	G	0.414132	0.898	0.99039	0.349444	0.0532212	43.1107	5.1729e-11	intergenic	PRKCD(dist=17600),TKT(dist=14390)	.	0
NEU_143_NEP	rs34041412:53246926:T:A	chr3	53246926	845	T	A	0.450593	0.188	0.98324	0.322653	0.05372	36.0746	1.8991e-09	intergenic	PRKCD(dist=20193),TKT(dist=11797)	.	0
NEU_143_NEP	rs35209711:53247016:A:G	chr3	53247016	845	A	G	0.451039	0.188	0.98309	0.322716	0.053722	36.0857	1.8883e-09	intergenic	PRKCD(dist=20283),TKT(dist=11707)	.	0
NEU_143_NEP	rs13088187:53249086:T:A	chr3	53249086	845	T	A	0.404762	0.847	0.97641	0.347594	0.0536451	41.9839	9.2028e-11	intergenic	PRKCD(dist=22353),TKT(dist=9637)	.	0
NEU_143_NEP	rs12374008:53249359:C:T	chr3	53249359	845	C	T	0.450648	0.188	0.97828	0.32485	0.0537839	36.4804	1.5421e-09	intergenic	PRKCD(dist=22626),TKT(dist=9364)	.	0
ONC2_188_FR-gamma	rs139464416:61452342:A:G	chr11	61452342	852	A	G	0.0597668	0.0952	0.95984	0.673593	0.111177	36.7086	1.3717e-09	intronic	DAGLA	.	0
ONC2_188_FR-gamma	rs192428537:61465175:C:T	chr11	61465175	852	C	T	0.0491803	0.0965	0.99921	0.762652	0.123087	38.3908	5.7905e-10	intronic	DAGLA	SMARCC1	0
ONC2_188_FR-gamma	11:61476680:C:CTTTG	chr11	61476680	852	C	CTTTG	0.0513069	0.198	0.98894	0.700363	0.118865	34.7167	3.8135e-09	intronic	DAGLA	CEBPB	0
ONC2_188_FR-gamma	rs76206856:61846965:T:C	chr11	61846965	852	T	C	0.0435421	0.179	0.97204	0.784057	0.122584	40.9099	1.5941e-10	intergenic	FTH1(dist=111833),INCENP(dist=44480)	.	0
ONC2_188_FR-gamma	rs143757771:61971586:C:T	chr11	61971586	852	C	T	0.0432645	0.103	0.94176	0.820033	0.12582	42.478	7.1482e-11	intergenic	SCGB1D1(dist=10577),SCGB2A1(dist=4554)	.	0
ONC2_188_FR-gamma	rs192699854:61971710:G:A	chr11	61971710	852	G	A	0.0431373	0.293	0.95574	0.820206	0.125987	42.3831	7.5036e-11	intergenic	SCGB1D1(dist=10701),SCGB2A1(dist=4430)	.	0
ONC2_188_FR-gamma	rs180986088:62028565:T:A	chr11	62028565	852	T	A	0.042522	0.268	0.96521	0.886232	0.130913	45.8281	1.291e-11	intergenic	SCGB1D2(dist=16285),SCGB2A2(dist=9062)	.	0
ONC2_188_FR-gamma	11:62211701:G:C	chr11	62211701	852	G	C	0.0436703	0.464	0.96082	0.921928	0.130254	50.0973	1.4631e-12	intronic	AHNAK	EBF1	0
ONC2_188_FR-gamma	11:62381095:C:T	chr11	62381095	852	C	T	0.0439614	0.443	0.98242	0.906855	0.130378	48.38	3.5113e-12	exonic/synonymous	ROM1	TFAP2A,TFAP2C,CTCF	0
ONC2_188_FR-gamma	11:62539799:G:A	chr11	62539799	852	G	A	0.0439614	0.449	0.99455	0.897385	0.128921	48.4517	3.3852e-12	intronic	TAF6L	.	0
ONC2_188_FR-gamma	rs183768280:62821182:T:A	chr11	62821182	852	T	A	0.0472517	0.282	0.99906	0.831723	0.125251	44.0954	3.1276e-11	intergenic	SLC22A8(dist=37865),SLC22A24(dist=26230)	.	0
ONC2_188_FR-gamma	rs187049875:62882106:G:A	chr11	62882106	852	G	A	0.0467695	0.277	0.99983	0.856556	0.125198	46.8077	7.8305e-12	intronic	SLC22A24	.	0
ONC2_188_FR-gamma	rs2155317:62884859:C:A	chr11	62884859	852	C	A	0.0469208	0.307	0.9504	0.83338	0.124074	45.1151	1.8579e-11	intronic	SLC22A24	.	0
ONC2_188_FR-gamma	rs190048459:62893705:C:T	chr11	62893705	852	C	T	0.0467695	0.277	0.99983	0.856556	0.125198	46.8077	7.8305e-12	intronic	SLC22A24	.	0
ONC2_188_FR-gamma	rs184148041:62926300:C:G	chr11	62926300	852	C	G	0.0467695	0.277	0.99984	0.856556	0.125198	46.8077	7.8305e-12	intergenic	SLC22A24(dist=14607),SLC22A25(dist=4996)	.	0
ONC2_188_FR-gamma	rs143454012	chr11	62996865	852	T	A	0.045323	0.265	1	0.94793	0.133404	50.4911	1.1971e-12	exonic/nonsynonymous	SLC22A25	.	0
ONC2_188_FR-gamma	rs370377865:62999454:G:A	chr11	62999454	852	G	A	0.0467695	0.277	0.99984	0.856556	0.125198	46.8077	7.8305e-12	intergenic	SLC22A25(dist=2330),SLC22A10(dist=57976)	.	0
ONC2_188_FR-gamma	11:63005139:T:C	chr11	63005139	852	T	C	0.0439189	0.449	0.99743	0.902488	0.128721	49.1568	2.363e-12	intergenic	SLC22A25(dist=8015),SLC22A10(dist=52291)	.	0
ONC2_188_FR-gamma	rs184373385:63015293:A:C	chr11	63015293	852	A	C	0.0467695	0.277	0.99994	0.856254	0.125167	46.798	7.8694e-12	intergenic	SLC22A25(dist=18169),SLC22A10(dist=42137)	MYBL2,NFIC,SP1,POLR2A,MAFF,JUND,ARID3A,FOSL2,FOXA1,EP300	0
ONC2_188_FR-gamma	rs181963652:63024106:A:G	chr11	63024106	852	A	G	0.0467695	0.277	0.99994	0.856254	0.125167	46.798	7.8694e-12	intergenic	SLC22A25(dist=26982),SLC22A10(dist=33324)	.	0
ONC2_188_FR-gamma	11:63062849:G:T	chr11	63062849	852	G	T	0.0439614	0.449	0.99524	0.885046	0.128921	47.1287	6.6475e-12	intronic	SLC22A10	.	0
ONC2_188_FR-gamma	rs12686418:63086039:C:T	chr11	63086039	852	C	T	0.0472517	0.282	1	0.827868	0.125108	43.7879	3.6596e-11	intergenic	SLC22A10(dist=6793),SLC22A9(dist=51222)	.	0
ONC2_188_FR-gamma	rs190111977:63102706:G:A	chr11	63102706	852	G	A	0.0472517	0.282	1	0.827868	0.125108	43.7879	3.6596e-11	intergenic	SLC22A10(dist=23460),SLC22A9(dist=34555)	.	0
ONC2_188_FR-gamma	11:63226303:G:C	chr11	63226303	852	G	C	0.0448409	0.456	0.99868	0.872463	0.128529	46.0777	1.1365e-11	intergenic	SLC22A9(dist=48591),HRASLS5(dist=2573)	.	0
ONC2_188_FR-gamma	11:63258289:G:A	chr11	63258289	852	G	A	0.0448409	0.456	0.99884	0.872421	0.128517	46.0821	1.134e-11	intronic	HRASLS5	TEAD4,EZH2,RBBP5	0
ONC2_188_FR-gamma	rs141455628:63638213:A:T	chr11	63638213	852	A	T	0.0493708	0.321	0.99175	0.837551	0.121542	47.4866	5.5381e-12	intronic	MARK2	RELA	0
ONC2_188_FR-gamma	11:63649335:G:A	chr11	63649335	852	G	A	0.0450581	0.464	0.98827	0.884688	0.128604	47.3228	6.0208e-12	intronic	MARK2	.	0
ONC2_188_FR-gamma	rs183102085:63656696:C:T	chr11	63656696	852	C	T	0.0493708	0.321	0.99176	0.83749	0.12154	47.4814	5.5528e-12	intronic	MARK2	.	0
ONC2_188_FR-gamma	rs11231688:63839715:C:T	chr11	63839715	852	C	T	0.0542522	0.54	0.9793	0.825651	0.120819	46.7006	8.2704e-12	intronic	MACROD1	.	0
ONC2_188_FR-gamma	rs117064928:63842250:A:G	chr11	63842250	852	A	G	0.0542522	0.54	0.98006	0.825314	0.120761	46.7072	8.2426e-12	intronic	MACROD1	.	0
ONC2_188_FR-gamma	rs74555140:63926230:G:T	chr11	63926230	852	G	T	0.0484027	0.307	0.9872	0.884352	0.123987	50.8739	9.8495e-13	intronic	MACROD1	RCOR1	0
ONC2_188_FR-gamma	11:63927042:G:A	chr11	63927042	852	G	A	0.0427184	0.138	0.93715	0.9863	0.133291	54.7539	1.3661e-13	intronic	MACROD1	.	0
ONC2_188_FR-gamma	rs12364821:63989270:G:A	chr11	63989270	852	G	A	0.0486855	0.321	0.97783	0.862066	0.123217	48.9488	2.6273e-12	intronic	FERMT3	.	0
ONC2_188_FR-gamma	rs187774008:64154732:A:G	chr11	64154732	852	A	G	0.0468599	0.272	0.97518	0.947822	0.127748	55.0487	1.1758e-13	intergenic	RPS6KA4(dist=15045),LOC100996455(dist=61797)	.	0
ONC2_188_FR-gamma	11:64623580:G:T	chr11	64623580	852	G	T	0.0468147	0.277	0.99232	0.932058	0.125265	55.3638	1.0016e-13	intronic	EHD1	POLR2A	0
ONC2_188_FR-gamma	11:64816038:C:A	chr11	64816038	852	C	A	0.0468599	0.277	0.9909	0.930108	0.125532	54.8983	1.2693e-13	intronic	NAALADL1	.	0
ONC2_188_FR-gamma	rs184456056:64992567:T:A	chr11	64992567	852	T	A	0.0472837	0.322	0.94152	0.914284	0.125351	53.1993	3.0137e-13	intronic	SLC22A20	JUND,FOS,KDM5B,STAT3,MYC,E2F4,FOSL2,REST,FOSL1,MAX,EGR1	0
ONC2_188_FR-gamma	11:65020202:A:G	chr11	65020202	852	A	G	0.0470874	0.293	0.98102	0.905971	0.125384	52.2088	4.9902e-13	intergenic	NONE(dist=NONE),POLA2(dist=9121)	.	0
ONC2_188_FR-gamma	11:65074654:G:A	chr11	65074654	852	G	A	0.0468147	0.282	0.99663	0.925052	0.12551	54.3222	1.7017e-13	intergenic	POLA2(dist=8498),CDC42EP2(dist=7635)	.	0
ONC2_188_FR-gamma	11:65134768:CAG:C	chr11	65134768	852	CAG	C	0.0472906	0.204	0.94241	0.879806	0.122608	51.4914	7.1911e-13	NA	NA	SMARCA4,GATA1,PML,STAT5A,EP300,GATA2,REST,NR2F2,POLR2A,TEAD4,TAL1	0
ONC2_188_FR-gamma	11:65252482:A:G	chr11	65252482	852	A	G	0.0472517	0.282	0.99946	0.912188	0.125303	52.9965	3.3414e-13	intergenic	NEAT1(dist=39473),MALAT1(dist=12751)	.	0
ONC2_188_FR-gamma	11:65256987:C:A	chr11	65256987	852	C	A	0.0468147	0.282	0.99751	0.925303	0.125495	54.3646	1.6654e-13	intergenic	NEAT1(dist=43978),MALAT1(dist=8246)	EP300,TAF1,TCF7L2,YY1,HDAC2,NR2F2,TEAD4,SIN3A,E2F6,USF1,USF2,BHLHE40,ESRRA,NR3C1,TFAP2C,TFAP2A,POLR2A	0
ONC2_188_FR-gamma	11:65434269:T:C	chr11	65434269	852	T	C	0.0446169	0.464	0.98215	0.982877	0.130971	56.3178	6.1655e-14	intergenic	RELA(dist=3826),KAT5(dist=45204)	.	0
ONC2_188_FR-gamma	11:65695775:G:A	chr11	65695775	852	G	A	0.0434783	0.443	0.99028	0.999103	0.1316	57.6377	3.1513e-14	intergenic	DRAP1(dist=6727),TSGA10IP(dist=17340)	POLR2A,YY1,RELA,PML,PAX5,BCL3,ATF2,FOXM1,ELF1,SP1,BCLAF1,IRF4,GATA1,STAT1,MAZ,STAT2,IRF1,EBF1,RUNX3,CHD2,TBP,MTA3,EP300,TAF1,TCF12,MYC,TAL1,SMC3,RAD21	0
ONC2_188_FR-gamma	rs182550126:65853551:T:A	chr11	65853551	852	T	A	0.0446602	0.471	0.97738	0.98623	0.130851	56.8072	4.807e-14	intronic	PACS1	.	0
ONC2_188_FR-gamma	11:65859990:G:T	chr11	65859990	852	G	T	0.0441748	0.45	0.98504	0.988355	0.131331	56.6359	5.2446e-14	intronic	PACS1	.	0
ONC2_188_FR-gamma	11:66109197:T:C	chr11	66109197	852	T	C	0.0528613	1	0.9737	1.0507	0.12399	71.8108	2.3685e-17	intronic	BRMS1	.	0
ONC2_188_FR-gamma	rs377421824:66152958:CTTTTTTTTTT:C	chr11	66152958	852	CTTTTTTTTTT	C	0.0707071	1	0.92152	-0.735929	0.103304	50.7504	1.0489e-12	NA	NA	.	0
ONC2_188_FR-gamma	rs186261848:66341395:C:A	chr11	66341395	852	C	A	0.0528613	1	0.98178	1.04333	0.122991	71.9601	2.1959e-17	intergenic	CTSF(dist=5348),CCDC87(dist=16245)	.	0
ONC2_188_FR-gamma	rs375498560:66387195:A:G	chr11	66387195	852	A	G	0.104757	0.874	0.95298	0.639964	0.085894	55.5117	9.2904e-14	intronic	RBM14,RBM14-RBM4	.	0
ONC2_188_FR-gamma	rs184831536:66387199:A:G	chr11	66387199	852	A	G	0.104757	0.874	0.95298	0.639964	0.085894	55.5117	9.2904e-14	intronic	RBM14,RBM14-RBM4	.	0
ONC2_188_FR-gamma	rs374336308:66387210:T:A	chr11	66387210	852	T	A	0.104757	0.874	0.95298	0.639964	0.085894	55.5117	9.2904e-14	intronic	RBM14,RBM14-RBM4	.	0
ONC2_188_FR-gamma	rs10579722:66393248:GTCTTC:G	chr11	66393248	852	GTCTTC	G	0.126808	0.889	0.99908	0.485248	0.0781388	38.565	5.296e-10	NA	NA	POLR2A	0
ONC2_188_FR-gamma	rs10531623:66396712:ACT:A	chr11	66396712	852	ACT	A	0.126808	0.889	1	0.485143	0.0781317	38.5554	5.3221e-10	NA	NA	.	0
ONC2_188_FR-gamma	rs117095873:66443093:T:C	chr11	66443093	852	T	C	0.0524272	1	0.98251	1.05937	0.123422	73.6725	9.2215e-18	intronic	RBM4B	.	0
ONC2_188_FR-gamma	rs78094475:66451508:G:A	chr11	66451508	852	G	A	0.126808	0.889	0.99908	0.485162	0.0781299	38.5603	5.3088e-10	intergenic	RBM4B(dist=6116),SPTBN2(dist=1212)	.	0
ONC2_188_FR-gamma	rs77589052:66451560:C:T	chr11	66451560	852	C	T	0.126808	0.889	0.99894	0.485035	0.0781308	38.5391	5.3668e-10	intergenic	RBM4B(dist=6168),SPTBN2(dist=1160)	.	0
ONC2_188_FR-gamma	rs74788170:66577933:A:G	chr11	66577933	852	A	G	0.126808	0.889	1	0.485143	0.0781317	38.5554	5.3221e-10	intronic	C11orf80	.	0
ONC2_188_FR-gamma	rs79214621:66642403:G:A	chr11	66642403	852	G	A	0.115682	1	0.99452	0.509383	0.081218	39.3354	3.5691e-10	intronic	PC	.	0
ONC2_188_FR-gamma	rs76693359:66649597:T:G	chr11	66649597	852	T	G	0.125965	0.888	0.99953	0.486143	0.0781746	38.6719	5.0138e-10	intronic	PC	ZNF263,SIX5,ZNF143,USF1,ELF1	0
ONC2_188_FR-gamma	rs75434281:66689806:G:A	chr11	66689806	852	G	A	0.125965	0.888	0.99911	0.486117	0.078204	38.6389	5.0992e-10	intronic	PC	.	0
ONC2_188_FR-gamma	rs4930187	chr11	66744119	852	C	T	0.123915	0.774	1	0.491441	0.0782802	39.4129	3.4302e-10	UTR3	C11orf86(NM_001136485:c.*397C>T)	.	0
ONC2_188_FR-gamma	11:66754199:C:T	chr11	66754199	852	C	T	0.0523763	0.759	0.9886	1.04695	0.123345	72.0459	2.1025e-17	intergenic	C11orf86(dist=9720),SYT12(dist=35991)	.	0
ONC2_188_FR-gamma	rs77403559:66780054:G:A	chr11	66780054	852	G	A	0.114553	0.654	0.97505	0.518549	0.0814017	40.58	1.8873e-10	intergenic	C11orf86(dist=35575),SYT12(dist=10136)	.	0
ONC2_188_FR-gamma	11:66790192:G:C	chr11	66790192	852	G	C	0.0523763	0.759	0.98839	1.04755	0.123365	72.1055	2.0399e-17	UTR5	SYT12(NM_001177880:c.-7424G>C)	E2F1,POLR2A,MAZ,STAT1,RCOR1,STAT3,TFAP2A,TCF7L2,RFX5,TBP,JUN,JUND,TFAP2C,NR2C2,CEBPB	0
ONC2_188_FR-gamma	rs117125310:66800453:G:A	chr11	66800453	852	G	A	0.112094	1	0.97139	0.532347	0.08266	41.4761	1.1932e-10	intronic	SYT12	FOSL2,REST,RAD21,ZKSCAN1,FOS	0
ONC2_188_FR-gamma	rs145183935:66802687:T:C	chr11	66802687	852	T	C	0.113095	0.768	0.96532	0.531962	0.0809936	43.1381	5.1009e-11	intronic	SYT12	.	0
ONC2_188_FR-gamma	11:66911400:G:A	chr11	66911400	852	G	A	0.0466601	1	0.95844	1.17362	0.127829	84.2943	4.2634e-20	intronic	KDM2A	.	0
ONC2_188_FR-gamma	rs189142147:66974444:G:A	chr11	66974444	852	G	A	0.0466601	1	0.95879	1.17456	0.127852	84.3989	4.0437e-20	intronic	KDM2A	.	0
ONC2_188_FR-gamma	rs78126391:66981423:T:C	chr11	66981423	852	T	C	0.076417	0.424	0.9221	0.946783	0.100191	89.2989	3.3945e-21	intronic	KDM2A	.	0
ONC2_188_FR-gamma	11:66993467:T:TG	chr11	66993467	852	T	TG	0.0464072	0.755	0.91182	1.1746	0.127482	84.8952	3.1461e-20	intronic	KDM2A	.	0
ONC2_188_FR-gamma	rs76691783:67076441:A:G	chr11	67076441	852	A	G	0.0775	0.414	0.93837	0.93921	0.0998629	88.4539	5.2033e-21	intronic	SSH3	.	0
ONC2_188_FR-gamma	rs34363608:67087768:C:T	chr11	67087768	852	C	T	0.0775	0.413	0.94061	0.942703	0.099922	89.0078	3.9326e-21	ncRNA_intronic	LOC100130987	.	0
ONC2_188_FR-gamma	rs11542939:67168308:C:T	chr11	67168308	852	C	T	0.0464775	1	0.96135	1.17841	0.127546	85.3617	2.4849e-20	exonic/synonymous	PPP1CA	POLR2A,MTA3	0
ONC2_188_FR-gamma	11:67193568:C:T	chr11	67193568	852	C	T	0.0454545	1	0.98026	1.2112	0.128095	89.4061	3.2154e-21	downstream	CARNS1	.	0
ONC2_188_FR-gamma	rs186044142:67221897:C:G	chr11	67221897	852	C	G	0.0463415	1	0.98496	1.19899	0.12782	87.9895	6.5803e-21	intronic	CABP4	.	0
ONC2_188_FR-gamma	rs186531958:67301390:G:T	chr11	67301390	852	G	T	0.0478261	1	0.99385	1.14841	0.12467	84.854	3.2123e-20	intergenic	CABP2(dist=10491),GSTP1(dist=49676)	KAP1,SETDB1	0
ONC2_188_FR-gamma	11:67330069:T:G	chr11	67330069	852	T	G	0.0497104	1	0.99142	1.11013	0.121787	83.0892	7.8433e-20	intergenic	CABP2(dist=39170),GSTP1(dist=20997)	NFIC,FOXM1,ESR1,YY1	0
ONC2_188_FR-gamma	11:67330090:T:<CN0>:67332478	chr11	67330090	852	T	<CN0>	0.0497104	1	0.99142	1.11013	0.121787	83.0892	7.8433e-20	NA	NA	NFIC,YY1	0
ONC2_188_FR-gamma	11:67330318:G:A	chr11	67330318	852	G	A	0.0497104	1	0.99142	1.11013	0.121787	83.0892	7.8433e-20	intergenic	CABP2(dist=39419),GSTP1(dist=20748)	.	0
ONC2_188_FR-gamma	11:67351483:G:A	chr11	67351483	852	G	A	0.0453668	1	0.99621	1.21301	0.12758	90.3985	1.9471e-21	intronic	GSTP1	RBBP5,PHF8,POLR2A,SIN3A,HMGN3,MAX,MAZ,YY1,TAF1,PML,CHD1,MXI1,IRF1,GTF2F1,KDM5B,EBF1,REST,EGR1	0
ONC2_188_FR-gamma	rs186617824:67411022:G:A	chr11	67411022	852	G	A	0.0458052	1	0.9959	1.20046	0.12743	88.7469	4.487e-21	intronic	ACY3	.	0
ONC2_188_FR-gamma	rs113948878:67435157:C:T	chr11	67435157	852	C	T	0.0505561	1	0.89004	1.06929	0.115672	85.4541	2.3714e-20	intronic	ALDH3B2	MAX	0
ONC2_188_FR-gamma	11:68227122:C:G	chr11	68227122	852	C	G	0.0454985	1	0.99264	1.24128	0.127637	94.5777	2.3566e-22	intergenic	LRP5(dist=10379),PPP6R3(dist=1064)	EGR1	0
ONC2_188_FR-gamma	11:68433507:T:C	chr11	68433507	852	T	C	0.0455426	1	0.98782	1.24369	0.127678	94.8847	2.018e-22	intergenic	PPP6R3(dist=50706),GAL(dist=18436)	.	0
ONC2_188_FR-gamma	rs143104756:68446946:C:T	chr11	68446946	852	C	T	0.0692921	0.473	0.95614	0.778685	0.104697	55.3161	1.0262e-13	intergenic	PPP6R3(dist=64145),GAL(dist=4997)	.	0
ONC2_188_FR-gamma	rs144694112:68486886:C:T	chr11	68486886	852	C	T	0.0635721	0.471	0.94295	0.804036	0.106421	57.0821	4.1799e-14	intronic	MTL5	.	0
ONC2_188_FR-gamma	rs7942147:68531866:A:C	chr11	68531866	852	A	C	0.166506	0.146	0.99875	-0.408865	0.0695794	34.5302	4.1969e-09	intronic	CPT1A	CTCF,RAD21	0
ONC2_188_FR-gamma	rs2924672:68532073:G:C	chr11	68532073	852	G	C	0.0820463	1	0.99771	0.565033	0.0916357	38.0205	7.0005e-10	intronic	CPT1A	CTCF	0
ONC2_188_FR-gamma	rs3019596:68532388:G:A	chr11	68532388	852	G	A	0.0820463	1	0.99769	-0.56485	0.0916226	38.0068	7.0498e-10	intronic	CPT1A	.	0
ONC2_188_FR-gamma	rs2924671:68532605:A:G	chr11	68532605	852	A	G	0.0820463	1	0.99768	-0.564766	0.0916147	38.002	7.0672e-10	intronic	CPT1A	.	0
ONC2_188_FR-gamma	rs4930609:68534203:G:T	chr11	68534203	852	G	T	0.166506	0.219	0.9988	-0.407458	0.0694688	34.4022	4.4822e-09	intronic	CPT1A	.	0
ONC2_188_FR-gamma	rs201153228:68535724:TA:T	chr11	68535724	852	TA	T	0.0820463	1	0.99801	0.562755	0.0914662	37.8545	7.6222e-10	NA	NA	.	0
ONC2_188_FR-gamma	rs2924692:68545878:T:A	chr11	68545878	852	T	A	0.0824494	1	0.99842	-0.561042	0.0913325	37.7346	8.1054e-10	intronic	CPT1A	.	0
ONC2_188_FR-gamma	rs3019590:68545883:G:A	chr11	68545883	852	G	A	0.0824494	1	0.99842	-0.561042	0.0913325	37.7346	8.1054e-10	intronic	CPT1A	.	0
ONC2_188_FR-gamma	rs57638434:68546953:A:G	chr11	68546953	852	A	G	0.0824494	1	0.9972	0.561742	0.091384	37.7861	7.8942e-10	intronic	CPT1A	.	0
ONC2_188_FR-gamma	rs3019576:68548260:C:A	chr11	68548260	852	C	A	0.0824494	1	0.99699	-0.562013	0.0914013	37.8083	7.8049e-10	intronic	CPT1A	PHF8	0
ONC2_188_FR-gamma	rs141515543:68548985:G:T	chr11	68548985	852	G	T	0.0820463	1	0.99484	0.565968	0.0916505	38.1342	6.6042e-10	intronic	CPT1A	.	0
ONC2_188_FR-gamma	rs4261294:68549019:T:C	chr11	68549019	852	T	C	0.0824494	1	0.99693	-0.56207	0.0914058	37.8124	7.7885e-10	intronic	CPT1A	.	0
ONC2_188_FR-gamma	rs2228502:68549340:A:G	chr11	68549340	852	A	G	0.0824494	1	0.99681	-0.562213	0.0914158	37.8232	7.7455e-10	exonic/synonymous	CPT1A	.	0
ONC2_188_FR-gamma	rs2924685:68550068:T:C	chr11	68550068	852	T	C	0.0824494	1	0.99675	0.56226	0.0914197	37.8263	7.7332e-10	intronic	CPT1A	USF1	0
ONC2_188_FR-gamma	rs2924684:68550148:A:G	chr11	68550148	852	A	G	0.0824494	1	0.99675	-0.56226	0.0914197	37.8263	7.7332e-10	intronic	CPT1A	.	0
ONC2_188_FR-gamma	rs2924683:68550304:C:G	chr11	68550304	852	C	G	0.082529	1	0.99519	-0.56255	0.0914314	37.8557	7.6175e-10	intronic	CPT1A	.	0
ONC2_188_FR-gamma	rs2924682:68550391:G:A	chr11	68550391	852	G	A	0.0824494	1	0.99664	0.562381	0.0914284	37.8355	7.6968e-10	intronic	CPT1A	.	0
ONC2_188_FR-gamma	rs2305507:68552486:G:A	chr11	68552486	852	G	A	0.0812379	1	0.99272	0.565213	0.0916352	38.0452	6.9125e-10	intronic	CPT1A	.	0
ONC2_188_FR-gamma	rs4930610:68553151:T:C	chr11	68553151	852	T	C	0.166344	0.219	0.99142	-0.40907	0.0696038	34.5405	4.1747e-09	intronic	CPT1A	.	0
ONC2_188_FR-gamma	rs10791998:68554687:G:A	chr11	68554687	852	G	A	0.147661	0.185	0.99097	-0.471871	0.0740501	40.6065	1.8619e-10	intronic	CPT1A	.	0
ONC2_188_FR-gamma	rs7117668:68555838:G:A	chr11	68555838	852	G	A	0.147661	0.185	0.98997	-0.471457	0.0740109	40.5781	1.8891e-10	intronic	CPT1A	.	0
ONC2_188_FR-gamma	rs4930247:68556189:A:T	chr11	68556189	852	A	T	0.147661	0.184	0.9916	-0.470793	0.0739653	40.5138	1.9523e-10	intronic	CPT1A	.	0
ONC2_188_FR-gamma	rs3019578:68556380:A:C	chr11	68556380	852	A	C	0.0679846	0.62	0.99823	-0.733549	0.102317	51.4005	7.5319e-13	intronic	CPT1A	.	0
ONC2_188_FR-gamma	rs2924679:68556782:G:A	chr11	68556782	852	G	A	0.0679846	0.62	0.9982	0.733238	0.102297	51.3769	7.623e-13	intronic	CPT1A	.	0
ONC2_188_FR-gamma	rs7126594:68558187:G:A	chr11	68558187	852	G	A	0.147317	0.184	0.99105	-0.470252	0.0739324	40.4568	2.0101e-10	intronic	CPT1A	.	0
ONC2_188_FR-gamma	rs2924678:68559114:T:C	chr11	68559114	852	T	C	0.0679846	0.62	0.99806	-0.731074	0.102156	51.2152	8.2775e-13	intronic	CPT1A	.	0
ONC2_188_FR-gamma	rs1840272:68559676:A:G	chr11	68559676	852	A	G	0.0675676	0.62	0.9981	-0.730565	0.102125	51.1746	8.4505e-13	intronic	CPT1A	.	0
ONC2_188_FR-gamma	rs75677837:68560780:C:T	chr11	68560780	852	C	T	0.0675676	0.62	0.99793	0.730222	0.102097	51.155	8.5353e-13	intronic	CPT1A	.	0
ONC2_188_FR-gamma	rs4930612:68565318:T:C	chr11	68565318	852	T	C	0.0675676	0.62	0.9979	-0.720947	0.101495	50.4565	1.2184e-12	intronic	CPT1A	.	0
ONC2_188_FR-gamma	rs4930613:68565378:A:G	chr11	68565378	852	A	G	0.146628	0.184	0.988	-0.467194	0.0737627	40.1163	2.3928e-10	intronic	CPT1A	.	0
ONC2_188_FR-gamma	rs2924675:68566248:G:A	chr11	68566248	852	G	A	0.0675676	0.62	0.99738	-0.711755	0.100903	49.7568	1.7403e-12	intronic	CPT1A	CTCF	0
ONC2_188_FR-gamma	rs61887064:68566651:A:T	chr11	68566651	852	A	T	0.146628	0.184	0.98216	-0.465775	0.0737223	39.9168	2.6501e-10	intronic	CPT1A	.	0
ONC2_188_FR-gamma	rs3019603:68566839:G:A	chr11	68566839	852	G	A	0.0678295	0.471	0.99062	-0.698171	0.10026	48.4916	3.3171e-12	intronic	CPT1A	.	0
ONC2_188_FR-gamma	rs117610994:68566842:A:C	chr11	68566842	852	A	C	0.0671498	0.618	0.99477	0.755361	0.103641	53.1189	3.1396e-13	intronic	CPT1A	.	0
ONC2_188_FR-gamma	rs3019604:68567190:A:C	chr11	68567190	852	A	C	0.0671498	0.618	0.99656	-0.697653	0.0999516	48.7191	2.9538e-12	intronic	CPT1A	.	0
ONC2_188_FR-gamma	rs3794021:68567825:G:C	chr11	68567825	852	G	C	0.146654	0.185	0.97306	0.454227	0.07327	38.432	5.6695e-10	intronic	CPT1A	.	0
ONC2_188_FR-gamma	rs3019587:68569642:T:G	chr11	68569642	852	T	G	0.0674757	0.812	0.99002	-0.654979	0.0971618	45.4427	1.5717e-11	intronic	CPT1A	.	0
ONC2_188_FR-gamma	rs10791999:68570838:A:G	chr11	68570838	852	A	G	0.0681159	1	0.99534	-0.653534	0.0968033	45.5781	1.4667e-11	intronic	CPT1A	.	0
ONC2_188_FR-gamma	rs146360664:68571309:GGA:G	chr11	68571309	852	GGA	G	0.0681159	1	0.99555	0.650729	0.0966102	45.3685	1.6324e-11	NA	NA	.	0
ONC2_188_FR-gamma	rs3019582:68572301:T:G	chr11	68572301	852	T	G	0.0681159	1	0.99561	-0.648743	0.0964607	45.2318	1.7504e-11	intronic	CPT1A	CTCF,RAD21	0
ONC2_188_FR-gamma	rs3019581:68572332:A:G	chr11	68572332	852	A	G	0.0681159	1	0.99575	-0.648967	0.0964596	45.2642	1.7217e-11	intronic	CPT1A	CTCF,RAD21	0
ONC2_188_FR-gamma	rs4930249:68573688:C:G	chr11	68573688	852	C	G	0.0681159	1	0.99549	-0.649391	0.096504	45.2817	1.7064e-11	intronic	CPT1A	.	0
ONC2_188_FR-gamma	rs149546436:68574028:C:T	chr11	68574028	852	C	T	0.0671498	0.618	0.99502	0.717671	0.101178	50.3125	1.3111e-12	intronic	CPT1A	.	0
ONC2_188_FR-gamma	rs61177355:68576497:T:TA	chr11	68576497	852	T	TA	0.0681159	1	0.99512	0.650753	0.0966027	45.3788	1.6238e-11	intronic	CPT1A	.	0
ONC2_188_FR-gamma	rs60217966:68577176:G:A	chr11	68577176	852	G	A	0.0681818	1	0.99311	0.650968	0.0966444	45.3697	1.6314e-11	intronic	CPT1A	.	0
ONC2_188_FR-gamma	rs5792451:68577659:AG:A	chr11	68577659	852	AG	A	0.0681159	1	0.99383	0.650948	0.0966457	45.3656	1.6348e-11	NA	NA	.	0
ONC2_188_FR-gamma	rs7126202:68578928:T:C	chr11	68578928	852	T	C	0.0681818	1	0.99255	0.655419	0.096571	46.0622	1.1456e-11	intronic	CPT1A	.	0
ONC2_188_FR-gamma	rs368913732:68581678:CACTT:C	chr11	68581678	852	CACTT	C	0.0682478	0.812	0.98916	0.645326	0.096473	44.7453	2.244e-11	NA	NA	RELA	0
ONC2_188_FR-gamma	rs3019584:68581788:T:G	chr11	68581788	852	T	G	0.0682478	0.812	0.9891	-0.645293	0.0964716	44.742	2.2478e-11	intronic	CPT1A	.	0
ONC2_188_FR-gamma	rs3019585:68581914:G:A	chr11	68581914	852	G	A	0.0682478	0.812	0.98901	-0.645295	0.0964727	44.7413	2.2486e-11	intronic	CPT1A	.	0
ONC2_188_FR-gamma	rs2924687:68582017:C:T	chr11	68582017	852	C	T	0.0682478	0.812	0.98909	-0.645349	0.096473	44.7484	2.2405e-11	intronic	CPT1A	.	0
ONC2_188_FR-gamma	rs5792452:68584223:CGTGTGTGTGT:C	chr11	68584223	852	CGTGTGTGTGT	C	0.0681818	0.812	0.98906	-0.64592	0.0964995	44.8031	2.1788e-11	NA	NA	.	0
ONC2_188_FR-gamma	rs55660219:68584522:TG:T	chr11	68584522	852	TG	T	0.0681818	0.812	0.98905	-0.645895	0.0964992	44.7998	2.1824e-11	NA	NA	RUNX3,EGR1,GATA2	0
ONC2_188_FR-gamma	11:68584621:CTGTG:CTG	chr11	68584621	852	CTGTG	CTG	0.0688259	1	0.90855	0.601857	0.0949614	40.1692	2.3289e-10	NA	NA	RUNX3,EGR1,GATA2	0
ONC2_188_FR-gamma	rs3019605:68585346:G:A	chr11	68585346	852	G	A	0.0681818	0.812	0.98904	-0.646068	0.0965042	44.8192	2.1609e-11	intronic	CPT1A	ZBTB7A,RXRA	0
ONC2_188_FR-gamma	rs3019606:68585356:A:G	chr11	68585356	852	A	G	0.0681818	0.812	0.98904	-0.64618	0.0965085	44.8308	2.1482e-11	intronic	CPT1A	ZBTB7A,RXRA	0
ONC2_188_FR-gamma	rs3019607:68585986:C:A	chr11	68585986	852	C	A	0.0681818	0.812	0.98894	-0.646192	0.0965173	44.8243	2.1553e-11	intronic	CPT1A	MYC,ESR1	0
ONC2_188_FR-gamma	rs3019608:68586054:C:T	chr11	68586054	852	C	T	0.0681818	0.812	0.98897	-0.646194	0.0965191	44.8228	2.157e-11	intronic	CPT1A	.	0
ONC2_188_FR-gamma	rs34752141:68586324:T:TAAA	chr11	68586324	852	T	TAAA	0.0681818	0.812	0.98854	-0.646198	0.0965215	44.8212	2.1587e-11	intronic	CPT1A	.	0
ONC2_188_FR-gamma	rs2924698:68586390:C:T	chr11	68586390	852	C	T	0.0681818	0.812	0.98897	-0.646292	0.0965211	44.8346	2.144e-11	intronic	CPT1A	.	0
ONC2_188_FR-gamma	rs2924697:68586939:C:G	chr11	68586939	852	C	G	0.148957	0.117	0.97149	-0.446731	0.072201	38.2829	6.1197e-10	intronic	CPT1A	GATA3,GATA2,EP300	0
ONC2_188_FR-gamma	rs36030703:68587483:CGTTT:C	chr11	68587483	852	CGTTT	C	0.0691542	0.813	0.95145	-0.650116	0.0965036	45.3831	1.6203e-11	NA	NA	.	0
ONC2_188_FR-gamma	rs35029230:68587636:TA:T	chr11	68587636	852	TA	T	0.0684466	0.811	0.97883	-0.642278	0.0965333	44.2683	2.8632e-11	NA	NA	.	0
ONC2_188_FR-gamma	rs2924696:68587737:T:C	chr11	68587737	852	T	C	0.0681818	1	0.98891	-0.647084	0.0965551	44.9129	2.06e-11	intronic	CPT1A	.	0
ONC2_188_FR-gamma	rs3019610:68587972:G:A	chr11	68587972	852	G	A	0.0681818	1	0.98888	0.647158	0.0965583	44.9202	2.0523e-11	intronic	CPT1A	.	0
ONC2_188_FR-gamma	rs3019611:68588015:G:T	chr11	68588015	852	G	T	0.0681818	1	0.98886	-0.647172	0.0965571	44.9232	2.0492e-11	intronic	CPT1A	.	0
ONC2_188_FR-gamma	rs7480689:68588595:T:C	chr11	68588595	852	T	C	0.0681818	1	0.98882	-0.647625	0.0965797	44.9651	2.0058e-11	intronic	CPT1A	.	0
ONC2_188_FR-gamma	rs7483929:68588684:A:G	chr11	68588684	852	A	G	0.0681818	1	0.98883	-0.647711	0.0965811	44.9757	1.9949e-11	intronic	CPT1A	.	0
ONC2_188_FR-gamma	rs3019612:68589051:G:A	chr11	68589051	852	G	A	0.0681818	1	0.98874	-0.648023	0.0965992	45.0023	1.968e-11	intronic	CPT1A	.	0
ONC2_188_FR-gamma	rs190190780:68605158:C:T	chr11	68605158	852	C	T	0.0666023	0.616	0.99442	0.776647	0.103702	56.088	6.9299e-14	intronic	CPT1A	CEBPB	0
ONC2_188_FR-gamma	rs589510:68652241:A:G	chr11	68652241	852	A	G	0.0454985	1	0.98648	-1.25253	0.128362	95.2146	1.7083e-22	intergenic	CPT1A(dist=42842),MRPL21(dist=6505)	.	0
ONC2_188_FR-gamma	rs117099206:68662384:A:G	chr11	68662384	852	A	G	0.0671569	0.812	0.95873	0.778229	0.103097	56.9805	4.4015e-14	intronic	MRPL21	.	0
ONC2_188_FR-gamma	rs117061430	chr11	68673601	852	C	G	0.0670203	0.617	1	0.784406	0.103005	57.9913	2.6328e-14	exonic/nonsynonymous	IGHMBP2	E2F1,GATA3	0
ONC2_188_FR-gamma	rs182616335:68679660:C:T	chr11	68679660	852	C	T	0.0475267	1	0.97338	1.17549	0.12463	88.9605	4.0278e-21	intronic	IGHMBP2	.	0
ONC2_188_FR-gamma	rs140694019:68708649:A:C	chr11	68708649	852	A	C	0.0578999	0.616	0.97531	0.794781	0.105987	56.2328	6.4379e-14	downstream	IGHMBP2	.	0
ONC2_188_FR-gamma	rs190088688:68708983:G:T	chr11	68708983	852	G	T	0.0578999	0.616	0.97528	0.794845	0.105992	56.2368	6.4248e-14	downstream	IGHMBP2	.	0
ONC2_188_FR-gamma	11:68927339:G:GA	chr11	68927339	852	G	GA	0.0422397	0.722	0.96143	0.966523	0.119914	64.9661	7.6198e-16	ncRNA_intronic	LOC338694	.	0
ONC2_188_FR-gamma	rs118173270:68937872:T:C	chr11	68937872	852	T	C	0.0866602	0.171	0.98398	0.702226	0.0929406	57.0878	4.1678e-14	ncRNA_intronic	LOC338694	.	0
ONC2_188_FR-gamma	rs75824946:68967502:G:A	chr11	68967502	852	G	A	0.0972222	0.302	0.96726	0.577842	0.0863805	44.7494	2.2394e-11	intergenic	LOC338694(dist=28472),MYEOV(dist=94103)	.	0
ONC2_188_FR-gamma	rs117009865:69445289:G:A	chr11	69445289	852	G	A	0.0416667	1	0.96809	1.02734	0.125646	66.8547	2.9227e-16	intergenic	LINC01488(dist=136978),CCND1(dist=10584)	.	0
ONC2_188_FR-gamma	rs117427612:69545485:G:C	chr11	69545485	852	G	C	0.0408958	0.411	0.94333	1.01696	0.130433	60.7898	6.3506e-15	intergenic	FGF19(dist=26379),FGF4(dist=42312)	.	0
ONC2_188_FR-gamma	rs148890252:69556003:G:A	chr11	69556003	852	G	A	0.0413424	0.253	0.98033	0.985536	0.126307	60.8824	6.0588e-15	intergenic	FGF19(dist=36897),FGF4(dist=31794)	.	0
ONC2_188_FR-gamma	rs146887382:69677419:T:C	chr11	69677419	852	T	C	0.0401567	0.257	0.95711	1.05079	0.129177	66.1701	4.1364e-16	intergenic	FGF3(dist=43227),LOC101928443(dist=224917)	.	0
ONC2_188_FR-gamma	rs138756137:69797612:T:C	chr11	69797612	852	T	C	0.0133399	0.0134	0.90172	1.26436	0.19494	42.0671	8.8195e-11	intergenic	FGF3(dist=163420),LOC101928443(dist=104724)	.	0
ONC2_188_FR-gamma	rs112988603:69826234:G:A	chr11	69826234	852	G	A	0.0132874	0.0105	0.92336	1.27861	0.196455	42.3593	7.5954e-11	intergenic	FGF3(dist=192042),LOC101928443(dist=76102)	.	0
ONC2_188_FR-gamma	rs4980705:69826452:A:G	chr11	69826452	852	A	G	0.25303	0.515	0.9685	-0.370957	0.0566199	42.9248	5.6885e-11	intergenic	FGF3(dist=192260),LOC101928443(dist=75884)	.	0
ONC2_188_FR-gamma	rs6592514:69831954:T:C	chr11	69831954	852	T	C	0.18195	0.755	0.99711	-0.404165	0.0641347	39.7129	2.9418e-10	intergenic	FGF3(dist=197762),LOC101928443(dist=70382)	EZH2,HMGN3,CCNT2,PHF8	0
ONC2_188_FR-gamma	rs6592515:69832270:T:C	chr11	69832270	852	T	C	0.18195	0.755	0.99736	-0.403974	0.06413	39.6813	2.9897e-10	intergenic	FGF3(dist=198078),LOC101928443(dist=70066)	EZH2,PHF8	0
ONC2_188_FR-gamma	rs1492513:69832717:T:C	chr11	69832717	852	T	C	0.18195	0.755	0.99761	-0.403882	0.0641292	39.664	3.0163e-10	intergenic	FGF3(dist=198525),LOC101928443(dist=69619)	EZH2	0
ONC2_188_FR-gamma	rs2375288:69833608:G:C	chr11	69833608	852	G	C	0.18195	0.755	0.99805	-0.403772	0.0641291	39.6426	3.0496e-10	intergenic	FGF3(dist=199416),LOC101928443(dist=68728)	.	0
ONC2_188_FR-gamma	rs10898918:69834075:T:G	chr11	69834075	852	T	G	0.18195	0.755	0.99838	-0.403664	0.0641278	39.623	3.0803e-10	intergenic	FGF3(dist=199883),LOC101928443(dist=68261)	RAD21,CTCF	0
ONC2_188_FR-gamma	rs1492511:69836087:T:G	chr11	69836087	852	T	G	0.182432	0.835	0.99576	-0.406411	0.0641782	40.1011	2.4115e-10	intergenic	FGF3(dist=201895),LOC101928443(dist=66249)	.	0
ONC2_188_FR-gamma	rs1492510:69836243:T:C	chr11	69836243	852	T	C	0.18195	0.755	0.99906	-0.403501	0.0641249	39.5945	3.1256e-10	intergenic	FGF3(dist=202051),LOC101928443(dist=66093)	.	0
ONC2_188_FR-gamma	rs12788776:69854709:G:A	chr11	69854709	852	G	A	0.0591507	0.223	0.90857	0.759225	0.107079	50.273	1.3378e-12	intergenic	FGF3(dist=220517),LOC101928443(dist=47627)	.	0
ONC2_188_FR-gamma	rs34997407:69861476:C:T	chr11	69861476	852	C	T	0.0900682	0.194	0.98539	0.513379	0.0871665	34.6878	3.8705e-09	intergenic	FGF3(dist=227284),LOC101928443(dist=40860)	.	0
ONC2_188_FR-gamma	rs35983334:69863581:C:T	chr11	69863581	852	C	T	0.090379	0.092	0.98718	0.517727	0.0875372	34.9798	3.3314e-09	intergenic	FGF3(dist=229389),LOC101928443(dist=38755)	.	0
ONC2_188_FR-gamma	rs7942393:69912682:T:C	chr11	69912682	852	T	C	0.273879	0.877	0.99173	-0.506282	0.0591111	73.3578	1.0815e-17	intergenic	LOC101928443(dist=1205),ANO1-AS2(dist=5858)	.	0
ONC2_188_FR-gamma	rs7942534:69912842:T:G	chr11	69912842	852	T	G	0.395303	0.604	0.98991	-0.348811	0.0533357	42.7705	6.1553e-11	intergenic	LOC101928443(dist=1365),ANO1-AS2(dist=5698)	.	0
ONC2_188_FR-gamma	rs10897832:69915175:T:C	chr11	69915175	852	T	C	0.245894	0.867	0.99739	-0.48518	0.059791	65.8466	4.8742e-16	intergenic	LOC101928443(dist=3698),ANO1-AS2(dist=3365)	.	0
ONC2_188_FR-gamma	rs11232712:69915287:C:G	chr11	69915287	852	C	G	0.289181	0.656	0.97096	-0.500529	0.0589263	72.1505	1.994e-17	intergenic	LOC101928443(dist=3810),ANO1-AS2(dist=3253)	.	0
ONC2_188_FR-gamma	rs7926352:69915881:T:C	chr11	69915881	852	T	C	0.245894	0.867	0.99782	-0.484943	0.0597756	65.8164	4.9495e-16	intergenic	LOC101928443(dist=4404),ANO1-AS2(dist=2659)	.	0
ONC2_188_FR-gamma	rs7929240:69916008:T:C	chr11	69916008	852	T	C	0.273879	0.877	0.99224	-0.506155	0.0591001	73.3485	1.0866e-17	intergenic	LOC101928443(dist=4531),ANO1-AS2(dist=2532)	.	0
ONC2_188_FR-gamma	rs7925983:69916269:A:G	chr11	69916269	852	A	G	0.273879	0.877	0.99228	-0.506176	0.0590993	73.3567	1.0821e-17	intergenic	LOC101928443(dist=4792),ANO1-AS2(dist=2271)	.	0
ONC2_188_FR-gamma	rs7930269:69916793:T:C	chr11	69916793	852	T	C	0.273879	0.877	0.99239	-0.506176	0.0590978	73.36	1.0803e-17	intergenic	LOC101928443(dist=5316),ANO1-AS2(dist=1747)	.	0
ONC2_188_FR-gamma	rs34283884:69917725:CT:C	chr11	69917725	852	CT	C	0.408649	0.608	0.99148	-0.347252	0.0533233	42.4088	7.4056e-11	NA	NA	.	0
ONC2_188_FR-gamma	rs10897899:69919100:C:G	chr11	69919100	852	C	G	0.273879	0.877	0.993	-0.505952	0.0590832	73.3314	1.0961e-17	ncRNA_intronic	ANO1-AS2	.	0
ONC2_188_FR-gamma	rs4411304:69919434:A:C	chr11	69919434	852	A	C	0.245894	0.867	0.99884	-0.484498	0.0597503	65.7512	5.1159e-16	ncRNA_intronic	ANO1-AS2	TCF12,NANOG	0
ONC2_188_FR-gamma	rs4515996	chr11	69919522	852	C	A	0.288814	0.597	1	-0.484738	0.0580498	69.7289	6.8042e-17	ncRNA_intronic	ANO1-AS2	TCF12,NANOG	0
ONC2_188_FR-gamma	rs10897908:69919856:T:G	chr11	69919856	852	T	G	0.245894	0.867	0.99878	-0.484488	0.05975	65.7492	5.1211e-16	ncRNA_intronic	ANO1-AS2	NFIC	0
ONC2_188_FR-gamma	rs2515279:69923299:C:T	chr11	69923299	852	C	T	0.245648	0.867	0.99827	0.484613	0.0597581	65.7653	5.0795e-16	intergenic	ANO1-AS2(dist=1845),ANO1(dist=1109)	.	0
ONC2_188_FR-gamma	rs7112855:69925102:C:T	chr11	69925102	852	C	T	0.245648	0.867	0.99846	0.484431	0.0597487	65.7364	5.1545e-16	intronic	ANO1	EZH2,GABPA	0
ONC2_188_FR-gamma	rs2509123:69926097:C:T	chr11	69926097	852	C	T	0.245648	0.867	0.99859	0.484409	0.0597476	65.733	5.1634e-16	intronic	ANO1	.	0
ONC2_188_FR-gamma	rs2509124:69926264:A:G	chr11	69926264	852	A	G	0.472947	0.12	0.9971	0.305315	0.0514599	35.2012	2.9734e-09	intronic	ANO1	.	0
ONC2_188_FR-gamma	rs7127905:69926851:T:A	chr11	69926851	852	T	A	0.366538	0.688	0.99866	-0.319698	0.0531331	36.2035	1.7775e-09	intronic	ANO1	CTCF	0
ONC2_188_FR-gamma	rs2515282:69927098:C:T	chr11	69927098	852	C	T	0.245894	0.867	0.99877	0.484359	0.0597465	65.7219	5.1926e-16	intronic	ANO1	E2F6,FOS,CTCF,MYC,MAX	0
ONC2_188_FR-gamma	rs2509125:69929547:C:T	chr11	69929547	852	C	T	0.36583	0.64	0.99949	0.316425	0.0530677	35.5534	2.4815e-09	intronic	ANO1	.	0
ONC2_188_FR-gamma	rs2509130:69932604:C:T	chr11	69932604	852	C	T	0.245656	0.867	0.99943	0.484475	0.0597458	65.7548	5.1066e-16	intronic	ANO1	.	0
ONC2_188_FR-gamma	rs11233617:69934477:A:G	chr11	69934477	852	A	G	0.24637	0.867	0.99674	-0.485737	0.0597888	66.0029	4.5026e-16	intronic	ANO1	.	0
ONC2_188_FR-gamma	rs11233620:69934563:G:A	chr11	69934563	852	G	A	0.24637	0.867	0.99665	0.485725	0.0597897	65.9976	4.5147e-16	intronic	ANO1	.	0
ONC2_188_FR-gamma	rs7925613:69935104:C:T	chr11	69935104	852	C	T	0.246124	0.867	0.99585	-0.486302	0.059806	66.1183	4.2465e-16	intronic	ANO1	.	0
ONC2_188_FR-gamma	rs7125577:69936266:G:A	chr11	69936266	852	G	A	0.246124	0.867	0.99436	-0.486708	0.0598171	66.2041	4.0657e-16	intronic	ANO1	.	0
ONC2_188_FR-gamma	rs2509157:69936356:G:A	chr11	69936356	852	G	A	0.246124	0.867	0.99428	0.486572	0.0598126	66.1771	4.1217e-16	intronic	ANO1	.	0
ONC2_188_FR-gamma	rs10898153:69937840:G:C	chr11	69937840	852	G	C	0.47371	0.106	0.9946	-0.306947	0.0514393	35.6072	2.4139e-09	intronic	ANO1	BCL3	0
ONC2_188_FR-gamma	rs10751097:69938433:A:G	chr11	69938433	852	A	G	0.47371	0.106	0.99439	-0.306846	0.0514199	35.6104	2.41e-09	intronic	ANO1	.	0
ONC2_188_FR-gamma	rs10751098:69938452:C:T	chr11	69938452	852	C	T	0.24564	0.802	0.99141	-0.48696	0.0598045	66.3007	3.8712e-16	intronic	ANO1	.	0
ONC2_188_FR-gamma	rs7947615:69938799:T:C	chr11	69938799	852	T	C	0.237403	0.732	0.99054	-0.507077	0.0604887	70.2746	5.1598e-17	intronic	ANO1	.	0
ONC2_188_FR-gamma	rs12419956:69938859:A:G	chr11	69938859	852	A	G	0.237403	0.732	0.99054	0.50702	0.060488	70.2606	5.1965e-17	intronic	ANO1	.	0
ONC2_188_FR-gamma	rs7927478:69938920:G:A	chr11	69938920	852	G	A	0.474684	0.0813	0.99455	-0.304975	0.0512087	35.4683	2.5924e-09	intronic	ANO1	.	0
ONC2_188_FR-gamma	rs2002315:69941836:T:C	chr11	69941836	852	T	C	0.47824	0.0464	0.99634	0.301742	0.0508829	35.1665	3.0269e-09	intronic	ANO1	.	0
ONC2_188_FR-gamma	rs755016	chr11	69952562	852	G	A	0.432498	0.0316	1	-0.34994	0.0501124	48.7637	2.8873e-12	intronic	ANO1	ESR1,NR3C1	0
ONC2_188_FR-gamma	rs147995273:70039348:G:T	chr11	70039348	852	G	T	0.0236944	0.019	0.98002	1.23802	0.182579	45.9781	1.1958e-11	intergenic	ANO1(dist=3696),FADD(dist=9921)	.	0
ONC2_188_FR-gamma	rs4417299:70193351:C:T	chr11	70193351	852	C	T	0.146594	1	0.97975	-0.505233	0.072893	48.0409	4.1742e-12	intronic	PPFIA1	GATA3	0
ONC2_188_FR-gamma	rs151039061:70379533:C:T	chr11	70379533	852	C	T	0.0114087	0.0737	0.83217	1.41011	0.212758	43.9272	3.4082e-11	intronic	SHANK2	.	0
ONC2_188_FR-gamma	rs139803890:70397227:C:T	chr11	70397227	852	C	T	0.015015	0.178	0.85826	1.21487	0.181399	44.853	2.124e-11	intronic	SHANK2	.	0
ONC2_188_FR-gamma	rs35410275:70423556:T:C	chr11	70423556	852	T	C	0.141336	0.525	0.9923	0.518303	0.0730451	50.3482	1.2875e-12	intronic	SHANK2	.	0
ONC2_188_FR-gamma	rs11236709:70424219:C:T	chr11	70424219	852	C	T	0.146577	0.709	0.99895	0.500703	0.0717031	48.7622	2.8896e-12	intronic	SHANK2	.	0
ONC2_188_FR-gamma	rs11236710:70424351:A:G	chr11	70424351	852	A	G	0.146577	0.709	0.99912	0.50059	0.0717001	48.7444	2.9159e-12	intronic	SHANK2	.	0
ONC2_188_FR-gamma	rs66545140:70424359:CTG:C	chr11	70424359	852	CTG	C	0.146577	0.709	0.99912	0.50059	0.0717001	48.7444	2.9159e-12	NA	NA	.	0
ONC2_188_FR-gamma	rs11236714:70424559:C:T	chr11	70424559	852	C	T	0.146577	0.709	0.99916	0.500559	0.0716993	48.7395	2.9232e-12	intronic	SHANK2	.	0
ONC2_188_FR-gamma	rs34962816:70425650:G:A	chr11	70425650	852	G	A	0.146577	0.709	0.99895	0.500526	0.0716971	48.7359	2.9286e-12	intronic	SHANK2	.	0
ONC2_188_FR-gamma	rs11236722:70426350:T:C	chr11	70426350	852	T	C	0.146577	0.709	0.99872	0.500529	0.0716966	48.7374	2.9263e-12	intronic	SHANK2	.	0
ONC2_188_FR-gamma	rs11236730	chr11	70427863	852	C	T	0.142719	0.525	1	0.514211	0.0727335	49.9821	1.5515e-12	intronic	SHANK2	.	0
ONC2_188_FR-gamma	rs11236736:70429509:G:A	chr11	70429509	852	G	A	0.140444	0.608	0.99671	0.521858	0.0731231	50.9325	9.5598e-13	intronic	SHANK2	CTCF	0
ONC2_188_FR-gamma	rs11236737:70430887:C:T	chr11	70430887	852	C	T	0.141176	0.525	0.98311	0.512431	0.0735415	48.5518	3.2168e-12	intronic	SHANK2	.	0
ONC2_188_FR-gamma	rs525304:70506206:G:T	chr11	70506206	852	G	T	0.454678	0.491	0.99054	0.333418	0.051058	42.6433	6.5689e-11	intronic	SHANK2	.	0
ONC2_188_FR-gamma	rs2509835:70508553:T:G	chr11	70508553	852	T	G	0.45813	0.531	0.99094	0.337802	0.0510735	43.7456	3.7396e-11	intronic	SHANK2	POLR2A,ATF3,SRF	0
ONC2_188_FR-gamma	rs1198605:70511498:A:G	chr11	70511498	852	A	G	0.487911	0.136	0.99752	0.304563	0.0506534	36.1523	1.8248e-09	intronic	SHANK2	.	0
ONC2_188_FR-gamma	rs59540651:70511502:T:TC	chr11	70511502	852	T	TC	0.487911	0.136	0.99753	0.304565	0.0506532	36.153	1.8242e-09	intronic	SHANK2	.	0
ONC2_188_FR-gamma	rs11237113:70511624:T:C	chr11	70511624	852	T	C	0.457685	0.492	0.99648	0.33382	0.0509534	42.9218	5.6972e-11	intronic	SHANK2	.	0
ONC2_188_FR-gamma	rs10899361:70511900:T:C	chr11	70511900	852	T	C	0.457685	0.492	0.99648	0.333851	0.0509547	42.9276	5.6804e-11	intronic	SHANK2	.	0
ONC2_188_FR-gamma	rs4980548:70569565:G:A	chr11	70569565	852	G	A	0.489289	0.351	0.98477	-0.32853	0.0521189	39.7338	2.9104e-10	intronic	SHANK2	.	0
ONC2_188_FR-gamma	rs4980549:70569630:A:T	chr11	70569630	852	A	T	0.488791	0.351	0.98479	-0.328501	0.0521248	39.7178	2.9344e-10	intronic	SHANK2	.	0
ONC2_188_FR-gamma	rs371672058:70571842:TA:T	chr11	70571842	852	TA	T	0.438235	0.377	0.98222	-0.344024	0.0526971	42.619	6.651e-11	NA	NA	.	0
ONC2_188_FR-gamma	rs71049935:70575300:T:TA	chr11	70575300	852	T	TA	0.476	0.709	0.97778	-0.343845	0.0521907	43.4051	4.4503e-11	intronic	SHANK2	.	0
ONC2_188_FR-gamma	rs12286743:70575884:T:C	chr11	70575884	852	T	C	0.439555	0.413	0.99023	-0.346258	0.0524933	43.5104	4.2171e-11	intronic	SHANK2	.	0
ONC2_188_FR-gamma	rs1664197:70576481:T:C	chr11	70576481	852	T	C	0.439614	0.449	0.99114	-0.346549	0.0524718	43.6192	3.9891e-11	intronic	SHANK2	EZH2	0
ONC2_188_FR-gamma	rs28510212:70579219:C:T	chr11	70579219	852	C	T	0.457323	0.349	0.99136	-0.325378	0.0518617	39.3627	3.5196e-10	intronic	SHANK2	.	0
ONC2_188_FR-gamma	rs947857:70580036:C:G	chr11	70580036	852	C	G	0.488395	0.419	0.99171	-0.336197	0.052095	41.6481	1.0927e-10	intronic	SHANK2	.	0
ONC2_188_FR-gamma	rs12291646:70580525:C:T	chr11	70580525	852	C	T	0.457971	0.261	0.99171	-0.327623	0.0519411	39.7856	2.8343e-10	intronic	SHANK2	.	0
ONC2_188_FR-gamma	rs34727827:70580924:C:T	chr11	70580924	852	C	T	0.495169	0.664	0.99201	-0.332212	0.0514361	41.7152	1.0558e-10	intronic	SHANK2	.	0
ONC2_188_FR-gamma	rs562258:70582592:A:G	chr11	70582592	852	A	G	0.487946	0.456	0.9963	-0.336357	0.0520242	41.8014	1.0103e-10	intronic	SHANK2	.	0
ONC2_188_FR-gamma	rs562336:70582620:A:G	chr11	70582620	852	A	G	0.440694	0.413	0.99628	-0.351411	0.052322	45.1089	1.8638e-11	intronic	SHANK2	.	0
ONC2_188_FR-gamma	rs1815854:70583232:G:A	chr11	70583232	852	G	A	0.45757	0.261	0.99702	-0.330419	0.0518003	40.688	1.7858e-10	intronic	SHANK2	.	0
ONC2_188_FR-gamma	rs2510302:70583599:C:G	chr11	70583599	852	C	G	0.487946	0.456	0.99796	-0.337217	0.0519775	42.0908	8.7132e-11	intronic	SHANK2	.	0
ONC2_188_FR-gamma	rs555886:70584826:A:G	chr11	70584826	852	A	G	0.487946	0.456	0.99858	-0.337571	0.0519607	42.2066	8.2122e-11	intronic	SHANK2	.	0
ONC2_188_FR-gamma	rs59979231:70585004:C:G	chr11	70585004	852	C	G	0.45757	0.261	0.99781	-0.33086	0.0517782	40.8315	1.6594e-10	intronic	SHANK2	.	0
ONC2_188_FR-gamma	rs1783614:70586360:G:C	chr11	70586360	852	G	C	0.440694	0.413	0.99914	-0.352636	0.0522305	45.5832	1.4629e-11	intronic	SHANK2	CTCF,RAD21	0
ONC2_188_FR-gamma	rs515287:70586687:G:A	chr11	70586687	852	G	A	0.488417	0.456	0.99912	-0.338358	0.0519578	42.4082	7.4079e-11	intronic	SHANK2	.	0
ONC2_188_FR-gamma	rs495180:70586971:A:G	chr11	70586971	852	A	G	0.458534	0.532	0.99963	-0.349732	0.0521199	45.0262	1.9442e-11	intronic	SHANK2	.	0
ONC2_188_FR-gamma	rs494480:70586997:T:C	chr11	70586997	852	T	C	0.440097	0.413	0.99893	-0.35363	0.0522649	45.7804	1.3228e-11	intronic	SHANK2	.	0
ONC2_188_FR-gamma	rs56386811:70587781:T:A	chr11	70587781	852	T	A	0.43973	0.345	0.99903	-0.336069	0.0522406	41.3847	1.2503e-10	intronic	SHANK2	.	0
ONC2_188_FR-gamma	rs12803650:70589510:A:G	chr11	70589510	852	A	G	0.457406	0.235	0.99715	-0.332049	0.0517274	41.2062	1.3699e-10	intronic	SHANK2	MAX	0
ONC2_188_FR-gamma	rs532890:70589962:C:G	chr11	70589962	852	C	G	0.440694	0.413	0.9999	-0.352991	0.0522083	45.7139	1.3685e-11	intronic	SHANK2	.	0
ONC2_188_FR-gamma	rs512041:70590270:A:G	chr11	70590270	852	A	G	0.440694	0.413	0.99991	-0.352982	0.0522084	45.7114	1.3702e-11	intronic	SHANK2	.	0
ONC2_188_FR-gamma	rs563105:70590696:T:C	chr11	70590696	852	T	C	0.440694	0.413	0.9998	-0.353038	0.0522132	45.7175	1.366e-11	intronic	SHANK2	.	0
ONC2_188_FR-gamma	rs560269:70591012:A:G	chr11	70591012	852	A	G	0.487946	0.456	0.99997	-0.338155	0.0519234	42.4135	7.3878e-11	intronic	SHANK2	.	0
ONC2_188_FR-gamma	rs2076825:70591329:G:A	chr11	70591329	852	G	A	0.45757	0.261	0.99888	-0.331347	0.0517495	40.997	1.5246e-10	intronic	SHANK2	.	0
ONC2_188_FR-gamma	rs550832:70591738:G:A	chr11	70591738	852	G	A	0.487946	0.456	0.99999	-0.338135	0.0519234	42.4084	7.4071e-11	intronic	SHANK2	.	0
ONC2_188_FR-gamma	rs525258:70592184:G:T	chr11	70592184	852	G	T	0.487946	0.456	1	-0.338119	0.0519234	42.4046	7.4215e-11	intronic	SHANK2	.	0
ONC2_188_FR-gamma	rs525128	chr11	70592233	852	A	C	0.487946	0.456	1	-0.338119	0.0519234	42.4046	7.4215e-11	intronic	SHANK2	.	0
ONC2_188_FR-gamma	rs2921319:70593052:C:G	chr11	70593052	852	C	G	0.48237	0.456	0.99251	-0.34596	0.0520901	44.1104	3.1037e-11	intronic	SHANK2	.	0
ONC2_188_FR-gamma	rs3016182:70593056:C:T	chr11	70593056	852	C	T	0.48237	0.456	0.99251	-0.34596	0.0520901	44.1104	3.1037e-11	intronic	SHANK2	.	0
ONC2_188_FR-gamma	rs566182:70593501:T:C	chr11	70593501	852	T	C	0.440694	0.413	0.9998	-0.352998	0.0522132	45.7071	1.3732e-11	intronic	SHANK2	.	0
ONC2_188_FR-gamma	rs567412:70594006:A:G	chr11	70594006	852	A	G	0.440694	0.413	0.99966	-0.352577	0.0521738	45.6671	1.4016e-11	intronic	SHANK2	MAX,SUZ12	0
ONC2_188_FR-gamma	rs571996:70594495:A:C	chr11	70594495	852	A	C	0.487946	0.456	0.99981	-0.338172	0.0519267	42.4127	7.3909e-11	intronic	SHANK2	.	0
ONC2_188_FR-gamma	rs55754148:70594914:G:A	chr11	70594914	852	G	A	0.440465	0.345	0.99867	-0.335974	0.0522502	41.3464	1.2751e-10	intronic	SHANK2	.	0
ONC2_188_FR-gamma	rs2307696:70595111:GCGAC:G	chr11	70595111	852	GCGAC	G	0.487427	0.419	0.9979	-0.331446	0.0521938	40.3263	2.149e-10	NA	NA	.	0
ONC2_188_FR-gamma	rs1783624:70596879:C:T	chr11	70596879	852	C	T	0.494214	0.419	0.99978	-0.338697	0.0520987	42.2638	7.9755e-11	intronic	SHANK2	.	0
ONC2_188_FR-gamma	rs61886456:70596998:C:T	chr11	70596998	852	C	T	0.440465	0.345	0.9986	-0.336002	0.05225	41.3535	1.2704e-10	intronic	SHANK2	KAP1	0
ONC2_188_FR-gamma	rs7109489:70597594:A:C	chr11	70597594	852	A	C	0.440465	0.345	0.9984	-0.336131	0.0522575	41.3731	1.2578e-10	intronic	SHANK2	KAP1,TCF12,TRIM28,USF1,RUNX3,SETDB1,EP300,ZNF143,MAFF	0
ONC2_188_FR-gamma	rs579818:70598212:G:T	chr11	70598212	852	G	T	0.458534	0.532	0.99977	-0.349996	0.0521186	45.0963	1.8758e-11	intronic	SHANK2	.	0
ONC2_188_FR-gamma	rs3017483:70598635:G:C	chr11	70598635	852	G	C	0.458534	0.532	0.99976	-0.350004	0.0521187	45.0981	1.8741e-11	intronic	SHANK2	.	0
ONC2_188_FR-gamma	rs3016183:70598930:T:C	chr11	70598930	852	T	C	0.494214	0.419	0.99971	-0.338725	0.0521003	42.2681	7.958e-11	intronic	SHANK2	.	0
ONC2_188_FR-gamma	rs478636:70599499:C:T	chr11	70599499	852	C	T	0.458534	0.532	0.99974	-0.350008	0.0521187	45.0991	1.8731e-11	intronic	SHANK2	.	0
ONC2_188_FR-gamma	rs3016184:70600214:A:G	chr11	70600214	852	A	G	0.44058	0.413	0.999	-0.353164	0.0522236	45.7319	1.356e-11	intronic	SHANK2	.	0
ONC2_188_FR-gamma	rs522044:70601423:T:C	chr11	70601423	852	T	C	0.44058	0.413	0.99883	-0.353243	0.0522286	45.7434	1.348e-11	intronic	SHANK2	.	0
ONC2_188_FR-gamma	rs515675:70602104:G:A	chr11	70602104	852	G	A	0.458333	0.532	0.99598	-0.347667	0.0522803	44.2232	2.9299e-11	intronic	SHANK2	.	0
ONC2_188_FR-gamma	rs561246:70602106:A:G	chr11	70602106	852	A	G	0.458818	0.532	0.99774	-0.350644	0.0521777	45.161	1.8148e-11	intronic	SHANK2	.	0
ONC2_188_FR-gamma	rs10751282:70604552:T:C	chr11	70604552	852	T	C	0.457971	0.532	0.99898	0.350392	0.0521468	45.1495	1.8255e-11	intronic	SHANK2	.	0
ONC2_188_FR-gamma	rs10793286:70604715:G:A	chr11	70604715	852	G	A	0.457971	0.532	0.99898	0.350394	0.0521469	45.1498	1.8252e-11	intronic	SHANK2	.	0
ONC2_188_FR-gamma	rs12275539:70604752:T:G	chr11	70604752	852	T	G	0.488383	1	0.99816	-0.334524	0.0515216	42.1576	8.4206e-11	intronic	SHANK2	.	0
ONC2_188_FR-gamma	rs10899442:70605143:A:G	chr11	70605143	852	A	G	0.458534	0.532	0.99964	0.349996	0.0521167	45.0995	1.8727e-11	intronic	SHANK2	.	0
ONC2_188_FR-gamma	11:70605270:AAAACC:AAAACCAAACC	chr11	70605270	852	AAAACC	AAAACCAAACC	0.456183	0.416	0.99306	0.350377	0.0522549	44.959	2.012e-11	NA	NA	.	0
ONC2_188_FR-gamma	rs10899443:70605444:G:C	chr11	70605444	852	G	C	0.457971	0.532	0.99893	0.350437	0.0521526	45.1511	1.824e-11	intronic	SHANK2	.	0
ONC2_188_FR-gamma	rs10793290:70607582:C:T	chr11	70607582	852	C	T	0.375	0.208	0.99781	0.412556	0.0535393	59.3771	1.3018e-14	intronic	SHANK2	CTCF	0
ONC2_188_FR-gamma	rs10793291:70608022:C:T	chr11	70608022	852	C	T	0.375965	0.208	0.99802	0.411088	0.0533966	59.2709	1.3739e-14	intronic	SHANK2	.	0
ONC2_188_FR-gamma	rs10751283:70608394:C:T	chr11	70608394	852	C	T	0.421769	0.143	0.99481	0.385312	0.0523981	54.0745	1.9303e-13	intronic	SHANK2	.	0
ONC2_188_FR-gamma	rs10899446	chr11	70609284	852	T	C	0.375603	0.208	1	0.404419	0.0528988	58.4481	2.0873e-14	intronic	SHANK2	.	0
ONC2_188_FR-gamma	rs200079509:70609451:CAG:C	chr11	70609451	852	CAG	C	0.375965	0.208	0.99737	0.411883	0.0534273	59.4321	1.2659e-14	NA	NA	.	0
ONC2_188_FR-gamma	rs11605210:70610090:T:A	chr11	70610090	852	T	A	0.375965	0.209	0.998	0.411951	0.0534597	59.3799	1.2999e-14	intronic	SHANK2	.	0
ONC2_188_FR-gamma	rs112700803:70610132:A:AAACT	chr11	70610132	852	A	AAACT	0.420078	0.181	0.99302	0.383104	0.0526261	52.9947	3.3445e-13	intronic	SHANK2	.	0
ONC2_188_FR-gamma	rs1562192:70611969:T:C	chr11	70611969	852	T	C	0.458534	0.532	0.99897	0.350216	0.052121	45.1488	1.8262e-11	intronic	SHANK2	EBF1	0
ONC2_188_FR-gamma	rs895199:70612313:G:A	chr11	70612313	852	G	A	0.439216	0.314	0.99287	-0.334005	0.0522847	40.809	1.6786e-10	intronic	SHANK2	.	0
ONC2_188_FR-gamma	rs895198:70612794:C:T	chr11	70612794	852	C	T	0.424213	0.128	0.98895	0.38639	0.0525116	54.143	1.8642e-13	intronic	SHANK2	.	0
ONC2_188_FR-gamma	rs35938900:70623140:AC:A	chr11	70623140	852	AC	A	0.483316	0.456	0.97367	0.3205	0.0522341	37.6486	8.4707e-10	NA	NA	.	0
ONC2_188_FR-gamma	rs17431746:70827440:T:C	chr11	70827440	852	T	C	0.235521	0.547	0.99932	0.511725	0.0610244	70.3179	5.0478e-17	intronic	SHANK2	.	0
ONC2_188_FR-gamma	rs142203286:70828641:CA:C	chr11	70828641	852	CA	C	0.235521	0.547	0.99933	0.511686	0.0610239	70.3083	5.0724e-17	NA	NA	.	0
ONC2_188_FR-gamma	rs79696103:70837194:C:G	chr11	70837194	852	C	G	0.235749	0.547	0.99837	0.510585	0.0610365	69.9772	5.9994e-17	intronic	SHANK2	.	0
ONC2_188_FR-gamma	rs55753840:70838678:A:G	chr11	70838678	852	A	G	0.231884	0.603	0.99813	0.517359	0.0614146	70.9644	3.6373e-17	intronic	SHANK2	.	0
ONC2_188_FR-gamma	rs72957676:70843318:C:T	chr11	70843318	852	C	T	0.236004	0.493	0.99797	0.51006	0.0610189	69.8737	6.3226e-17	intronic	SHANK2	.	0
ONC2_188_FR-gamma	rs72957677:70846042:A:G	chr11	70846042	852	A	G	0.23913	0.493	0.99188	0.513322	0.0612377	70.2656	5.1834e-17	intronic	SHANK2	.	0
ONC2_188_FR-gamma	rs72957679:70848278:A:G	chr11	70848278	852	A	G	0.23913	0.442	0.98908	0.51336	0.0613243	70.0777	5.7014e-17	intronic	SHANK2	.	0
ONC2_188_FR-gamma	11:70848299:CT:C	chr11	70848299	852	CT	C	0.457879	0.104	0.9868	-0.309219	0.0509714	36.8025	1.3072e-09	NA	NA	.	0
ONC2_188_FR-gamma	11:70848345:TAA:T	chr11	70848345	852	TAA	T	0.480632	0.456	0.97531	-0.305392	0.0510934	35.7261	2.271e-09	NA	NA	.	0
ONC2_188_FR-gamma	rs4945086:70848555:G:A	chr11	70848555	852	G	A	0.434172	0.043	0.99692	-0.302279	0.0509228	35.2364	2.9201e-09	intronic	SHANK2	.	0
ONC2_188_FR-gamma	rs10792488:70848848:A:G	chr11	70848848	852	A	G	0.432302	0.0368	0.99756	-0.305585	0.0509509	35.9717	2.002e-09	intronic	SHANK2	.	0
ONC2_188_FR-gamma	rs10792492:70850033:G:A	chr11	70850033	852	G	A	0.4343	0.05	0.99791	-0.304016	0.0509454	35.611	2.4092e-09	intronic	SHANK2	.	0
ONC2_188_FR-gamma	rs11232235:70850720:C:A	chr11	70850720	852	C	A	0.380561	0.0484	0.99725	-0.31443	0.0517995	36.8465	1.2781e-09	intronic	SHANK2	FOXA1	0
ONC2_188_FR-gamma	rs4945098:70850961:G:A	chr11	70850961	852	G	A	0.43356	0.043	0.99622	-0.3058	0.050977	35.9854	1.988e-09	intronic	SHANK2	.	0
ONC2_188_FR-gamma	rs7127723:70852369:T:C	chr11	70852369	852	T	C	0.380929	0.0488	0.99764	-0.314524	0.0517861	36.8877	1.2513e-09	intronic	SHANK2	.	0
ONC2_188_FR-gamma	rs141530384:70852384:CAA:C	chr11	70852384	852	CAA	C	0.23913	0.442	0.987	0.513222	0.0613753	69.9235	6.165e-17	NA	NA	.	0
ONC2_188_FR-gamma	rs58713366:70852649:T:C	chr11	70852649	852	T	C	0.241345	0.552	0.98667	0.505947	0.0608088	69.2273	8.7745e-17	intronic	SHANK2	.	0
ONC2_188_FR-gamma	rs72957686:70852822:T:C	chr11	70852822	852	T	C	0.23913	0.442	0.98718	0.513208	0.0613803	69.9083	6.2126e-17	intronic	SHANK2	.	0
ONC2_188_FR-gamma	rs72957688:70852999:C:T	chr11	70852999	852	C	T	0.23913	0.442	0.9871	0.513212	0.0613823	69.9047	6.224e-17	intronic	SHANK2	.	0
ONC2_188_FR-gamma	rs66668954:70853058:G:A	chr11	70853058	852	G	A	0.241824	0.498	0.986	0.503925	0.0607863	68.7258	1.1315e-16	intronic	SHANK2	.	0
ONC2_188_FR-gamma	rs137872509:70853765:CAGAG:C	chr11	70853765	852	CAGAG	C	0.239604	0.394	0.98633	0.511026	0.0613601	69.361	8.1994e-17	NA	NA	.	0
ONC2_188_FR-gamma	rs66521164:70854452:G:A	chr11	70854452	852	G	A	0.239604	0.394	0.98551	0.51082	0.0613688	69.285	8.5215e-17	intronic	SHANK2	.	0
ONC2_188_FR-gamma	rs72957690:70854489:C:T	chr11	70854489	852	C	T	0.239604	0.394	0.98608	0.510959	0.0613675	69.326	8.3462e-17	intronic	SHANK2	.	0
ONC2_188_FR-gamma	rs58093994:70855134:G:T	chr11	70855134	852	G	T	0.239604	0.394	0.98586	0.510904	0.0613739	69.2964	8.4724e-17	intronic	SHANK2	.	0
ONC2_188_FR-gamma	rs72957691:70855279:T:C	chr11	70855279	852	T	C	0.235178	0.491	0.98595	0.520094	0.0617928	70.8414	3.8713e-17	intronic	SHANK2	EGR1	0
ONC2_188_FR-gamma	rs56341503:70855460:A:T	chr11	70855460	852	A	T	0.239604	0.394	0.98576	0.510885	0.061377	69.2842	8.525e-17	intronic	SHANK2	.	0
ONC2_188_FR-gamma	rs56035448:70855730:G:C	chr11	70855730	852	G	C	0.239604	0.394	0.98568	0.510864	0.0613794	69.2732	8.5727e-17	intronic	SHANK2	.	0
ONC2_188_FR-gamma	rs55726773:70855782:A:G	chr11	70855782	852	A	G	0.239604	0.394	0.98564	0.510861	0.0613797	69.2719	8.5783e-17	intronic	SHANK2	.	0
ONC2_188_FR-gamma	rs55757613:70855998:A:G	chr11	70855998	852	A	G	0.242063	0.447	0.98501	0.503655	0.0608142	68.5892	1.2127e-16	intronic	SHANK2	.	0
ONC2_188_FR-gamma	rs72957697:70856427:C:G	chr11	70856427	852	C	G	0.239841	0.394	0.98522	0.510434	0.0613909	69.131	9.2136e-17	intronic	SHANK2	.	0
ONC2_188_FR-gamma	rs72957699:70856428:T:C	chr11	70856428	852	T	C	0.239841	0.394	0.98544	0.510793	0.0613864	69.2381	8.7266e-17	intronic	SHANK2	.	0
ONC2_188_FR-gamma	rs60524701:70856631:G:A	chr11	70856631	852	G	A	0.239841	0.394	0.98535	0.510754	0.0613886	69.2227	8.795e-17	intronic	SHANK2	.	0
ONC2_188_FR-gamma	rs7116023:70857636:A:G	chr11	70857636	852	A	G	0.381783	0.0418	0.99743	-0.309526	0.0517244	35.81	2.1753e-09	intronic	SHANK2	.	0
ONC2_188_FR-gamma	11:70858348:C:T	chr11	70858348	852	C	T	0.0192864	1	0.99425	1.13958	0.187967	36.7559	1.3388e-09	exonic/unknown	SHANK2	.	0
ONC2_188_FR-gamma	11:70859130:GTT:G	chr11	70859130	852	GTT	G	0.258176	0.425	0.98535	0.474782	0.059265	64.179	1.1361e-15	NA	NA	.	0
ONC2_188_FR-gamma	rs9888167:70859269:T:C	chr11	70859269	852	T	C	0.259406	0.425	0.98601	0.474569	0.059166	64.3362	1.049e-15	intronic	SHANK2	.	0
ONC2_188_FR-gamma	rs7107858:70859579:G:T	chr11	70859579	852	G	T	0.259406	0.425	0.98612	0.474432	0.0591605	64.3107	1.0627e-15	intronic	SHANK2	.	0
ONC2_188_FR-gamma	rs7933736:70860008:G:A	chr11	70860008	852	G	A	0.259406	0.381	0.98634	0.474144	0.0591497	64.2562	1.0925e-15	intronic	SHANK2	.	0
ONC2_188_FR-gamma	rs148471588:70860028:C:CGCTGGCCGT	chr11	70860028	852	C	CGCTGGCCGT	0.259406	0.381	0.98634	0.474134	0.0591494	64.254	1.0937e-15	intronic	SHANK2	.	0
ONC2_188_FR-gamma	rs72959503:70860205:T:C	chr11	70860205	852	T	C	0.235149	0.547	0.98285	0.520194	0.0617986	70.8555	3.8437e-17	intronic	SHANK2	.	0
ONC2_188_FR-gamma	rs9888294:70860241:C:T	chr11	70860241	852	C	T	0.239109	0.444	0.98329	0.513151	0.0614125	69.8195	6.4987e-17	intronic	SHANK2	.	0
ONC2_188_FR-gamma	rs4424695:70860368:T:A	chr11	70860368	852	T	A	0.259406	0.427	0.98656	0.47384	0.0591387	64.1978	1.1253e-15	intronic	SHANK2	.	0
ONC2_188_FR-gamma	rs9888173:70860599:A:G	chr11	70860599	852	A	G	0.259406	0.427	0.98671	0.473647	0.0591313	64.1615	1.1463e-15	intronic	SHANK2	.	0
ONC2_188_FR-gamma	rs9888203:70860767:G:T	chr11	70860767	852	G	T	0.257171	0.379	0.98735	0.479262	0.0596168	64.6263	9.0539e-16	intronic	SHANK2	.	0
ONC2_188_FR-gamma	rs9888299:70860774:C:G	chr11	70860774	852	C	G	0.257171	0.379	0.98735	0.479265	0.0596167	64.6272	9.0497e-16	intronic	SHANK2	.	0
ONC2_188_FR-gamma	rs371355002:70860812:GTAGA:G	chr11	70860812	852	GTAGA	G	0.259406	0.427	0.98686	0.473453	0.0591242	64.1244	1.1681e-15	NA	NA	.	0
ONC2_188_FR-gamma	rs115570259:70860991:A:G	chr11	70860991	852	A	G	0.260563	0.529	0.97509	0.469268	0.0589836	63.2964	1.7783e-15	intronic	SHANK2	.	0
ONC2_188_FR-gamma	rs115452154:70861026:G:C	chr11	70861026	852	G	C	0.259406	0.427	0.98701	0.473266	0.0591175	64.0883	1.1897e-15	intronic	SHANK2	.	0
ONC2_188_FR-gamma	rs12295667:70861705:T:C	chr11	70861705	852	T	C	0.259406	0.427	0.98757	0.472686	0.0590942	63.9819	1.2557e-15	intronic	SHANK2	.	0
ONC2_188_FR-gamma	rs12273863:70861728:G:A	chr11	70861728	852	G	A	0.257171	0.379	0.98809	0.478395	0.0595833	64.465	9.8262e-16	intronic	SHANK2	.	0
ONC2_188_FR-gamma	rs141317271:70862326:A:ACT	chr11	70862326	852	A	ACT	0.259406	0.427	0.98806	0.472132	0.0590735	63.8768	1.3245e-15	intronic	SHANK2	.	0
ONC2_188_FR-gamma	rs12289383:70862797:C:T	chr11	70862797	852	C	T	0.257171	0.379	0.98895	0.477407	0.0595448	64.282	1.0783e-15	intronic	SHANK2	.	0
ONC2_188_FR-gamma	rs147640187:70862836:C:CG	chr11	70862836	852	C	CG	0.259406	0.427	0.98852	0.471659	0.059055	63.7887	1.3851e-15	intronic	SHANK2	.	0
ONC2_188_FR-gamma	rs143968343:70863122:C:CA	chr11	70863122	852	C	CA	0.260848	0.3	0.98233	0.477964	0.0595883	64.3382	1.0479e-15	intronic	SHANK2	GATA2	0
ONC2_188_FR-gamma	rs72959507:70863704:G:C	chr11	70863704	852	G	C	0.235149	0.55	0.9824	0.517947	0.061798	70.2458	5.2357e-17	intronic	SHANK2	.	0
ONC2_188_FR-gamma	rs11232300:70864103:A:G	chr11	70864103	852	A	G	0.256677	0.379	0.99069	0.476436	0.059484	64.1517	1.152e-15	intronic	SHANK2	TCF7L2,TFAP2C,TFAP2A	0
ONC2_188_FR-gamma	rs11232301:70864268:A:G	chr11	70864268	852	A	G	0.257171	0.338	0.99032	0.475996	0.0594883	64.0241	1.2291e-15	intronic	SHANK2	TCF7L2,TFAP2C,TFAP2A,RXRA	0
ONC2_188_FR-gamma	rs11232304:70864423:A:G	chr11	70864423	852	A	G	0.244949	0.622	0.9779	0.419972	0.0603343	48.4521	3.3846e-12	intronic	SHANK2	TCF7L2,TFAP2C,TFAP2A,RXRA	0
ONC2_188_FR-gamma	rs11232305:70864435:C:T	chr11	70864435	852	C	T	0.244949	0.622	0.97791	0.419952	0.0603331	48.4494	3.3892e-12	intronic	SHANK2	TCF7L2,TFAP2C,TFAP2A,RXRA	0
ONC2_188_FR-gamma	rs72959509:70864556:T:C	chr11	70864556	852	T	C	0.239604	0.447	0.98228	0.510436	0.0614135	69.0805	9.4525e-17	intronic	SHANK2	TFAP2A,CEBPB,SP1	0
ONC2_188_FR-gamma	rs12273513:70864839:A:G	chr11	70864839	852	A	G	0.257411	0.338	0.9908	0.475551	0.0594692	63.9455	1.2791e-15	intronic	SHANK2	SP1	0
ONC2_188_FR-gamma	rs12274896:70865001:A:G	chr11	70865001	852	A	G	0.257411	0.338	0.99092	0.475459	0.0594648	63.9304	1.2889e-15	intronic	SHANK2	.	0
ONC2_188_FR-gamma	rs56144630:70865211:G:A	chr11	70865211	852	G	A	0.239367	0.447	0.983	0.51009	0.0614093	68.9961	9.8658e-17	intronic	SHANK2	.	0
ONC2_188_FR-gamma	rs112710612:70866416:C:T	chr11	70866416	852	C	T	0.239367	0.4	0.98323	0.509416	0.0613999	68.8352	1.0704e-16	intronic	SHANK2	EGR1	0
ONC2_188_FR-gamma	rs55988920:70866568:C:G	chr11	70866568	852	C	G	0.258858	0.338	0.99207	0.474352	0.0594195	63.73	1.4269e-15	intronic	SHANK2	EGR1	0
ONC2_188_FR-gamma	rs55664123:70866628:A:G	chr11	70866628	852	A	G	0.258858	0.338	0.99211	0.474313	0.059418	63.7226	1.4323e-15	intronic	SHANK2	EGR1	0
ONC2_188_FR-gamma	rs12272223:70867630:C:G	chr11	70867630	852	C	G	0.261928	0.338	0.99291	0.473602	0.0593877	63.5967	1.5268e-15	intronic	SHANK2	.	0
ONC2_188_FR-gamma	rs4559709:70868177:T:C	chr11	70868177	852	T	C	0.255929	0.572	0.98451	0.481559	0.0599229	64.5823	9.2583e-16	intronic	SHANK2	.	0
ONC2_188_FR-gamma	rs7123898:70868655:G:A	chr11	70868655	852	G	A	0.261673	0.338	0.99437	0.473169	0.0593441	63.5736	1.5449e-15	intronic	SHANK2	.	0
ONC2_188_FR-gamma	rs7125114:70868869:C:T	chr11	70868869	852	C	T	0.239367	0.399	0.98397	0.507886	0.0613718	68.485	1.2785e-16	intronic	SHANK2	.	0
ONC2_188_FR-gamma	rs7949824:70869288:C:T	chr11	70869288	852	C	T	0.262136	0.338	0.99484	0.472784	0.0593271	63.5067	1.5982e-15	intronic	SHANK2	.	0
ONC2_188_FR-gamma	rs7950101:70869542:C:A	chr11	70869542	852	C	A	0.262136	0.338	0.99498	0.472658	0.059322	63.4838	1.6169e-15	intronic	SHANK2	.	0
ONC2_188_FR-gamma	rs12282822:70869749:A:G	chr11	70869749	852	A	G	0.262136	0.338	0.99509	0.472568	0.0593178	63.4685	1.6295e-15	intronic	SHANK2	.	0
ONC2_188_FR-gamma	rs35136877:70871341:C:T	chr11	70871341	852	C	T	0.23541	0.495	0.98408	0.513381	0.061716	69.1965	8.9126e-17	intronic	SHANK2	.	0
ONC2_188_FR-gamma	rs12271307:70871988:C:T	chr11	70871988	852	C	T	0.26499	0.381	0.99633	0.471533	0.0592711	63.2906	1.7835e-15	intronic	SHANK2	.	0
ONC2_188_FR-gamma	rs72959517:70872844:C:T	chr11	70872844	852	C	T	0.240119	0.356	0.98503	0.506072	0.0613298	68.0898	1.5622e-16	intronic	SHANK2	.	0
ONC2_188_FR-gamma	rs7933912:70873289:T:C	chr11	70873289	852	T	C	0.265444	0.381	0.99714	0.470893	0.0592416	63.1817	1.8849e-15	intronic	SHANK2	.	0
ONC2_188_FR-gamma	rs112538639:70873987:C:T	chr11	70873987	852	C	T	0.240119	0.356	0.98541	0.505504	0.0613149	67.9701	1.6599e-16	intronic	SHANK2	.	0
ONC2_188_FR-gamma	rs56181437:70874929:T:C	chr11	70874929	852	T	C	0.240613	0.355	0.9851	0.50464	0.0613146	67.7383	1.867e-16	intronic	SHANK2	.	0
ONC2_188_FR-gamma	rs60079515:70875920:C:T	chr11	70875920	852	C	T	0.240851	0.315	0.9849	0.504759	0.0613276	67.7418	1.8637e-16	intronic	SHANK2	.	0
ONC2_188_FR-gamma	rs59052115:70875924:T:C	chr11	70875924	852	T	C	0.240851	0.315	0.9849	0.50475	0.0613275	67.7396	1.8658e-16	intronic	SHANK2	.	0
ONC2_188_FR-gamma	11:70876083:A:AT	chr11	70876083	852	A	AT	0.240423	0.402	0.9728	0.509507	0.0614058	68.8464	1.0644e-16	intronic	SHANK2	.	0
ONC2_188_FR-gamma	rs111754968:70876254:T:G	chr11	70876254	852	T	G	0.240613	0.315	0.98559	0.503924	0.0612958	67.5878	2.0151e-16	intronic	SHANK2	.	0
ONC2_188_FR-gamma	rs72959521:70876627:C:T	chr11	70876627	852	C	T	0.240613	0.315	0.98527	0.504126	0.0613054	67.6208	1.9817e-16	intronic	SHANK2	.	0
ONC2_188_FR-gamma	rs34402475:70877067:C:T	chr11	70877067	852	C	T	0.240613	0.315	0.98574	0.503715	0.0612873	67.5507	2.0534e-16	intronic	SHANK2	.	0
ONC2_188_FR-gamma	rs113843180:70877629:A:G	chr11	70877629	852	A	G	0.240613	0.315	0.9858	0.503615	0.0612821	67.5353	2.0695e-16	intronic	SHANK2	.	0
ONC2_188_FR-gamma	rs113936504:70877837:T:C	chr11	70877837	852	T	C	0.240613	0.315	0.98581	0.503569	0.06128	67.5274	2.0778e-16	intronic	SHANK2	.	0
ONC2_188_FR-gamma	rs370738157:70878443:G:T	chr11	70878443	852	G	T	0.24676	0.509	0.97432	0.480432	0.0601189	63.8619	1.3345e-15	intronic	SHANK2	.	0
ONC2_188_FR-gamma	rs375375037:70878444:C:T	chr11	70878444	852	C	T	0.24676	0.509	0.97432	0.480432	0.0601189	63.8619	1.3345e-15	intronic	SHANK2	.	0
ONC2_188_FR-gamma	rs7935755:70878610:G:A	chr11	70878610	852	G	A	0.264362	0.381	0.99253	0.474538	0.0593515	63.9262	1.2917e-15	intronic	SHANK2	.	0
ONC2_188_FR-gamma	rs7936864:70878800:C:T	chr11	70878800	852	C	T	0.240851	0.315	0.98536	0.504134	0.0613013	67.6321	1.9703e-16	intronic	SHANK2	.	0
ONC2_188_FR-gamma	rs7951699:70878946:A:G	chr11	70878946	852	A	G	0.240851	0.315	0.9851	0.504123	0.0612999	67.6324	1.97e-16	intronic	SHANK2	.	0
ONC2_188_FR-gamma	rs113445079:70879653:G:A	chr11	70879653	852	G	A	0.240613	0.315	0.98591	0.503245	0.0612635	67.477	2.1316e-16	intronic	SHANK2	.	0
ONC2_188_FR-gamma	rs56393668:70879740:G:A	chr11	70879740	852	G	A	0.240613	0.315	0.98591	0.503221	0.0612627	67.4722	2.1368e-16	intronic	SHANK2	.	0
ONC2_188_FR-gamma	rs56291131:70880524:G:A	chr11	70880524	852	G	A	0.240851	0.315	0.98596	0.503082	0.061255	67.4518	2.159e-16	intronic	SHANK2	.	0
ONC2_188_FR-gamma	rs61582992:70880658:G:A	chr11	70880658	852	G	A	0.240851	0.315	0.98598	0.503041	0.0612536	67.4441	2.1675e-16	intronic	SHANK2	.	0
ONC2_188_FR-gamma	rs143672241:70881066:TA:T	chr11	70881066	852	TA	T	0.241345	0.314	0.98562	0.506222	0.061196	68.4282	1.3158e-16	NA	NA	.	0
ONC2_188_FR-gamma	rs72959524:70881083:T:C	chr11	70881083	852	T	C	0.241345	0.314	0.98545	0.506224	0.0611925	68.4366	1.3102e-16	intronic	SHANK2	.	0
ONC2_188_FR-gamma	rs4334036:70882142:A:C	chr11	70882142	852	A	C	0.267117	0.383	0.99927	-0.46852	0.0591003	62.8461	2.2351e-15	intronic	SHANK2	.	0
ONC2_188_FR-gamma	rs7945968:70882473:A:G	chr11	70882473	852	A	G	0.267117	0.383	0.99927	-0.468509	0.0591003	62.8429	2.2387e-15	intronic	SHANK2	.	0
ONC2_188_FR-gamma	rs4944245:70884110:A:G	chr11	70884110	852	A	G	0.266635	0.383	0.99999	-0.468897	0.0590867	62.976	2.0924e-15	intronic	SHANK2	.	0
ONC2_188_FR-gamma	rs4304805	chr11	70885169	852	T	C	0.266635	0.383	1	-0.468892	0.0590863	62.9755	2.0929e-15	intronic	SHANK2	.	0
ONC2_188_FR-gamma	rs10897725:70885372:G:T	chr11	70885372	852	G	T	0.266892	0.383	0.99875	-0.468445	0.059097	62.8328	2.2502e-15	intronic	SHANK2	.	0
ONC2_188_FR-gamma	rs10897726:70885410:T:C	chr11	70885410	852	T	C	0.266635	0.383	0.99969	-0.468815	0.0590918	62.9431	2.1277e-15	intronic	SHANK2	.	0
ONC2_188_FR-gamma	rs7932723:70885533:T:C	chr11	70885533	852	T	C	0.266635	0.383	0.99948	-0.46875	0.0590958	62.9173	2.1557e-15	intronic	SHANK2	.	0
ONC2_188_FR-gamma	rs7932968:70885752:T:A	chr11	70885752	852	T	A	0.266635	0.383	0.99911	-0.468653	0.0591029	62.8761	2.2013e-15	intronic	SHANK2	.	0
ONC2_188_FR-gamma	rs59345680:70886129:C:CAT	chr11	70886129	852	C	CAT	0.266635	0.383	0.99844	-0.46855	0.0591146	62.8236	2.2607e-15	intronic	SHANK2	SIN3A	0
ONC2_188_FR-gamma	rs28414230:70886601:A:G	chr11	70886601	852	A	G	0.237762	0.449	0.9793	0.504806	0.0615199	67.3313	2.2951e-16	intronic	SHANK2	.	0
ONC2_188_FR-gamma	rs28876818:70887011:C:T	chr11	70887011	852	C	T	0.240099	0.358	0.98463	0.500858	0.061221	66.9311	2.8116e-16	intronic	SHANK2	.	0
ONC2_188_FR-gamma	rs28811899:70887291:A:G	chr11	70887291	852	A	G	0.240099	0.358	0.98369	0.500505	0.0612242	66.8299	2.9597e-16	intronic	SHANK2	.	0
ONC2_188_FR-gamma	rs7116150:70887818:A:C	chr11	70887818	852	A	C	0.238119	0.356	0.98269	0.510884	0.0615153	68.9728	9.9831e-17	intronic	SHANK2	KAP1,SETDB1	0
ONC2_188_FR-gamma	rs12797396:70901138:G:A	chr11	70901138	852	G	A	0.323359	0.435	0.99783	0.374627	0.0548538	46.6429	8.5175e-12	intronic	SHANK2	.	0
ONC2_188_FR-gamma	rs4622293:70902645:A:G	chr11	70902645	852	A	G	0.335117	0.578	0.99126	0.37285	0.0544367	46.9122	7.4239e-12	intronic	SHANK2	.	0
ONC2_188_FR-gamma	rs7117131:70903070:A:C	chr11	70903070	852	A	C	0.335117	0.578	0.99145	0.372883	0.0544311	46.9298	7.3575e-12	intronic	SHANK2	.	0
ONC2_188_FR-gamma	rs4418833:70905061:A:G	chr11	70905061	852	A	G	0.323359	0.436	0.99921	0.374464	0.0548102	46.6765	8.3727e-12	intronic	SHANK2	.	0
ONC2_188_FR-gamma	rs11232490:70905590:G:A	chr11	70905590	852	G	A	0.335277	0.627	0.99273	0.372564	0.0543873	46.9253	7.3745e-12	intronic	SHANK2	.	0
ONC2_188_FR-gamma	rs4506683	chr11	70906073	852	G	A	0.323529	0.436	1	0.374632	0.054823	46.6964	8.2881e-12	intronic	SHANK2	.	0
ONC2_188_FR-gamma	rs4506684:70906307:G:A	chr11	70906307	852	G	A	0.323529	0.436	0.99945	0.374381	0.0547934	46.6843	8.3394e-12	intronic	SHANK2	.	0
ONC2_188_FR-gamma	rs4497435:70906416:T:C	chr11	70906416	852	T	C	0.335277	0.627	0.9924	0.372732	0.0543944	46.9552	7.2628e-12	intronic	SHANK2	.	0
ONC2_188_FR-gamma	rs35299717:70907477:G:A	chr11	70907477	852	G	A	0.323529	0.436	0.99744	0.375205	0.0548446	46.8025	7.8513e-12	intronic	SHANK2	.	0
ONC2_188_FR-gamma	rs7952604:70910862:G:A	chr11	70910862	852	G	A	0.329341	0.437	0.98727	0.378105	0.0550275	47.2135	6.366e-12	intronic	SHANK2	.	0
ONC2_188_FR-gamma	rs9783333:70914603:A:G	chr11	70914603	852	A	G	0.359517	0.38	0.97988	0.363048	0.0537058	45.6967	1.3806e-11	intronic	SHANK2	.	0
ONC2_188_FR-gamma	rs59127748:70914686:T:A	chr11	70914686	852	T	A	0.331	0.573	0.97938	0.38497	0.0552921	48.476	3.3436e-12	intronic	SHANK2	.	0
ONC2_188_FR-gamma	rs148030967:70915280:C:CA	chr11	70915280	852	C	CA	0.331	0.574	0.97654	0.387296	0.0553516	48.9582	2.6148e-12	intronic	SHANK2	.	0
ONC2_188_FR-gamma	rs4362169:70915331:A:G	chr11	70915331	852	A	G	0.334004	0.78	0.9741	0.391871	0.0554531	49.9384	1.5865e-12	intronic	SHANK2	.	0
ONC2_188_FR-gamma	rs7484116:70915520:C:A	chr11	70915520	852	C	A	0.331	0.574	0.97726	0.387199	0.0553872	48.8709	2.7338e-12	intronic	SHANK2	EBF1	0
ONC2_188_FR-gamma	rs11826535:70917798:T:C	chr11	70917798	852	T	C	0.300203	0.508	0.9662	0.434904	0.0567395	58.751	1.7894e-14	intronic	SHANK2	.	0
ONC2_188_FR-gamma	rs11826026:70917819:A:T	chr11	70917819	852	A	T	0.300203	0.508	0.96617	0.434912	0.0567397	58.7528	1.7878e-14	intronic	SHANK2	.	0
ONC2_188_FR-gamma	rs111555801:70918178:G:GA	chr11	70918178	852	G	GA	0.348196	0.785	0.97868	0.371706	0.0545569	46.4194	9.5466e-12	intronic	SHANK2	.	0
ONC2_188_FR-gamma	rs10792542:70919369:T:G	chr11	70919369	852	T	G	0.347194	0.683	0.98034	0.373907	0.0543935	47.2534	6.2378e-12	intronic	SHANK2	.	0
ONC2_188_FR-gamma	rs11232573:70919693:A:G	chr11	70919693	852	A	G	0.350453	0.683	0.97887	0.373028	0.0543624	47.0852	6.7967e-12	intronic	SHANK2	.	0
ONC2_188_FR-gamma	rs4944446:70920173:T:C	chr11	70920173	852	T	C	0.348	0.683	0.98087	0.37315	0.0543832	47.08	6.8148e-12	intronic	SHANK2	.	0
ONC2_188_FR-gamma	rs58035218:70920442:G:A	chr11	70920442	852	G	A	0.301724	0.464	0.96745	0.430868	0.056636	57.8767	2.7907e-14	intronic	SHANK2	.	0
ONC2_188_FR-gamma	rs10897780:70921949:A:G	chr11	70921949	852	A	G	0.3295	1	0.97737	0.394739	0.0555044	50.5786	1.1449e-12	intronic	SHANK2	.	0
ONC2_188_FR-gamma	rs118032309:70958267:T:C	chr11	70958267	852	T	C	0.106614	0.338	0.97477	0.882906	0.0835644	111.631	4.304e-26	intergenic	SHANK2(dist=22425),FLJ42102(dist=158525)	.	0
ONC2_188_FR-gamma	rs7924789:70981131:G:A	chr11	70981131	852	G	A	0.301587	0.657	0.98424	0.334819	0.0567391	34.8221	3.6125e-09	intergenic	SHANK2(dist=45289),FLJ42102(dist=135661)	FOXA1,FOXA2	0
ONC2_188_FR-gamma	rs10897898:70981778:C:T	chr11	70981778	852	C	T	0.30198	0.658	0.98522	0.336045	0.0567005	35.1254	3.0914e-09	intergenic	SHANK2(dist=45936),FLJ42102(dist=135014)	.	0
ONC2_188_FR-gamma	rs71927717:70982333:ATT:A	chr11	70982333	852	ATT	A	0.170276	0.742	0.98286	0.684445	0.0704415	94.4105	2.5643e-22	NA	NA	.	0
ONC2_188_FR-gamma	rs10792598:70982540:T:C	chr11	70982540	852	T	C	0.183981	0.408	0.99366	0.599774	0.0669996	80.1366	3.494e-19	intergenic	SHANK2(dist=46698),FLJ42102(dist=134252)	.	0
ONC2_188_FR-gamma	rs10792599:70982581:G:A	chr11	70982581	852	G	A	0.164723	0.821	0.9931	0.645209	0.0708439	82.946	8.4326e-20	intergenic	SHANK2(dist=46739),FLJ42102(dist=134211)	.	0
ONC2_188_FR-gamma	rs2919706:70982805:G:A	chr11	70982805	852	G	A	0.164563	0.821	0.99395	0.645148	0.0708381	82.9439	8.4415e-20	intergenic	SHANK2(dist=46963),FLJ42102(dist=133987)	.	0
ONC2_188_FR-gamma	rs2919707:70982842:C:G	chr11	70982842	852	C	G	0.164563	0.821	0.99398	0.645138	0.0708372	82.9436	8.4428e-20	intergenic	SHANK2(dist=47000),FLJ42102(dist=133950)	.	0
ONC2_188_FR-gamma	rs2919708:70982978:A:G	chr11	70982978	852	A	G	0.164563	0.821	0.99403	0.645123	0.070836	82.9424	8.448e-20	intergenic	SHANK2(dist=47136),FLJ42102(dist=133814)	.	0
ONC2_188_FR-gamma	rs2919709:70983079:G:A	chr11	70983079	852	G	A	0.164563	0.821	0.99411	0.645067	0.0708326	82.9359	8.4758e-20	intergenic	SHANK2(dist=47237),FLJ42102(dist=133713)	.	0
ONC2_188_FR-gamma	rs3020039:70983123:T:C	chr11	70983123	852	T	C	0.164563	0.821	0.99413	0.645076	0.0708319	82.9399	8.4586e-20	intergenic	SHANK2(dist=47281),FLJ42102(dist=133669)	.	0
ONC2_188_FR-gamma	rs2919710:70983351:G:A	chr11	70983351	852	G	A	0.164563	0.821	0.99417	0.645072	0.0708307	82.9418	8.4505e-20	intergenic	SHANK2(dist=47509),FLJ42102(dist=133441)	.	0
ONC2_188_FR-gamma	rs2919711:70984079:A:G	chr11	70984079	852	A	G	0.164563	0.821	0.99449	0.644943	0.0708195	82.9347	8.4809e-20	intergenic	SHANK2(dist=48237),FLJ42102(dist=132713)	.	0
ONC2_188_FR-gamma	rs3020040:70984183:G:A	chr11	70984183	852	G	A	0.164563	0.821	0.99408	0.645698	0.0708252	83.1159	7.7381e-20	intergenic	SHANK2(dist=48341),FLJ42102(dist=132609)	.	0
ONC2_188_FR-gamma	rs2919712:70984501:C:T	chr11	70984501	852	C	T	0.164563	0.821	0.99457	0.6449	0.0708164	82.9309	8.4972e-20	intergenic	SHANK2(dist=48659),FLJ42102(dist=132291)	.	0
ONC2_188_FR-gamma	rs3020041:70984569:G:C	chr11	70984569	852	G	C	0.164563	0.821	0.99458	0.644901	0.0708165	82.9311	8.4964e-20	intergenic	SHANK2(dist=48727),FLJ42102(dist=132223)	.	0
ONC2_188_FR-gamma	rs3020042:70984937:G:A	chr11	70984937	852	G	A	0.164563	0.821	0.99462	0.644881	0.070815	82.9294	8.5037e-20	intergenic	SHANK2(dist=49095),FLJ42102(dist=131855)	.	0
ONC2_188_FR-gamma	rs368185484:70985304:CT:C	chr11	70985304	852	CT	C	0.164563	0.821	0.99466	0.644871	0.0708143	82.9286	8.5071e-20	NA	NA	.	0
ONC2_188_FR-gamma	rs3020043:70985372:T:C	chr11	70985372	852	T	C	0.24783	0.405	0.99797	0.40947	0.0592824	47.7082	4.9462e-12	intergenic	SHANK2(dist=49530),FLJ42102(dist=131420)	.	0
ONC2_188_FR-gamma	rs3020044:70985417:G:A	chr11	70985417	852	G	A	0.164563	0.821	0.99466	0.644868	0.0708146	82.927	8.514e-20	intergenic	SHANK2(dist=49575),FLJ42102(dist=131375)	.	0
ONC2_188_FR-gamma	rs2919713:70985545:T:C	chr11	70985545	852	T	C	0.164563	0.821	0.99468	0.644872	0.0708134	82.931	8.4968e-20	intergenic	SHANK2(dist=49703),FLJ42102(dist=131247)	.	0
ONC2_188_FR-gamma	rs11827683:70985613:A:G	chr11	70985613	852	A	G	0.164563	0.821	0.99468	0.644874	0.0708132	82.9317	8.4938e-20	intergenic	SHANK2(dist=49771),FLJ42102(dist=131179)	.	0
ONC2_188_FR-gamma	rs11827684:70985617:A:G	chr11	70985617	852	A	G	0.164563	0.821	0.99468	0.644874	0.0708132	82.9317	8.4938e-20	intergenic	SHANK2(dist=49775),FLJ42102(dist=131175)	.	0
ONC2_188_FR-gamma	rs11827708:70985723:A:C	chr11	70985723	852	A	C	0.164563	0.821	0.99472	0.644841	0.0708113	82.9278	8.5106e-20	intergenic	SHANK2(dist=49881),FLJ42102(dist=131069)	.	0
ONC2_188_FR-gamma	rs11828204:70985748:T:C	chr11	70985748	852	T	C	0.164563	0.821	0.99472	0.644841	0.0708113	82.9278	8.5106e-20	intergenic	SHANK2(dist=49906),FLJ42102(dist=131044)	.	0
ONC2_188_FR-gamma	rs11825316:70985749:C:T	chr11	70985749	852	C	T	0.164563	0.821	0.99472	0.644841	0.0708113	82.9278	8.5106e-20	intergenic	SHANK2(dist=49907),FLJ42102(dist=131043)	.	0
ONC2_188_FR-gamma	rs11820515:70985798:G:A	chr11	70985798	852	G	A	0.164563	0.821	0.99473	0.644846	0.0708111	82.9295	8.5033e-20	intergenic	SHANK2(dist=49956),FLJ42102(dist=130994)	.	0
ONC2_188_FR-gamma	rs3133513:70985882:G:A	chr11	70985882	852	G	A	0.164563	0.821	0.99476	0.644798	0.0708105	82.9184	8.5511e-20	intergenic	SHANK2(dist=50040),FLJ42102(dist=130910)	.	0
ONC2_188_FR-gamma	rs3133514:70986019:G:A	chr11	70986019	852	G	A	0.164563	0.821	0.99478	0.644803	0.0708097	82.9218	8.5365e-20	intergenic	SHANK2(dist=50177),FLJ42102(dist=130773)	.	0
ONC2_188_FR-gamma	rs3020045:70986148:A:G	chr11	70986148	852	A	G	0.164563	0.821	0.99479	0.644798	0.0708092	82.9217	8.5369e-20	intergenic	SHANK2(dist=50306),FLJ42102(dist=130644)	.	0
ONC2_188_FR-gamma	rs137912106:70986445:G:GA	chr11	70986445	852	G	GA	0.164237	0.821	0.99323	0.647962	0.0709139	83.4904	6.4026e-20	intergenic	SHANK2(dist=50603),FLJ42102(dist=130347)	.	0
ONC2_188_FR-gamma	rs34416618:70986610:A:T	chr11	70986610	852	A	T	0.164563	0.821	0.99482	0.6448	0.0708083	82.9243	8.5257e-20	intergenic	SHANK2(dist=50768),FLJ42102(dist=130182)	MAFK	0
ONC2_188_FR-gamma	rs35875426:70986625:G:T	chr11	70986625	852	G	T	0.164563	0.821	0.99482	0.6448	0.0708083	82.9243	8.5257e-20	intergenic	SHANK2(dist=50783),FLJ42102(dist=130167)	MAFK	0
ONC2_188_FR-gamma	rs12226777:70986717:T:C	chr11	70986717	852	T	C	0.164563	0.821	0.99481	0.644801	0.0708088	82.9234	8.5295e-20	intergenic	SHANK2(dist=50875),FLJ42102(dist=130075)	MAFK	0
ONC2_188_FR-gamma	rs4402320:70986781:C:A	chr11	70986781	852	C	A	0.164723	0.821	0.99416	0.644804	0.0708081	82.9259	8.5188e-20	intergenic	SHANK2(dist=50939),FLJ42102(dist=130011)	.	0
ONC2_188_FR-gamma	rs4284411:70986896:T:C	chr11	70986896	852	T	C	0.164723	0.821	0.99417	0.644792	0.0708076	82.9239	8.5274e-20	intergenic	SHANK2(dist=51054),FLJ42102(dist=129896)	.	0
ONC2_188_FR-gamma	rs35773001:70987496:C:CCA	chr11	70987496	852	C	CCA	0.164563	0.821	0.99493	0.644732	0.0708042	82.9164	8.5598e-20	intergenic	SHANK2(dist=51654),FLJ42102(dist=129296)	.	0
ONC2_188_FR-gamma	rs374376711:70987614:GATGGAGAT:G	chr11	70987614	852	GATGGAGAT	G	0.164563	0.821	0.99494	0.644727	0.0708039	82.9157	8.5628e-20	NA	NA	.	0
ONC2_188_FR-gamma	rs2919714:70988303:C:T	chr11	70988303	852	C	T	0.165205	0.821	0.99324	0.64524	0.0708283	82.9906	8.2445e-20	intergenic	SHANK2(dist=52461),FLJ42102(dist=128489)	.	0
ONC2_188_FR-gamma	rs2919715:70988729:G:C	chr11	70988729	852	G	C	0.164563	0.821	0.99511	0.64466	0.0707976	82.9132	8.5737e-20	intergenic	SHANK2(dist=52887),FLJ42102(dist=128063)	.	0
ONC2_188_FR-gamma	rs2919716:70988741:G:A	chr11	70988741	852	G	A	0.164563	0.821	0.99512	0.644652	0.0707975	82.9115	8.5811e-20	intergenic	SHANK2(dist=52899),FLJ42102(dist=128051)	.	0
ONC2_188_FR-gamma	rs3134443:70988896:C:T	chr11	70988896	852	C	T	0.164563	0.821	0.99513	0.644656	0.0707974	82.9128	8.5754e-20	intergenic	SHANK2(dist=53054),FLJ42102(dist=127896)	.	0
ONC2_188_FR-gamma	rs2919717:70988996:T:C	chr11	70988996	852	T	C	0.164563	0.821	0.99525	0.643755	0.0707581	82.773	9.2039e-20	intergenic	SHANK2(dist=53154),FLJ42102(dist=127796)	.	0
ONC2_188_FR-gamma	rs368114475:70989773:A:AAT	chr11	70989773	852	A	AAT	0.164563	0.821	0.99527	0.644565	0.0707919	82.9023	8.6211e-20	intergenic	SHANK2(dist=53931),FLJ42102(dist=127019)	.	0
ONC2_188_FR-gamma	rs4245438:70990454:T:G	chr11	70990454	852	T	G	0.164563	0.821	0.99538	0.644509	0.0707876	82.8979	8.6403e-20	intergenic	SHANK2(dist=54612),FLJ42102(dist=126338)	.	0
ONC2_188_FR-gamma	rs11232956:70991464:C:T	chr11	70991464	852	C	T	0.163926	0.821	0.9956	0.644369	0.0707798	82.8802	8.718e-20	intergenic	SHANK2(dist=55622),FLJ42102(dist=125328)	.	0
ONC2_188_FR-gamma	rs11232958:70991685:C:T	chr11	70991685	852	C	T	0.163926	0.821	0.99562	0.644361	0.0707796	82.8786	8.7251e-20	intergenic	SHANK2(dist=55843),FLJ42102(dist=125107)	.	0
ONC2_188_FR-gamma	rs12804699:70991998:C:T	chr11	70991998	852	C	T	0.163926	0.821	0.99563	0.644358	0.0707787	82.8799	8.7193e-20	intergenic	SHANK2(dist=56156),FLJ42102(dist=124794)	.	0
ONC2_188_FR-gamma	rs11828709:70992200:A:G	chr11	70992200	852	A	G	0.183446	0.408	0.99469	0.598131	0.06693	79.864	4.0109e-19	intergenic	SHANK2(dist=56358),FLJ42102(dist=124592)	.	0
ONC2_188_FR-gamma	rs7113007:70992478:A:G	chr11	70992478	852	A	G	0.183446	0.408	0.99471	0.59811	0.0669297	79.859	4.021e-19	intergenic	SHANK2(dist=56636),FLJ42102(dist=124314)	.	0
ONC2_188_FR-gamma	rs11232966:70993551:A:T	chr11	70993551	852	A	T	0.163926	0.821	0.9958	0.64423	0.0707728	82.861	8.8031e-20	intergenic	SHANK2(dist=57709),FLJ42102(dist=123241)	FOXA1,EP300	0
ONC2_188_FR-gamma	rs10897914:70993593:C:T	chr11	70993593	852	C	T	0.163926	0.821	0.9957	0.644202	0.0707743	82.85	8.8522e-20	intergenic	SHANK2(dist=57751),FLJ42102(dist=123199)	FOXA1,EP300,HDAC2	0
ONC2_188_FR-gamma	rs2885440:70998482:T:C	chr11	70998482	852	T	C	0.163443	0.734	0.99589	0.652948	0.070853	84.926	3.0974e-20	intergenic	SHANK2(dist=62640),FLJ42102(dist=118310)	NR3C1	0
ONC2_188_FR-gamma	rs10897920:70998911:T:C	chr11	70998911	852	T	C	0.182655	0.406	0.99511	0.605346	0.066984	81.6706	1.6077e-19	intergenic	SHANK2(dist=63069),FLJ42102(dist=117881)	GATA2	0
ONC2_188_FR-gamma	rs1117993:70999560:G:A	chr11	70999560	852	G	A	0.163601	0.734	0.99528	0.652007	0.0708558	84.6747	3.5172e-20	intergenic	SHANK2(dist=63718),FLJ42102(dist=117232)	.	0
ONC2_188_FR-gamma	rs10897923:71002228:G:A	chr11	71002228	852	G	A	0.155392	0.907	0.98313	0.686793	0.0720022	90.9831	1.449e-21	intergenic	SHANK2(dist=66386),FLJ42102(dist=114564)	.	0
ONC2_188_FR-gamma	rs58811214:71003466:A:G	chr11	71003466	852	A	G	0.163285	0.734	0.99697	0.652076	0.0708182	84.7827	3.3303e-20	intergenic	SHANK2(dist=67624),FLJ42102(dist=113326)	.	0
ONC2_188_FR-gamma	rs11232985:71003613:T:C	chr11	71003613	852	T	C	0.163285	0.734	0.99699	0.652066	0.0708176	84.7816	3.3321e-20	intergenic	SHANK2(dist=67771),FLJ42102(dist=113179)	.	0
ONC2_188_FR-gamma	rs35544966:71004242:A:C	chr11	71004242	852	A	C	0.163285	0.734	0.99676	0.652259	0.0708185	84.8293	3.2527e-20	intergenic	SHANK2(dist=68400),FLJ42102(dist=112550)	.	0
ONC2_188_FR-gamma	rs11232990:71004919:T:C	chr11	71004919	852	T	C	0.163285	0.734	0.99726	0.651912	0.0708087	84.7626	3.3643e-20	intergenic	SHANK2(dist=69077),FLJ42102(dist=111873)	.	0
ONC2_188_FR-gamma	rs11232992:71005279:G:A	chr11	71005279	852	G	A	0.162959	0.733	0.99697	0.651522	0.0708145	84.6475	3.5659e-20	intergenic	SHANK2(dist=69437),FLJ42102(dist=111513)	.	0
ONC2_188_FR-gamma	rs7939468:71007369:C:T	chr11	71007369	852	C	T	0.16297	0.733	0.99879	0.650689	0.0707628	84.5546	3.7375e-20	intergenic	SHANK2(dist=71527),FLJ42102(dist=109423)	.	0
ONC2_188_FR-gamma	rs12223256:71013215:A:G	chr11	71013215	852	A	G	0.15524	0.907	0.98451	0.685057	0.0719411	90.6774	1.6911e-21	intergenic	SHANK2(dist=77373),FLJ42102(dist=103577)	.	0
ONC2_188_FR-gamma	rs141749999:71013392:C:T	chr11	71013392	852	C	T	0.10767	0.422	0.97922	0.883442	0.0831426	112.904	2.2648e-26	intergenic	SHANK2(dist=77550),FLJ42102(dist=103400)	.	0
ONC2_188_FR-gamma	rs185064352:71013633:G:A	chr11	71013633	852	G	A	0	1	0.57675	2.4165	0.327655	54.3928	1.6416e-13	intergenic	SHANK2(dist=77791),FLJ42102(dist=103159)	CEBPB	0
ONC2_188_FR-gamma	rs1792211:71013706:T:C	chr11	71013706	852	T	C	0.15524	0.907	0.98462	0.685071	0.0719397	90.6848	1.6848e-21	intergenic	SHANK2(dist=77864),FLJ42102(dist=103086)	CEBPB	0
ONC2_188_FR-gamma	rs1792210:71013861:T:A	chr11	71013861	852	T	A	0.182609	0.35	0.99786	0.606255	0.0669784	81.9298	1.4101e-19	intergenic	SHANK2(dist=78019),FLJ42102(dist=102931)	CEBPB	0
ONC2_188_FR-gamma	rs1792209:71014111:T:A	chr11	71014111	852	T	A	0.182432	0.35	0.99807	0.605874	0.0669703	81.8465	1.4708e-19	intergenic	SHANK2(dist=78269),FLJ42102(dist=102681)	CTCF,RAD21	0
ONC2_188_FR-gamma	rs1613742:71016165:A:G	chr11	71016165	852	A	G	0.324638	0.671	0.99916	0.329787	0.0548867	36.1021	1.8724e-09	intergenic	SHANK2(dist=80323),FLJ42102(dist=100627)	.	0
ONC2_188_FR-gamma	rs1792207:71017387:G:A	chr11	71017387	852	G	A	0.324324	0.723	0.99956	0.32948	0.0548742	36.0514	1.9218e-09	intergenic	SHANK2(dist=81545),FLJ42102(dist=99405)	NFIC,TEAD4	0
ONC2_188_FR-gamma	rs1792206:71017996:G:A	chr11	71017996	852	G	A	0.156591	0.908	0.97303	0.683255	0.0718005	90.5546	1.7994e-21	intergenic	SHANK2(dist=82154),FLJ42102(dist=98796)	BHLHE40,FOXA1	0
ONC2_188_FR-gamma	rs1792205	chr11	71018309	852	C	T	0.324494	0.723	1	0.329469	0.0548729	36.0505	1.9227e-09	intergenic	SHANK2(dist=82467),FLJ42102(dist=98483)	.	0
ONC2_188_FR-gamma	rs1660859:71018882:T:C	chr11	71018882	852	T	C	0.334168	1	0.98065	0.327933	0.055193	35.3023	2.823e-09	intergenic	SHANK2(dist=83040),FLJ42102(dist=97910)	.	0
ONC2_188_FR-gamma	rs1660860:71019348:G:T	chr11	71019348	852	G	T	0.130785	0.893	0.96071	0.744304	0.0761126	95.6285	1.386e-22	intergenic	SHANK2(dist=83506),FLJ42102(dist=97444)	.	0
ONC2_188_FR-gamma	rs11389426:71020043:T:TG	chr11	71020043	852	T	TG	0.218026	0.0842	0.97352	0.378923	0.0623713	36.909	1.2377e-09	intergenic	SHANK2(dist=84201),FLJ42102(dist=96749)	.	0
ONC2_188_FR-gamma	rs76244081:71020562:G:A	chr11	71020562	852	G	A	0.178049	0.142	0.99131	0.662915	0.066417	99.6225	1.844e-23	intergenic	SHANK2(dist=84720),FLJ42102(dist=96230)	.	0
ONC2_188_FR-gamma	rs77714143:71022679:G:A	chr11	71022679	852	G	A	0.180851	0.142	0.99659	0.657458	0.0661644	98.7386	2.8813e-23	intergenic	SHANK2(dist=86837),FLJ42102(dist=94113)	.	0
ONC2_188_FR-gamma	rs79892506:71022871:T:G	chr11	71022871	852	T	G	0.181335	0.144	0.99665	0.660073	0.0660517	99.8656	1.631e-23	intergenic	SHANK2(dist=87029),FLJ42102(dist=93921)	.	0
ONC2_188_FR-gamma	rs61312608:71025156:G:A	chr11	71025156	852	G	A	0.181335	0.144	0.99693	0.660249	0.0660258	99.9971	1.5262e-23	intergenic	SHANK2(dist=89314),FLJ42102(dist=91636)	.	0
ONC2_188_FR-gamma	rs77314966:71025597:G:A	chr11	71025597	852	G	A	0.180851	0.142	0.99697	0.657673	0.0661311	98.9026	2.6523e-23	intergenic	SHANK2(dist=89755),FLJ42102(dist=91195)	.	0
ONC2_188_FR-gamma	rs78177644:71030552:C:T	chr11	71030552	852	C	T	0.180676	0.142	0.99807	0.657739	0.0660615	99.131	2.3634e-23	intergenic	SHANK2(dist=94710),FLJ42102(dist=86240)	.	0
ONC2_188_FR-gamma	rs76684464:71030625:A:G	chr11	71030625	852	A	G	0.181159	0.144	0.99808	0.660378	0.0659539	100.255	1.3399e-23	intergenic	SHANK2(dist=94783),FLJ42102(dist=86167)	.	0
ONC2_188_FR-gamma	rs74501843:71030935:A:C	chr11	71030935	852	A	C	0.180676	0.142	0.99789	0.657968	0.0660632	99.195	2.2882e-23	intergenic	SHANK2(dist=95093),FLJ42102(dist=85857)	.	0
ONC2_188_FR-gamma	rs10792616:71033637:T:C	chr11	71033637	852	T	C	0.227493	0.111	0.99582	0.539466	0.0614622	77.0391	1.6761e-18	intergenic	SHANK2(dist=97795),FLJ42102(dist=83155)	.	0
ONC2_188_FR-gamma	rs77202353:71033701:C:G	chr11	71033701	852	C	G	0.175972	0.044	0.97501	0.550403	0.0674137	66.66	3.2262e-16	intergenic	SHANK2(dist=97859),FLJ42102(dist=83091)	.	0
ONC2_188_FR-gamma	rs78096534:71038827:G:A	chr11	71038827	852	G	A	0.219748	0.0233	0.99553	0.560342	0.0618755	82.0104	1.3537e-19	intergenic	SHANK2(dist=102985),FLJ42102(dist=77965)	.	0
ONC2_188_FR-gamma	rs73536060:71038944:T:C	chr11	71038944	852	T	C	0.227273	0.093	0.99615	0.541758	0.0615313	77.5207	1.3134e-18	intergenic	SHANK2(dist=103102),FLJ42102(dist=77848)	.	0
ONC2_188_FR-gamma	rs1792263:71040869:A:C	chr11	71040869	852	A	C	0.374517	0.741	0.99962	0.324426	0.0535532	36.6996	1.3781e-09	intergenic	SHANK2(dist=105027),FLJ42102(dist=75923)	.	0
ONC2_188_FR-gamma	rs17348351:71041460:C:A	chr11	71041460	852	C	A	0.180985	0.144	0.99956	0.657162	0.0659049	99.4282	2.0341e-23	intergenic	SHANK2(dist=105618),FLJ42102(dist=75332)	.	0
ONC2_188_FR-gamma	rs10897982:71044709:T:C	chr11	71044709	852	T	C	0.296046	0.18	1	0.385048	0.0569984	45.6357	1.4242e-11	intergenic	SHANK2(dist=108867),FLJ42102(dist=72083)	SETDB1	0
ONC2_188_FR-gamma	rs731053	chr11	71045537	852	G	T	0.22758	0.216	1	0.52758	0.0612888	74.0993	7.4285e-18	intergenic	SHANK2(dist=109695),FLJ42102(dist=71255)	.	0
ONC2_188_FR-gamma	rs75030278:71047467:T:C	chr11	71047467	852	T	C	0.181292	0.144	1	0.656758	0.0658559	99.4539	2.0078e-23	intergenic	SHANK2(dist=111625),FLJ42102(dist=69325)	GATA2	0
ONC2_188_FR-gamma	rs59468085:71048003:C:T	chr11	71048003	852	C	T	0.139523	0.367	0.97623	0.700544	0.0741036	89.3702	3.2743e-21	intergenic	SHANK2(dist=112161),FLJ42102(dist=68789)	NFYB,FOS,CEBPB	0
ONC2_188_FR-gamma	rs56670591:71049977:G:A	chr11	71049977	852	G	A	0.240598	0.235	1	0.49314	0.0605598	66.3089	3.8551e-16	intergenic	SHANK2(dist=114135),FLJ42102(dist=66815)	.	0
ONC2_188_FR-gamma	rs11820362:71050038:G:A	chr11	71050038	852	G	A	0.24783	0.405	1	0.471765	0.0600142	61.7936	3.8141e-15	intergenic	SHANK2(dist=114196),FLJ42102(dist=66754)	.	0
ONC2_188_FR-gamma	rs35213797:71050079:TA:T	chr11	71050079	852	TA	T	0.295741	0.181	0.99733	0.379068	0.0568675	44.433	2.6321e-11	NA	NA	.	0
ONC2_188_FR-gamma	rs7120675:71050681:C:T	chr11	71050681	852	C	T	0.294118	0.178	0.99993	0.390076	0.0570088	46.8182	7.7887e-12	intergenic	SHANK2(dist=114839),FLJ42102(dist=66111)	.	0
ONC2_188_FR-gamma	rs10792631:71051225:G:A	chr11	71051225	852	G	A	0.294118	0.178	0.9999	0.390091	0.0570086	46.8222	7.7728e-12	intergenic	SHANK2(dist=115383),FLJ42102(dist=65567)	.	0
ONC2_188_FR-gamma	rs10792632:71051272:C:T	chr11	71051272	852	C	T	0.294118	0.178	0.99985	0.390101	0.0570094	46.8234	7.768e-12	intergenic	SHANK2(dist=115430),FLJ42102(dist=65520)	.	0
ONC2_188_FR-gamma	rs10897994:71051431:G:T	chr11	71051431	852	G	T	0.294118	0.178	0.9999	0.390097	0.0570085	46.8238	7.7664e-12	intergenic	SHANK2(dist=115589),FLJ42102(dist=65361)	.	0
ONC2_188_FR-gamma	rs11233181:71051667:C:T	chr11	71051667	852	C	T	0.294118	0.178	0.99993	0.390108	0.057008	46.8273	7.7526e-12	intergenic	SHANK2(dist=115825),FLJ42102(dist=65125)	.	0
ONC2_188_FR-gamma	rs10897995:71051815:A:G	chr11	71051815	852	A	G	0.294118	0.178	0.99993	0.390111	0.0570079	46.828	7.7498e-12	intergenic	SHANK2(dist=115973),FLJ42102(dist=64977)	.	0
ONC2_188_FR-gamma	rs66652758:71052169:CACA:C	chr11	71052169	852	CACA	C	0.293919	0.178	0.99853	0.390855	0.0570578	46.9246	7.3771e-12	NA	NA	.	0
ONC2_188_FR-gamma	rs10897996:71052223:C:T	chr11	71052223	852	C	T	0.294118	0.178	0.99992	0.390125	0.0570076	46.8319	7.7344e-12	intergenic	SHANK2(dist=116381),FLJ42102(dist=64569)	.	0
ONC2_188_FR-gamma	rs117135307:71052300:C:T	chr11	71052300	852	C	T	0.181292	0.144	1	0.656758	0.0658559	99.4539	2.0078e-23	intergenic	SHANK2(dist=116458),FLJ42102(dist=64492)	.	0
ONC2_188_FR-gamma	rs11233187:71052402:T:C	chr11	71052402	852	T	C	0.294118	0.178	0.99992	0.39013	0.0570075	46.8334	7.7285e-12	intergenic	SHANK2(dist=116560),FLJ42102(dist=64390)	.	0
ONC2_188_FR-gamma	rs10792633:71052655:C:T	chr11	71052655	852	C	T	0.294118	0.178	0.99991	0.390136	0.0570074	46.8349	7.7226e-12	intergenic	SHANK2(dist=116813),FLJ42102(dist=64137)	.	0
ONC2_188_FR-gamma	rs6592055	chr11	71053385	852	A	G	0.24783	0.405	1	0.471765	0.0600142	61.7936	3.8141e-15	intergenic	SHANK2(dist=117543),FLJ42102(dist=63407)	CHD2,BRCA1,JUND,CEBPB,JUN	0
ONC2_188_FR-gamma	rs1792320:71053691:G:A	chr11	71053691	852	G	A	0.323047	0.619	0.99993	0.386557	0.054975	49.4422	2.043e-12	intergenic	SHANK2(dist=117849),FLJ42102(dist=63101)	.	0
ONC2_188_FR-gamma	rs1792317:71054230:C:T	chr11	71054230	852	C	T	0.374638	0.741	1	0.324643	0.0535235	36.7895	1.316e-09	intergenic	SHANK2(dist=118388),FLJ42102(dist=62562)	.	0
ONC2_188_FR-gamma	rs1660852:71054687:T:C	chr11	71054687	852	T	C	0.374156	0.74	0.99957	0.319618	0.0535913	35.5691	2.4616e-09	intergenic	SHANK2(dist=118845),FLJ42102(dist=62105)	ZNF263,MAZ,MYC,MXI1,ELF1,CTCF,SMC3,ZNF143,RAD21,USF1	0
ONC2_188_FR-gamma	rs1660854	chr11	71055026	852	T	C	0.374638	0.741	1	0.324643	0.0535235	36.7895	1.316e-09	intergenic	SHANK2(dist=119184),FLJ42102(dist=61766)	GABPA,CTCF	0
ONC2_188_FR-gamma	rs35556737:71055047:G:GAC	chr11	71055047	852	G	GAC	0.374638	0.741	1	0.324643	0.0535235	36.7895	1.316e-09	intergenic	SHANK2(dist=119205),FLJ42102(dist=61745)	CTCF	0
ONC2_188_FR-gamma	rs1792311:71055219:G:C	chr11	71055219	852	G	C	0.374638	0.741	0.99999	0.324661	0.0535231	36.7939	1.313e-09	intergenic	SHANK2(dist=119377),FLJ42102(dist=61573)	CTCF	0
ONC2_188_FR-gamma	rs78886131:71055301:C:T	chr11	71055301	852	C	T	0.181292	0.144	0.99999	0.65677	0.065856	99.457	2.0047e-23	intergenic	SHANK2(dist=119459),FLJ42102(dist=61491)	.	0
ONC2_188_FR-gamma	rs74950640:71060337:C:T	chr11	71060337	852	C	T	0.169238	0.184	0.9998	0.583059	0.0667468	76.3071	2.4281e-18	intergenic	SHANK2(dist=124495),FLJ42102(dist=56455)	.	0
ONC2_188_FR-gamma	rs10898027:71063858:G:A	chr11	71063858	852	G	A	0.205253	0.155	0.9945	0.502573	0.0637258	62.1968	3.1079e-15	intergenic	SHANK2(dist=128016),FLJ42102(dist=52934)	.	0
ONC2_188_FR-gamma	rs78463274:71066774:T:C	chr11	71066774	852	T	C	0.267857	0.132	0.99901	0.351932	0.0582703	36.4775	1.5444e-09	intergenic	SHANK2(dist=130932),FLJ42102(dist=50018)	.	0
ONC2_188_FR-gamma	rs142747627:71070044:ATATC:A	chr11	71070044	852	ATATC	A	0.182524	0.178	0.99362	0.659097	0.0655069	101.234	8.1734e-24	NA	NA	.	0
ONC2_188_FR-gamma	rs10792642:71071102:T:G	chr11	71071102	852	T	G	0.184363	0.256	0.99816	0.655351	0.0651797	101.093	8.7765e-24	intergenic	SHANK2(dist=135260),FLJ42102(dist=45690)	.	0
ONC2_188_FR-gamma	rs11233320:71072710:G:A	chr11	71072710	852	G	A	0.138393	0.302	0.97596	0.71758	0.0743335	93.1905	4.7496e-22	intergenic	SHANK2(dist=136868),FLJ42102(dist=44082)	.	0
ONC2_188_FR-gamma	rs11233344:71076905:G:A	chr11	71076905	852	G	A	0.184058	0.255	0.99735	0.655502	0.0651915	101.103	8.7323e-24	intergenic	SHANK2(dist=141063),FLJ42102(dist=39887)	.	0
ONC2_188_FR-gamma	rs10898046:71079014:C:T	chr11	71079014	852	C	T	0.184363	0.256	0.99809	0.65541	0.0651883	101.085	8.812e-24	intergenic	SHANK2(dist=143172),FLJ42102(dist=37778)	.	0
ONC2_188_FR-gamma	rs11233358:71079402:C:T	chr11	71079402	852	C	T	0.166988	0.18	0.99836	0.603812	0.0668945	81.4747	1.7752e-19	intergenic	SHANK2(dist=143560),FLJ42102(dist=37390)	.	0
ONC2_188_FR-gamma	rs10160764:71082809:G:A	chr11	71082809	852	G	A	0.184363	0.256	0.9968	0.655801	0.065301	100.857	9.887e-24	intergenic	SHANK2(dist=146967),FLJ42102(dist=33983)	CTCF	0
ONC2_188_FR-gamma	rs11233373	chr11	71083737	852	C	T	0.16731	0.181	1	0.603928	0.0669649	81.3347	1.9055e-19	intergenic	SHANK2(dist=147895),FLJ42102(dist=33055)	.	0
ONC2_188_FR-gamma	rs76592064:71089403:C:T	chr11	71089403	852	C	T	0.138393	0.302	0.97592	0.717728	0.0743396	93.2137	4.6942e-22	intergenic	SHANK2(dist=153561),FLJ42102(dist=27389)	.	0
ONC2_188_FR-gamma	rs12292350:71089699:C:T	chr11	71089699	852	C	T	0.184363	0.256	0.99561	0.65574	0.0653808	100.592	1.1302e-23	intergenic	SHANK2(dist=153857),FLJ42102(dist=27093)	.	0
ONC2_188_FR-gamma	rs12279724:71095020:G:A	chr11	71095020	852	G	A	0.184363	0.256	0.99447	0.656008	0.0654037	100.604	1.1234e-23	intergenic	SHANK2(dist=159178),FLJ42102(dist=21772)	MTA3	0
ONC2_188_FR-gamma	rs144002293:71099165:C:T	chr11	71099165	852	C	T	0.166827	0.179	0.99956	0.601493	0.0671	80.3557	3.1273e-19	intergenic	SHANK2(dist=163323),FLJ42102(dist=17627)	EZH2,BACH1	0
ONC2_188_FR-gamma	rs113326908:71100258:A:AGACTTCCCAGAAG	chr11	71100258	852	A	AGACTTCCCAGAAG	0.184667	0.258	0.99499	0.656232	0.0653535	100.827	1.0038e-23	intergenic	SHANK2(dist=164416),FLJ42102(dist=16534)	.	0
ONC2_188_FR-gamma	rs12276500:71100458:C:G	chr11	71100458	852	C	G	0.184667	0.258	0.99511	0.656231	0.0653441	100.856	9.892e-24	intergenic	SHANK2(dist=164616),FLJ42102(dist=16334)	.	0
ONC2_188_FR-gamma	rs41515245:71100917:G:A	chr11	71100917	852	G	A	0.166988	0.181	0.99889	0.604019	0.0670541	81.1429	2.0997e-19	intergenic	SHANK2(dist=165075),FLJ42102(dist=15875)	.	0
ONC2_188_FR-gamma	rs57964441:71103105:C:T	chr11	71103105	852	C	T	0.166827	0.179	0.999	0.60216	0.0671346	80.4507	2.9805e-19	intergenic	SHANK2(dist=167263),FLJ42102(dist=13687)	.	0
ONC2_188_FR-gamma	rs10898079:71103564:G:A	chr11	71103564	852	G	A	0.184363	0.256	0.99331	0.656811	0.0654442	100.725	1.0568e-23	intergenic	SHANK2(dist=167722),FLJ42102(dist=13228)	.	0
ONC2_188_FR-gamma	rs57284913:71104435:A:G	chr11	71104435	852	A	G	0.184363	0.256	0.99272	0.657046	0.0654609	100.746	1.0457e-23	intergenic	SHANK2(dist=168593),FLJ42102(dist=12357)	.	0
ONC2_188_FR-gamma	rs1660893:71108604:C:T	chr11	71108604	852	C	T	0.351833	0.734	0.9803	0.397955	0.0534619	55.4088	9.7897e-14	intergenic	SHANK2(dist=172762),FLJ42102(dist=8188)	.	0
ONC2_188_FR-gamma	rs138759896:71110385:CA:C	chr11	71110385	852	CA	C	0.164078	0.145	0.98838	0.612152	0.0676698	81.833	1.4809e-19	NA	NA	.	0
ONC2_188_FR-gamma	rs192365842:71110392:C:T	chr11	71110392	852	C	T	0.164078	0.145	0.98823	0.612098	0.0676725	81.812	1.4967e-19	intergenic	SHANK2(dist=174550),FLJ42102(dist=6400)	.	0
ONC2_188_FR-gamma	rs11233512:71110489:G:T	chr11	71110489	852	G	T	0.164078	0.145	0.98815	0.612196	0.0676781	81.8248	1.487e-19	intergenic	SHANK2(dist=174647),FLJ42102(dist=6303)	.	0
ONC2_188_FR-gamma	rs17362292:71110982:A:G	chr11	71110982	852	A	G	0.163096	0.214	0.98526	0.614827	0.0678389	82.1387	1.2686e-19	intergenic	SHANK2(dist=175140),FLJ42102(dist=5810)	.	0
ONC2_188_FR-gamma	rs60010150:71111022:G:A	chr11	71111022	852	G	A	0.157298	0.175	0.98346	0.616053	0.0679676	82.1547	1.2584e-19	intergenic	SHANK2(dist=175180),FLJ42102(dist=5770)	.	0
ONC2_188_FR-gamma	rs58025685:71111455:G:T	chr11	71111455	852	G	T	0.149194	0.167	0.96259	0.638624	0.069268	85.0013	2.9817e-20	intergenic	SHANK2(dist=175613),FLJ42102(dist=5337)	.	0
ONC2_188_FR-gamma	rs370463208:71113986:G:A	chr11	71113986	852	G	A	0.165381	0.0911	0.99816	0.553094	0.0684748	65.2433	6.6199e-16	intergenic	SHANK2(dist=178144),FLJ42102(dist=2806)	JUND,NR2C2,JUN	0
ONC2_188_FR-gamma	rs373621109:71113993:A:C	chr11	71113993	852	A	C	0.165381	0.0911	0.99817	0.553093	0.0684747	65.2432	6.6202e-16	intergenic	SHANK2(dist=178151),FLJ42102(dist=2799)	JUND,NR2C2,JUN	0
ONC2_188_FR-gamma	rs77281220:71117093:C:T	chr11	71117093	852	C	T	0.165381	0.0911	0.99962	0.55253	0.0684445	65.1681	6.8774e-16	ncRNA_exonic	FLJ42102	.	0
ONC2_188_FR-gamma	rs11233542:71118269:C:G	chr11	71118269	852	C	G	0.165381	0.0911	0.99973	0.552468	0.0684421	65.158	6.9127e-16	ncRNA_exonic	FLJ42102	.	0
ONC2_188_FR-gamma	rs12226851:71119696:G:A	chr11	71119696	852	G	A	0.165381	0.0911	0.99989	0.552305	0.0684344	65.1342	6.9967e-16	ncRNA_intronic	FLJ42102	.	0
ONC2_188_FR-gamma	rs58906324:71121489:A:G	chr11	71121489	852	A	G	0.165381	0.0911	0.99996	0.552224	0.0684307	65.1221	7.0398e-16	ncRNA_intronic	FLJ42102	MAFF,JUND,JUN	0
ONC2_188_FR-gamma	rs11233570:71126315:C:G	chr11	71126315	852	C	G	0.165381	0.0911	0.99991	0.552203	0.0684321	65.1145	7.067e-16	ncRNA_intronic	FLJ42102	.	0
ONC2_188_FR-gamma	rs74995878:71129742:A:G	chr11	71129742	852	A	G	0.165541	0.0932	0.99281	0.550158	0.0684666	64.5682	9.3248e-16	ncRNA_intronic	FLJ42102	.	0
ONC2_188_FR-gamma	rs76527820:71131337:A:G	chr11	71131337	852	A	G	0.147201	0.217	0.99132	0.606509	0.0719952	70.9687	3.6294e-17	ncRNA_intronic	FLJ42102	.	0
ONC2_188_FR-gamma	rs140748737:71155265:C:T	chr11	71155265	852	C	T	0.0938431	0.467	0.98209	1.03208	0.088298	136.623	1.458e-31	intronic	DHCR7	.	0
ONC2_188_FR-gamma	rs151301820:71164770:C:A	chr11	71164770	852	C	A	0.0938431	0.471	0.98088	1.03218	0.0882936	136.663	1.4289e-31	intronic	NADSYN1	RBBP5,CHD1,BHLHE40	0
ONC2_188_FR-gamma	rs12225516:71175977:G:A	chr11	71175977	852	G	A	0.147614	0.178	0.98328	0.602894	0.0718881	70.3342	5.0062e-17	intronic	NADSYN1	.	0
ONC2_188_FR-gamma	rs117776137:71178475:A:G	chr11	71178475	852	A	G	0.0938431	0.366	0.97812	1.03177	0.0882897	136.566	1.5004e-31	intronic	NADSYN1	.	0
ONC2_188_FR-gamma	rs79021460:71203195:G:A	chr11	71203195	852	G	A	0.147614	0.145	0.97867	0.60277	0.07185	70.3802	4.8908e-17	intronic	NADSYN1	.	0
ONC2_188_FR-gamma	rs118104761:71220982:T:C	chr11	71220982	852	T	C	0.0939364	0.373	0.97041	1.03056	0.0882424	136.394	1.6362e-31	intergenic	NADSYN1(dist=8401),KRTAP5-7(dist=17331)	.	0
ONC2_188_FR-gamma	rs11535840:71226763:G:A	chr11	71226763	852	G	A	0.145709	0.179	0.97536	0.605878	0.072157	70.504	4.5933e-17	intergenic	NADSYN1(dist=14182),KRTAP5-7(dist=11550)	.	0
ONC2_188_FR-gamma	rs146914949:71277475:G:T	chr11	71277475	852	G	T	0.0207529	1	0.97142	1.16674	0.17896	42.5049	7.0505e-11	UTR3	KRTAP5-10(NM_001012710:c.*233G>T)	ZNF217,TCF7L2,MYC	0
ONC2_188_FR-gamma	11:71295711:C:T	chr11	71295711	852	C	T	0.0598377	0.627	0.90818	1.02208	0.107476	90.4361	1.9105e-21	intergenic	KRTAP5-11(dist=1790),FAM86C1(dist=202846)	.	0
ONC2_188_FR-gamma	rs117009476:71304209:G:A	chr11	71304209	852	G	A	0.0209961	1	0.93874	1.24573	0.172545	52.124	5.2104e-13	intergenic	KRTAP5-11(dist=10288),FAM86C1(dist=194348)	.	0
ONC2_188_FR-gamma	rs191512445:71307895:G:C	chr11	71307895	852	G	C	0.0791544	0.685	0.95908	1.07458	0.0969608	122.825	1.5231e-28	intergenic	KRTAP5-11(dist=13974),FAM86C1(dist=190662)	.	0
ONC2_188_FR-gamma	11:71311111:T:C	chr11	71311111	852	T	C	0.0282101	0.62	0.92102	1.11941	0.152071	54.1861	1.8237e-13	intergenic	KRTAP5-11(dist=17190),FAM86C1(dist=187446)	.	0
ONC2_188_FR-gamma	rs145938316:71324607:G:A	chr11	71324607	852	G	A	0.0248054	1	0.92757	1.25553	0.161822	60.1973	8.581e-15	intergenic	KRTAP5-11(dist=30686),FAM86C1(dist=173950)	.	0
ONC2_188_FR-gamma	rs201994051:71326710:TGG:T	chr11	71326710	852	TGG	T	0.0214844	1	0.92824	1.23699	0.170282	52.7707	3.7485e-13	NA	NA	.	0
ONC2_188_FR-gamma	rs56036426:71334096:A:G	chr11	71334096	852	A	G	0.0799605	0.688	0.9514	1.06965	0.0969461	121.738	2.6343e-28	intergenic	KRTAP5-11(dist=40175),FAM86C1(dist=164461)	.	0
ONC2_188_FR-gamma	rs184517797:71346273:C:T	chr11	71346273	852	C	T	0.0649225	0.445	0.97979	1.37488	0.105822	168.802	1.3515e-38	intergenic	KRTAP5-11(dist=52352),FAM86C1(dist=152284)	.	0
ONC2_188_FR-gamma	rs117997029:71388696:C:T	chr11	71388696	852	C	T	0.0210991	1	0.90693	1.27676	0.170274	56.224	6.4667e-14	intergenic	KRTAP5-11(dist=94775),FAM86C1(dist=109861)	.	0
ONC2_188_FR-gamma	rs193066559:71391942:G:C	chr11	71391942	852	G	C	0.000997009	1	0.59183	2.39964	0.27934	73.7948	8.6675e-18	intergenic	KRTAP5-11(dist=98021),FAM86C1(dist=106615)	.	0
ONC2_188_FR-gamma	rs146778237:71406806:C:T	chr11	71406806	852	C	T	0.0623188	0.593	0.99096	1.40436	0.108106	168.757	1.3825e-38	intergenic	KRTAP5-11(dist=112885),FAM86C1(dist=91751)	.	0
ONC2_188_FR-gamma	rs189216897:71408892:A:G	chr11	71408892	852	A	G	0.0207729	1	0.98703	1.19739	0.178524	44.9857	1.9848e-11	intergenic	KRTAP5-11(dist=114971),FAM86C1(dist=89665)	.	0
ONC2_188_FR-gamma	rs183120909:71443825:C:A	chr11	71443825	852	C	A	0.0791075	1	0.91935	1.02253	0.0958298	113.856	1.4012e-26	intergenic	KRTAP5-11(dist=149904),FAM86C1(dist=54732)	.	0
ONC2_188_FR-gamma	rs143334026:71448958:C:T	chr11	71448958	852	C	T	0.0235756	0.584	0.90213	1.32753	0.160142	68.7199	1.1349e-16	intergenic	KRTAP5-11(dist=155037),FAM86C1(dist=49599)	.	0
ONC2_188_FR-gamma	rs140079005:71462522:C:A	chr11	71462522	852	C	A	0.0235756	0.585	0.90252	1.32791	0.160016	68.8672	1.0532e-16	intergenic	KRTAP5-11(dist=168601),FAM86C1(dist=36035)	.	0
ONC2_188_FR-gamma	rs145503906:71462668:C:T	chr11	71462668	852	C	T	0.0769608	1	0.9631	1.06878	0.0978461	119.313	8.9442e-28	intergenic	KRTAP5-11(dist=168747),FAM86C1(dist=35889)	.	0
ONC2_188_FR-gamma	rs138812282:71471084:T:C	chr11	71471084	852	T	C	0.0215898	0.521	0.91143	1.28396	0.166847	59.2202	1.4098e-14	intergenic	KRTAP5-11(dist=177163),FAM86C1(dist=27473)	.	0
ONC2_188_FR-gamma	rs78633521:71472570:C:T	chr11	71472570	852	C	T	0.0622587	0.593	0.9912	1.40505	0.108102	168.935	1.2641e-38	intergenic	KRTAP5-11(dist=178649),FAM86C1(dist=25987)	.	0
ONC2_188_FR-gamma	rs186503327:71476346:G:T	chr11	71476346	852	G	T	0.0215898	0.521	0.91133	1.28389	0.166859	59.2049	1.4208e-14	intergenic	KRTAP5-11(dist=182425),FAM86C1(dist=22211)	E2F1	0
ONC2_188_FR-gamma	rs185674338:71478628:A:G	chr11	71478628	852	A	G	0.0215898	0.521	0.91132	1.28389	0.16686	59.2043	1.4212e-14	intergenic	KRTAP5-11(dist=184707),FAM86C1(dist=19929)	.	0
ONC2_188_FR-gamma	rs149202879:71483020:A:C	chr11	71483020	852	A	C	0.0238332	0.621	0.85257	1.20219	0.158283	57.6872	3.073e-14	intergenic	KRTAP5-11(dist=189099),FAM86C1(dist=15537)	.	0
ONC2_188_FR-gamma	rs138559580:71487430:T:G	chr11	71487430	852	T	G	0.0609874	0.589	0.98746	1.40683	0.108655	167.644	2.4197e-38	intergenic	KRTAP5-11(dist=193509),FAM86C1(dist=11127)	.	0
ONC2_188_FR-gamma	rs200648404:71507224:C:T	chr11	71507224	852	C	T	0.0621986	0.593	0.99484	1.40566	0.108086	169.131	1.1454e-38	ncRNA_intronic	ALG1L9P	ESR1	0
ONC2_188_FR-gamma	rs145170842:71530869:C:T	chr11	71530869	852	C	T	0.0210991	0.507	0.9217	1.29318	0.168427	58.9512	1.6163e-14	intronic	ZNF705E	.	0
ONC2_188_FR-gamma	rs79033887:71531910:G:C	chr11	71531910	852	G	C	0.0792622	0.84	0.9442	0.983697	0.0957536	105.539	9.3048e-25	intronic	ZNF705E	.	0
ONC2_188_FR-gamma	rs56027701:71566098:G:A	chr11	71566098	852	G	A	0.0892323	0.59	0.94674	1.07368	0.0923653	135.125	3.1002e-31	intergenic	DEFB108B(dist=17490),LOC100133315(dist=10457)	.	0
ONC2_188_FR-gamma	rs142775822:71602181:G:A	chr11	71602181	852	G	A	0.0891434	0.588	0.94958	1.07947	0.0925225	136.12	1.8783e-31	ncRNA_intronic	LOC100133315	.	0
ONC2_188_FR-gamma	rs192967282:71605536:A:C	chr11	71605536	852	A	C	0.0210991	1	0.92056	1.28848	0.169865	57.537	3.3168e-14	ncRNA_intronic	LOC100133315	.	0
ONC2_188_FR-gamma	rs145317198:71611243:A:C	chr11	71611243	852	A	C	0.0891434	0.588	0.9499	1.08144	0.0925773	136.457	1.5851e-31	ncRNA_intronic	LOC100133315	.	0
ONC2_188_FR-gamma	rs147636507:71611255:C:T	chr11	71611255	852	C	T	0.0891434	0.588	0.95001	1.08144	0.0925777	136.455	1.5867e-31	ncRNA_intronic	LOC100133315	.	0
ONC2_188_FR-gamma	rs188664720:71637728:C:T	chr11	71637728	852	C	T	0.0771144	1	0.9487	0.99948	0.0965794	107.097	4.2391e-25	ncRNA_intronic	LOC100133315	.	0
ONC2_188_FR-gamma	rs75718282:71668033:C:T	chr11	71668033	852	C	T	0.0900498	0.59	0.95371	1.09781	0.092369	141.255	1.4151e-32	intronic	RNF121	.	0
ONC2_188_FR-gamma	rs77759376:71698540:G:A	chr11	71698540	852	G	A	0.0771144	1	0.9487	1.002	0.0966521	107.475	3.503e-25	intronic	RNF121	.	0
ONC2_188_FR-gamma	rs79450267:71703291:T:G	chr11	71703291	852	T	G	0.0900498	0.856	0.95408	1.09838	0.092385	141.352	1.3476e-32	intronic	RNF121	ATF2	0
ONC2_188_FR-gamma	rs74985106	chr11	71720030	852	G	A	0.0756991	0.37	1	1.44445	0.100894	204.961	1.727e-46	exonic/nonsynonymous	NUMA1	POLR2A	0
[truncated: 15,951 more rows]
[truncated: 2 more columns]

## Sheet: STable6
Medication (ATC encoded)	TRAIT	PVALUE	meanCtrl	meanCase	nrCtrl	nrCase	diffCase.Ctrl
[truncated: 311 more rows]

## Sheet: STable7
TRAIT	Control	Case	nrCtrl	nrCase	meanCtrl	meanCase	diffCase-Ctrl	PVALUE	LDLCorr	LDLPval	HDLCorr	HDLPval
[truncated: 64 more rows]

[truncated: 1 more sheets: STable8]
